# Supplementary material for: Targeting the interaction between RNA-binding protein HuR and FOXQ1 suppresses breast cancer invasion and metastasis
Source: Commun Biol. 2020 Apr 24;3:193. doi: 10.1038/s42003-020-0933-1 (PMC7181695; doi:10.1038/s42003-020-0933-1)
Supplement: Supplementary file 3 — Supplementary Data 1 [file 42003_2020_933_MOESM3_ESM.txt]

PeakID (cmd=annotatePeaks.pl /home/cczhong/Works/KU_XuLab/RIPSeq/Results/HOMER_RIP_Peaks.txt hg38)	Chr	Start	End	Strand	Peak Score	Focus Ratio/Region Size	Annotation	Detailed Annotation	Distance to TSS	Nearest PromoterID	Entrez ID	Nearest Unigene	Nearest Refseq	Nearest Ensembl	Gene Name	Gene Alias	Gene Description	Gene Type
chr7-1	chr7	5528196	5528542	-	25897.6	0.531	exon (NM_001101, exon 4 of 6)	exon (NM_001101, exon 4 of 6)	2232	NM_001101	60	Hs.520640	NM_001101	ENSG00000075624	ACTB	BRWS1|PS1TP5BP1	actin beta	protein-coding
chr7-2	chr7	5528452	5528798	+	24048.3	0.512	exon (NM_001101, exon 4 of 6)	exon (NM_001101, exon 4 of 6)	1976	NM_001101	60	Hs.520640	NM_001101	ENSG00000075624	ACTB	BRWS1|PS1TP5BP1	actin beta	protein-coding
chr7-4	chr7	5527556	5527902	+	20370.7	0.552	3' UTR (NM_001101, exon 6 of 6)	3' UTR (NM_001101, exon 6 of 6)	2872	NM_001101	60	Hs.520640	NM_001101	ENSG00000075624	ACTB	BRWS1|PS1TP5BP1	actin beta	protein-coding
chr7-3	chr7	5527292	5527638	-	20120.4	0.647	3' UTR (NM_001101, exon 6 of 6)	3' UTR (NM_001101, exon 6 of 6)	3136	NM_001101	60	Hs.520640	NM_001101	ENSG00000075624	ACTB	BRWS1|PS1TP5BP1	actin beta	protein-coding
chr12-3	chr12	123596482	123596828	-	3392.2	0.541	exon (NM_006815, exon 4 of 4)	exon (NM_006815, exon 4 of 4)	-5422	NR_135104	57696	Hs.286173	NM_020936	ENSG00000111364	DDX55	-	DEAD-box helicase 55	protein-coding
chr5-4	chr5	179730410	179730756	-	3376.1	0.603	3' UTR (NM_001746, exon 15 of 15)	3' UTR (NM_001746, exon 15 of 15)	-2267	NM_014757	9794	Hs.631951	NM_014757	ENSG00000161021	MAML1	Mam-1|Mam1	mastermind like transcriptional coactivator 1	protein-coding
chr5-1	chr5	179730285	179730631	+	3242.2	0.531	3' UTR (NM_001746, exon 15 of 15)	3' UTR (NM_001746, exon 15 of 15)	-2392	NM_014757	9794	Hs.631951	NM_014757	ENSG00000161021	MAML1	Mam-1|Mam1	mastermind like transcriptional coactivator 1	protein-coding
chr5-3	chr5	179728403	179728749	-	3188.9	0.563	intron (NM_001024649, intron 14 of 14)	intron (NM_001024649, intron 14 of 14)	-4274	NM_014757	9794	Hs.631951	NM_014757	ENSG00000161021	MAML1	Mam-1|Mam1	mastermind like transcriptional coactivator 1	protein-coding
chr5-2	chr5	179729353	179729699	-	3152.9	0.556	3' UTR (NM_001746, exon 15 of 15)	3' UTR (NM_001746, exon 15 of 15)	-3324	NM_014757	9794	Hs.631951	NM_014757	ENSG00000161021	MAML1	Mam-1|Mam1	mastermind like transcriptional coactivator 1	protein-coding
chr5-12	chr5	179705728	179706074	+	3132.8	0.684	intron (NM_001024649, intron 2 of 14)	intron (NM_001024649, intron 2 of 14)	6972	NM_001746	821	Hs.567968	NM_001746	ENSG00000127022	CANX	CNX|IP90|P90	calnexin	protein-coding
chr5-10	chr5	179716133	179716479	+	3019.0	0.622	intron (NM_001024649, intron 8 of 14)	intron (NM_001024649, intron 8 of 14)	-16544	NM_014757	9794	Hs.631951	NM_014757	ENSG00000161021	MAML1	Mam-1|Mam1	mastermind like transcriptional coactivator 1	protein-coding
chr19-2	chr19	41259661	41260007	-	2768.7	0.578	exon (NM_001699, exon 19 of 19)	exon (NM_001699, exon 19 of 19)	-2642	NM_144732	11100	Hs.155218	NM_007040	ENSG00000105323	HNRNPUL1	E1B-AP5|E1BAP5|HNRPUL1	heterogeneous nuclear ribonucleoprotein U like 1	protein-coding
chr19-1	chr19	41259770	41260116	+	2682.6	0.569	3' UTR (NM_001699, exon 19 of 19)	3' UTR (NM_001699, exon 19 of 19)	-2533	NM_144732	11100	Hs.155218	NM_007040	ENSG00000105323	HNRNPUL1	E1B-AP5|E1BAP5|HNRPUL1	heterogeneous nuclear ribonucleoprotein U like 1	protein-coding
chr12-7	chr12	93409871	93410217	+	2638.5	0.531	exon (NM_003348, exon 4 of 4)	exon (NM_003348, exon 4 of 4)	31494	NM_001301023	11163	Hs.506325	NM_019094	ENSG00000173598	NUDT4	DIPP2|DIPP2alpha|DIPP2beta|HDCMB47P	nudix hydrolase 4	protein-coding
chr17-1	chr17	7312068	7312414	+	2624.6	0.652	TTS (NM_004489)	TTS (NM_004489)	3098	NM_004489	2874	Hs.438219	NM_004489	ENSG00000132522	GPS2	AMF-1	G protein pathway suppressor 2	protein-coding
chr5-24	chr5	179707910	179708256	-	2622.8	0.588	intron (NM_001024649, intron 4 of 14)	AluSq2|SINE|Alu	9154	NM_001746	821	Hs.567968	NM_001746	ENSG00000127022	CANX	CNX|IP90|P90	calnexin	protein-coding
chr12-5	chr12	123597295	123597641	-	2601.3	0.517	3' UTR (NM_006815, exon 4 of 4)	3' UTR (NM_006815, exon 4 of 4)	-4609	NR_135104	57696	Hs.286173	NM_020936	ENSG00000111364	DDX55	-	DEAD-box helicase 55	protein-coding
chr12-4	chr12	123597407	123597753	+	2598.4	0.531	3' UTR (NM_006815, exon 4 of 4)	3' UTR (NM_006815, exon 4 of 4)	-4497	NR_135104	57696	Hs.286173	NM_020936	ENSG00000111364	DDX55	-	DEAD-box helicase 55	protein-coding
chr12-1	chr12	76030339	76030685	-	2562.2	0.572	3' UTR (NM_007350, exon 1 of 2)	3' UTR (NM_007350, exon 1 of 2)	1264	NM_007350	22822	Hs.602085	NM_007350	ENSG00000139289	PHLDA1	DT1P1B11|PHRIP|TDAG51	pleckstrin homology like domain family A member 1	protein-coding
chr5-7	chr5	179722960	179723306	+	2552.6	0.533	intron (NM_001024649, intron 11 of 14)	intron (NM_001024649, intron 11 of 14)	-9717	NM_014757	9794	Hs.631951	NM_014757	ENSG00000161021	MAML1	Mam-1|Mam1	mastermind like transcriptional coactivator 1	protein-coding
chr1-3	chr1	94897545	94897891	-	2550.2	0.525	3' UTR (NM_001839, exon 7 of 7)	3' UTR (NM_001839, exon 7 of 7)	28090	NM_001286056	1266	Hs.483454	NM_001839	ENSG00000117519	CNN3	-	calponin 3	protein-coding
chr19-4	chr19	41261371	41261717	+	2506.9	0.635	promoter-TSS (NM_144732)	promoter-TSS (NM_144732)	-932	NM_144732	11100	Hs.155218	NM_007040	ENSG00000105323	HNRNPUL1	E1B-AP5|E1BAP5|HNRPUL1	heterogeneous nuclear ribonucleoprotein U like 1	protein-coding
chr5-15	chr5	179709663	179710009	-	2473.3	0.508	intron (NM_001024649, intron 6 of 14)	intron (NM_001024649, intron 6 of 14)	10907	NM_001746	821	Hs.567968	NM_001746	ENSG00000127022	CANX	CNX|IP90|P90	calnexin	protein-coding
chr12-25	chr12	123586772	123587118	+	2410.2	0.637	intron (NM_006815, intron 2 of 3)	intron (NM_006815, intron 2 of 3)	2414	NM_001321445	10959	Hs.733403	NM_006815	ENSG00000086598	TMED2	P24A|RNP24|p24|p24b1|p24beta1	transmembrane p24 trafficking protein 2	protein-coding
chr5-22	chr5	179709953	179710299	+	2391.1	0.492	intron (NM_001024649, intron 7 of 14)	intron (NM_001024649, intron 7 of 14)	11197	NM_001746	821	Hs.567968	NM_001746	ENSG00000127022	CANX	CNX|IP90|P90	calnexin	protein-coding
chr1-4	chr1	94897724	94898070	+	2362.7	0.588	exon (NM_001839, exon 7 of 7)	exon (NM_001839, exon 7 of 7)	27911	NM_001286056	1266	Hs.483454	NM_001839	ENSG00000117519	CNN3	-	calponin 3	protein-coding
chr2-8	chr2	231708599	231708945	+	2358.1	0.786	intron (NM_002823, intron 1 of 4)	CpG-17106	247	NM_001099285	5757	Hs.459927	NM_002823	ENSG00000187514	PTMA	TMSA	prothymosin, alpha	protein-coding
chr10-1	chr10	90912800	90913146	+	2297.1	0.507	exon (NM_014391, exon 9 of 9)	exon (NM_014391, exon 9 of 9)	8302	NM_014391	27063	Hs.448589	NM_014391	ENSG00000148677	ANKRD1	ALRP|C-193|CARP|CVARP|MCARP|bA320F15.2	ankyrin repeat domain 1	protein-coding
chr19-3	chr19	41261094	41261440	-	2262.6	0.604	3' UTR (NM_001699, exon 19 of 19)	3' UTR (NM_001699, exon 19 of 19)	-1209	NM_144732	11100	Hs.155218	NM_007040	ENSG00000105323	HNRNPUL1	E1B-AP5|E1BAP5|HNRPUL1	heterogeneous nuclear ribonucleoprotein U like 1	protein-coding
chr5-14	chr5	179722547	179722893	-	2231.5	0.467	intron (NM_001024649, intron 10 of 14)	intron (NM_001024649, intron 10 of 14)	-10130	NM_014757	9794	Hs.631951	NM_014757	ENSG00000161021	MAML1	Mam-1|Mam1	mastermind like transcriptional coactivator 1	protein-coding
chr5-30	chr5	179720211	179720557	-	2200.0	0.544	intron (NM_001024649, intron 9 of 14)	intron (NM_001024649, intron 9 of 14)	-12466	NM_014757	9794	Hs.631951	NM_014757	ENSG00000161021	MAML1	Mam-1|Mam1	mastermind like transcriptional coactivator 1	protein-coding
chr12-2	chr12	76030897	76031243	+	2144.2	0.518	exon (NM_007350, exon 1 of 2)	exon (NM_007350, exon 1 of 2)	706	NM_007350	22822	Hs.602085	NM_007350	ENSG00000139289	PHLDA1	DT1P1B11|PHRIP|TDAG51	pleckstrin homology like domain family A member 1	protein-coding
chr9-2	chr9	128693811	128694157	+	2136.6	0.588	exon (NM_001122821, exon 7 of 8)	exon (NM_001122821, exon 7 of 8)	4009	NM_001248001	6418	Hs.436687	NM_003011	ENSG00000119335	SET	2PP2A|I2PP2A|IGAAD|IPP2A2|PHAPII|TAF-I|TAF-IBETA	SET nuclear proto-oncogene	protein-coding
chr12-6	chr12	93409560	93409906	-	2098.7	0.547	3' UTR (NM_003348, exon 4 of 4)	3' UTR (NM_003348, exon 4 of 4)	31183	NM_001301023	11163	Hs.506325	NM_019094	ENSG00000173598	NUDT4	DIPP2|DIPP2alpha|DIPP2beta|HDCMB47P	nudix hydrolase 4	protein-coding
chr5-68	chr5	179723608	179723954	+	2090.6	0.623	intron (NM_001024649, intron 12 of 14)	intron (NM_001024649, intron 12 of 14)	-9069	NM_014757	9794	Hs.631951	NM_014757	ENSG00000161021	MAML1	Mam-1|Mam1	mastermind like transcriptional coactivator 1	protein-coding
chr12-16	chr12	93410783	93411129	-	2077.4	0.542	intron (NM_003348, intron 2 of 3)	intron (NM_003348, intron 2 of 3)	31294	NM_003348	7334	Hs.524630	NM_003348	ENSG00000177889	UBE2N	HEL-S-71|UBC13|UBCHBEN; UBC13|UbcH-ben|UbcH13	ubiquitin conjugating enzyme E2 N	protein-coding
chr12-10	chr12	76029920	76030266	+	2042.4	0.549	intron (NM_007350, intron 1 of 1)	intron (NM_007350, intron 1 of 1)	1683	NM_007350	22822	Hs.602085	NM_007350	ENSG00000139289	PHLDA1	DT1P1B11|PHRIP|TDAG51	pleckstrin homology like domain family A member 1	protein-coding
chr17-4	chr17	7311648	7311994	-	2018.4	0.545	TTS (NM_004489)	TTS (NM_004489)	3446	NM_001143762	1984	Hs.534314	NM_001970	ENSG00000132507	EIF5A	EIF-5A|EIF5A1|eIF5AI	eukaryotic translation initiation factor 5A	protein-coding
chr17-28	chr17	7309772	7310118	+	1918.3	0.584	intron (NM_001143761, intron 2 of 5)	intron (NM_001143761, intron 2 of 5)	1570	NM_001143762	1984	Hs.534314	NM_001970	ENSG00000132507	EIF5A	EIF-5A|EIF5A1|eIF5AI	eukaryotic translation initiation factor 5A	protein-coding
chr11-2	chr11	117167696	117168042	+	1884.8	0.596	non-coding (NR_110282, exon 3 of 3)	non-coding (NR_110282, exon 3 of 3)	-11354	NM_001040455	51092	Hs.712144	NM_015996	ENSG00000149577	SIDT2	CGI-40	SID1 transmembrane family member 2	protein-coding
chr10-3	chr10	32911655	32912001	-	1875.7	0.551	intron (NM_002211, intron 12 of 15)	intron (NM_002211, intron 12 of 15)	-10356	NR_132768	106633814		NR_132768		SNORA86	-	small nucleolar RNA, H/ACA box 86	snoRNA
chr1-8	chr1	112669892	112670238	-	1874.3	0.502	exon (NM_006135, exon 10 of 10)	exon (NM_006135, exon 10 of 10)	-4247	NM_001286072	4343	Hs.514941	NM_020963	ENSG00000155363	MOV10	fSAP113|gb110	Mov10 RISC complex RNA helicase	protein-coding
chr5-29	chr5	179720496	179720842	+	1848.6	0.457	intron (NM_001024649, intron 10 of 14)	intron (NM_001024649, intron 10 of 14)	-12181	NM_014757	9794	Hs.631951	NM_014757	ENSG00000161021	MAML1	Mam-1|Mam1	mastermind like transcriptional coactivator 1	protein-coding
chr5-40	chr5	179708350	179708696	+	1842.2	0.413	intron (NM_001024649, intron 5 of 14)	intron (NM_001024649, intron 5 of 14)	9594	NM_001746	821	Hs.567968	NM_001746	ENSG00000127022	CANX	CNX|IP90|P90	calnexin	protein-coding
chr5-20	chr5	179715785	179716131	-	1829.0	0.377	intron (NM_001024649, intron 7 of 14)	intron (NM_001024649, intron 7 of 14)	-16892	NM_014757	9794	Hs.631951	NM_014757	ENSG00000161021	MAML1	Mam-1|Mam1	mastermind like transcriptional coactivator 1	protein-coding
chr1-5	chr1	112670883	112671229	+	1817.2	0.582	3' UTR (NM_006135, exon 10 of 10)	3' UTR (NM_006135, exon 10 of 10)	-3256	NM_001286072	4343	Hs.514941	NM_020963	ENSG00000155363	MOV10	fSAP113|gb110	Mov10 RISC complex RNA helicase	protein-coding
chr10-2	chr10	90912341	90912687	-	1776.6	0.541	3' UTR (NM_014391, exon 9 of 9)	3' UTR (NM_014391, exon 9 of 9)	8761	NM_014391	27063	Hs.448589	NM_014391	ENSG00000148677	ANKRD1	ALRP|C-193|CARP|CVARP|MCARP|bA320F15.2	ankyrin repeat domain 1	protein-coding
chr11-4	chr11	117167490	117167836	-	1728.9	0.584	exon (NM_001309431, exon 5 of 5)	exon (NM_001309431, exon 5 of 5)	-11560	NM_001040455	51092	Hs.712144	NM_015996	ENSG00000149577	SIDT2	CGI-40	SID1 transmembrane family member 2	protein-coding
chr12-21	chr12	6237624	6237970	-	1721.1	0.673	exon (NM_001769, exon 8 of 8)	exon (NM_001769, exon 8 of 8)	37481	NM_001769	928	Hs.114286	NM_001769	ENSG00000010278	CD9	BTCC-1|DRAP-27|MIC3|MRP-1|TSPAN-29|TSPAN29	CD9 molecule	protein-coding
chr8-4	chr8	100920422	100920768	+	1718.1	0.568	3' UTR (NM_145690, exon 6 of 6)	3' UTR (NM_145690, exon 6 of 6)	29976	NM_001135702	7534	Hs.492407	NM_003406	ENSG00000164924	YWHAZ	14-3-3-zeta|HEL-S-3|HEL-S-93|HEL4|KCIP-1|YWHAD	tyrosine 3-monooxygenase/tryptophan 5-monooxygenase activation protein zeta	protein-coding
chr17-3	chr17	76564335	76564681	-	1682.4	0.560	TTS (NM_006456)	TTS (NM_006456)	2875	NR_004395	677848		NR_004395	ENSG00000278261	SNORD1A	R38A|snR38A	small nucleolar RNA, C/D box 1A	snoRNA
chr10-15	chr10	32912035	32912381	+	1654.8	0.476	intron (NM_002211, intron 11 of 15)	L1PA5|LINE|L1	-10736	NR_132768	106633814		NR_132768		SNORA86	-	small nucleolar RNA, H/ACA box 86	snoRNA
chr17-2	chr17	76564972	76565318	+	1635.7	0.573	TTS (NM_006456)	TTS (NM_006456)	3512	NR_004395	677848		NR_004395	ENSG00000278261	SNORD1A	R38A|snR38A	small nucleolar RNA, C/D box 1A	snoRNA
chr1-20	chr1	22092056	22092402	-	1614.4	0.582	3' UTR (NM_001791, exon 6 of 6)	3' UTR (NM_001791, exon 6 of 6)	39602	NM_044472	998	Hs.467637	NM_001791	ENSG00000070831	CDC42	CDC42Hs|G25K|TKS	cell division cycle 42	protein-coding
chr19-87	chr19	41248658	41249004	+	1606.8	0.567	intron (NM_001278599, intron 11 of 16)	intron (NM_001278599, intron 11 of 16)	-13645	NM_144732	11100	Hs.155218	NM_007040	ENSG00000105323	HNRNPUL1	E1B-AP5|E1BAP5|HNRPUL1	heterogeneous nuclear ribonucleoprotein U like 1	protein-coding
chr10-13	chr10	32929548	32929894	-	1606.8	0.612	intron (NM_002211, intron 4 of 15)	intron (NM_002211, intron 4 of 15)	5837	NM_033668	3688	Hs.643813	NM_002211	ENSG00000150093	ITGB1	CD29|FNRB|GPIIA|MDF2|MSK12|VLA-BETA|VLAB	integrin subunit beta 1	protein-coding
chr12-11	chr12	123584672	123585018	+	1592.1	0.726	promoter-TSS (NR_110049)	promoter-TSS (NR_110049)	314	NM_001321445	10959	Hs.733403	NM_006815	ENSG00000086598	TMED2	P24A|RNP24|p24|p24b1|p24beta1	transmembrane p24 trafficking protein 2	protein-coding
chr5-90	chr5	179719820	179720166	+	1565.4	0.531	intron (NM_001024649, intron 9 of 14)	AluSz|SINE|Alu	-12857	NM_014757	9794	Hs.631951	NM_014757	ENSG00000161021	MAML1	Mam-1|Mam1	mastermind like transcriptional coactivator 1	protein-coding
chr10-12	chr10	32919589	32919935	-	1552.0	0.529	intron (NM_002211, intron 11 of 15)	intron (NM_002211, intron 11 of 15)	15796	NM_033668	3688	Hs.643813	NM_002211	ENSG00000150093	ITGB1	CD29|FNRB|GPIIA|MDF2|MSK12|VLA-BETA|VLAB	integrin subunit beta 1	protein-coding
chr1-7	chr1	94926661	94927007	-	1539.0	0.794	intron (NM_001286055, intron 1 of 5)	CpG	389	NM_001839	1266	Hs.483454	NM_001839	ENSG00000117519	CNN3	-	calponin 3	protein-coding
chr10-17	chr10	90919970	90920316	-	1538.8	0.579	intron (NM_014391, intron 2 of 8)	intron (NM_014391, intron 2 of 8)	1132	NM_014391	27063	Hs.448589	NM_014391	ENSG00000148677	ANKRD1	ALRP|C-193|CARP|CVARP|MCARP|bA320F15.2	ankyrin repeat domain 1	protein-coding
chr1-68	chr1	22086615	22086961	+	1486.9	0.577	exon (NM_001791, exon 5 of 6)	exon (NM_001791, exon 5 of 6)	34161	NM_044472	998	Hs.467637	NM_001791	ENSG00000070831	CDC42	CDC42Hs|G25K|TKS	cell division cycle 42	protein-coding
chr12-18	chr12	93410971	93411317	+	1460.5	0.586	exon (NM_003348, exon 2 of 4)	exon (NM_003348, exon 2 of 4)	31106	NM_003348	7334	Hs.524630	NM_003348	ENSG00000177889	UBE2N	HEL-S-71|UBC13|UBCHBEN; UBC13|UbcH-ben|UbcH13	ubiquitin conjugating enzyme E2 N	protein-coding
chr10-82	chr10	90915365	90915711	-	1421.8	0.674	intron (NM_014391, intron 8 of 8)	intron (NM_014391, intron 8 of 8)	5737	NM_014391	27063	Hs.448589	NM_014391	ENSG00000148677	ANKRD1	ALRP|C-193|CARP|CVARP|MCARP|bA320F15.2	ankyrin repeat domain 1	protein-coding
chr20-4	chr20	1369895	1370241	+	1416.9	0.577	exon (NM_001199786, exon 4 of 4)	exon (NM_001199786, exon 4 of 4)	22893	NR_106929	102465524		NR_106929	ENSG00000088832	MIR6869	hsa-mir-6869	microRNA 6869	ncRNA
chr17-5	chr17	68531345	68531691	+	1407.4	0.584	3' UTR (NM_001278433, exon 11 of 11)	3' UTR (NM_001278433, exon 11 of 11)	16124	NM_001276290	5573	Hs.280342	NM_002734	ENSG00000108946	PRKAR1A	ACRDYS1|ADOHR|CAR|CNC|CNC1|PKR1|PPNAD1|PRKAR1|TSE1	protein kinase cAMP-dependent type I regulatory subunit alpha	protein-coding
chr10-21	chr10	32925984	32926330	+	1391.2	0.508	intron (NM_002211, intron 5 of 15)	intron (NM_002211, intron 5 of 15)	9401	NM_033668	3688	Hs.643813	NM_002211	ENSG00000150093	ITGB1	CD29|FNRB|GPIIA|MDF2|MSK12|VLA-BETA|VLAB	integrin subunit beta 1	protein-coding
chr5-79	chr5	179719374	179719720	-	1381.4	0.469	intron (NM_001024649, intron 8 of 14)	intron (NM_001024649, intron 8 of 14)	-13303	NM_014757	9794	Hs.631951	NM_014757	ENSG00000161021	MAML1	Mam-1|Mam1	mastermind like transcriptional coactivator 1	protein-coding
chr19-97	chr19	41248317	41248663	-	1371.9	0.433	intron (NM_001278599, intron 9 of 16)	intron (NM_001278599, intron 9 of 16)	-13986	NM_144732	11100	Hs.155218	NM_007040	ENSG00000105323	HNRNPUL1	E1B-AP5|E1BAP5|HNRPUL1	heterogeneous nuclear ribonucleoprotein U like 1	protein-coding
chr12-48	chr12	123586474	123586820	-	1367.7	0.363	intron (NM_001321445, intron 1 of 4)	AluSz|SINE|Alu	2116	NM_001321445	10959	Hs.733403	NM_006815	ENSG00000086598	TMED2	P24A|RNP24|p24|p24b1|p24beta1	transmembrane p24 trafficking protein 2	protein-coding
chr17-32	chr17	7309284	7309630	-	1364.8	0.416	intron (NM_001143762, intron 1 of 5)	intron (NM_001143762, intron 1 of 5)	1082	NM_001143762	1984	Hs.534314	NM_001970	ENSG00000132507	EIF5A	EIF-5A|EIF5A1|eIF5AI	eukaryotic translation initiation factor 5A	protein-coding
chr10-16	chr10	32925644	32925990	-	1345.2	0.492	intron (NM_002211, intron 6 of 15)	intron (NM_002211, intron 6 of 15)	9741	NM_033668	3688	Hs.643813	NM_002211	ENSG00000150093	ITGB1	CD29|FNRB|GPIIA|MDF2|MSK12|VLA-BETA|VLAB	integrin subunit beta 1	protein-coding
chr12-215	chr12	123590389	123590735	+	1344.2	0.577	intron (NM_001321445, intron 4 of 4)	intron (NM_001321445, intron 4 of 4)	6031	NM_001321445	10959	Hs.733403	NM_006815	ENSG00000086598	TMED2	P24A|RNP24|p24|p24b1|p24beta1	transmembrane p24 trafficking protein 2	protein-coding
chr4-2	chr4	80286596	80286942	+	1339.6	0.563	3' UTR (NM_033143, exon 2 of 2)	3' UTR (NM_033143, exon 2 of 2)	18504	NM_001291812	2250	Hs.37055	NM_004464	ENSG00000138675	FGF5	HBGF-5|Smag-82|TCMGLY	fibroblast growth factor 5	protein-coding
chr18-3	chr18	12985143	12985489	-	1324.1	0.590	3' UTR (NM_031216, exon 9 of 9)	3' UTR (NM_031216, exon 9 of 9)	-6046	NM_032142	55125	Hs.100914	NM_018069	ENSG00000101639	CEP192	PPP1R62	centrosomal protein 192	protein-coding
chr11-6	chr11	117169033	117169379	-	1323.7	0.526	non-coding (NR_110282, exon 3 of 3)	non-coding (NR_110282, exon 3 of 3)	-10017	NM_001040455	51092	Hs.712144	NM_015996	ENSG00000149577	SIDT2	CGI-40	SID1 transmembrane family member 2	protein-coding
chr1-117	chr1	94899439	94899785	+	1323.2	0.555	intron (NM_001286056, intron 5 of 6)	intron (NM_001286056, intron 5 of 6)	26196	NM_001286056	1266	Hs.483454	NM_001839	ENSG00000117519	CNN3	-	calponin 3	protein-coding
chr17-7	chr17	68531255	68531601	-	1321.0	0.579	3' UTR (NM_001278433, exon 11 of 11)	3' UTR (NM_001278433, exon 11 of 11)	16034	NM_001276290	5573	Hs.280342	NM_002734	ENSG00000108946	PRKAR1A	ACRDYS1|ADOHR|CAR|CNC|CNC1|PKR1|PPNAD1|PRKAR1|TSE1	protein kinase cAMP-dependent type I regulatory subunit alpha	protein-coding
chr17-8	chr17	68530150	68530496	-	1318.5	0.524	exon (NM_001278433, exon 11 of 11)	exon (NM_001278433, exon 11 of 11)	14929	NM_001276290	5573	Hs.280342	NM_002734	ENSG00000108946	PRKAR1A	ACRDYS1|ADOHR|CAR|CNC|CNC1|PKR1|PPNAD1|PRKAR1|TSE1	protein kinase cAMP-dependent type I regulatory subunit alpha	protein-coding
chr9-42	chr9	128692814	128693160	+	1310.0	0.570	intron (NM_001248000, intron 5 of 7)	intron (NM_001248000, intron 5 of 7)	3012	NM_001248001	6418	Hs.436687	NM_003011	ENSG00000119335	SET	2PP2A|I2PP2A|IGAAD|IPP2A2|PHAPII|TAF-I|TAF-IBETA	SET nuclear proto-oncogene	protein-coding
chr2-15	chr2	231712645	231712991	-	1292.8	0.548	promoter-TSS (NR_128710).4	promoter-TSS (NR_128710).4	-496	NR_036052	100302285		NR_036052	ENSG00000187514	MIR1244-1	MIR1244|MIRN1244|hsa-mir-1244|hsa-mir-1244-1	microRNA 1244-1	ncRNA
chr14-1	chr14	49894129	49894475	+	1285.7	0.589	3' UTR (NM_001663, exon 2 of 2)	3' UTR (NM_001663, exon 2 of 2)	1284	NM_001663	382	Hs.525330	NM_001663	ENSG00000165527	ARF6	-	ADP ribosylation factor 6	protein-coding
chr7-7	chr7	149003686	149004032	-	1279.6	0.622	exon (NM_004911, exon 10 of 10)	exon (NM_004911, exon 10 of 10)	16332	NR_130107	102723099	Hs.621982	NR_130107	ENSG00000281189	GHET1	lncRNA-GHET1	gastric carcinoma proliferation enhancing transcript 1	ncRNA
chr1-191	chr1	94901838	94902184	-	1275.0	0.529	intron (NM_001286055, intron 3 of 5)	intron (NM_001286055, intron 3 of 5)	23797	NM_001286056	1266	Hs.483454	NM_001839	ENSG00000117519	CNN3	-	calponin 3	protein-coding
chr10-41	chr10	90920811	90921157	-	1272.8	0.947	intron (NM_014391, intron 1 of 8)	intron (NM_014391, intron 1 of 8)	291	NM_014391	27063	Hs.448589	NM_014391	ENSG00000148677	ANKRD1	ALRP|C-193|CARP|CVARP|MCARP|bA320F15.2	ankyrin repeat domain 1	protein-coding
chr14-2	chr14	49893901	49894247	-	1271.8	0.547	exon (NM_001663, exon 2 of 2)	exon (NM_001663, exon 2 of 2)	1056	NM_001663	382	Hs.525330	NM_001663	ENSG00000165527	ARF6	-	ADP ribosylation factor 6	protein-coding
chr1-79	chr1	22086347	22086693	-	1261.7	0.536	exon (NM_001791, exon 4 of 6)	exon (NM_001791, exon 4 of 6)	33893	NM_044472	998	Hs.467637	NM_001791	ENSG00000070831	CDC42	CDC42Hs|G25K|TKS	cell division cycle 42	protein-coding
chr16-4	chr16	18793089	18793435	+	1255.1	0.502	exon (NM_015161, exon 6 of 6)	exon (NM_015161, exon 6 of 6)	-2928	NM_001019	6210	Hs.370504	NM_001019	ENSG00000134419	RPS15A	S15a	ribosomal protein S15a	protein-coding
chr12-31	chr12	6200444	6200790	+	1252.9	0.890	intron (NM_001769, intron 1 of 7)	CpG	301	NM_001769	928	Hs.114286	NM_001769	ENSG00000010278	CD9	BTCC-1|DRAP-27|MIC3|MRP-1|TSPAN-29|TSPAN29	CD9 molecule	protein-coding
chr16-3	chr16	18792433	18792779	-	1252.7	0.542	3' UTR (NM_015161, exon 6 of 6)	3' UTR (NM_015161, exon 6 of 6)	-2272	NM_001019	6210	Hs.370504	NM_001019	ENSG00000134419	RPS15A	S15a	ribosomal protein S15a	protein-coding
chr2-7	chr2	28800476	28800822	-	1249.3	0.564	3' UTR (NM_206876, exon 9 of 9)	3' UTR (NM_206876, exon 9 of 9)	-10185	NM_182756	245711	Hs.511956	NM_182756	ENSG00000163806	SPDYA	RINGO3|RINGOA|SPDY1|SPY1	speedy/RINGO cell cycle regulator family member A	protein-coding
chr10-34	chr10	32927832	32928178	-	1235.6	0.501	intron (NM_002211, intron 5 of 15)	MIRc|SINE|MIR	7553	NM_033668	3688	Hs.643813	NM_002211	ENSG00000150093	ITGB1	CD29|FNRB|GPIIA|MDF2|MSK12|VLA-BETA|VLAB	integrin subunit beta 1	protein-coding
chr10-40	chr10	90919084	90919430	+	1232.6	0.526	exon (NM_014391, exon 3 of 9)	exon (NM_014391, exon 3 of 9)	2018	NM_014391	27063	Hs.448589	NM_014391	ENSG00000148677	ANKRD1	ALRP|C-193|CARP|CVARP|MCARP|bA320F15.2	ankyrin repeat domain 1	protein-coding
chr10-33	chr10	32928187	32928533	+	1230.9	0.499	intron (NM_002211, intron 4 of 15)	intron (NM_002211, intron 4 of 15)	7198	NM_033668	3688	Hs.643813	NM_002211	ENSG00000150093	ITGB1	CD29|FNRB|GPIIA|MDF2|MSK12|VLA-BETA|VLAB	integrin subunit beta 1	protein-coding
chr9-6	chr9	128693482	128693828	-	1224.6	0.454	exon (NM_001122821, exon 6 of 8)	exon (NM_001122821, exon 6 of 8)	3680	NM_001248001	6418	Hs.436687	NM_003011	ENSG00000119335	SET	2PP2A|I2PP2A|IGAAD|IPP2A2|PHAPII|TAF-I|TAF-IBETA	SET nuclear proto-oncogene	protein-coding
chr8-5	chr8	100918855	100919201	+	1221.1	0.641	3' UTR (NM_145690, exon 6 of 6)	3' UTR (NM_145690, exon 6 of 6)	31543	NM_001135702	7534	Hs.492407	NM_003406	ENSG00000164924	YWHAZ	14-3-3-zeta|HEL-S-3|HEL-S-93|HEL4|KCIP-1|YWHAD	tyrosine 3-monooxygenase/tryptophan 5-monooxygenase activation protein zeta	protein-coding
chr16-2	chr16	67870967	67871313	+	1216.2	0.540	3' UTR (NM_005796, exon 5 of 5)	3' UTR (NM_005796, exon 5 of 5)	-1883	NM_014329	23644	Hs.75682	NM_014329	ENSG00000038358	EDC4	GE1|Ge-1|HEDL5|HEDLS|RCD-8|RCD8	enhancer of mRNA decapping 4	protein-coding
chr6-2	chr6	113860965	113861311	+	1216.2	0.524	3' UTR (NM_002356, exon 2 of 2)	3' UTR (NM_002356, exon 2 of 2)	3803	NM_002356	4082	Hs.519909	NM_002356	ENSG00000277443	MARCKS	80K-L|MACS|PKCSL|PRKCSL	myristoylated alanine rich protein kinase C substrate	protein-coding
chr20-1	chr20	1369551	1369897	-	1215.5	0.440	3' UTR (NM_000801, exon 5 of 5)	3' UTR (NM_000801, exon 5 of 5)	23237	NR_106929	102465524		NR_106929	ENSG00000088832	MIR6869	hsa-mir-6869	microRNA 6869	ncRNA
chr12-9	chr12	108645557	108645903	-	1204.2	0.560	3' UTR (NM_001105237, exon 11 of 11)	3' UTR (NM_001105237, exon 11 of 11)	9920	NR_039717	100616240		NR_039717	ENSG00000257221	MIR4496	-	microRNA 4496	ncRNA
chr17-6	chr17	68530450	68530796	+	1198.1	0.487	3' UTR (NM_001278433, exon 11 of 11)	3' UTR (NM_001278433, exon 11 of 11)	15229	NM_001276290	5573	Hs.280342	NM_002734	ENSG00000108946	PRKAR1A	ACRDYS1|ADOHR|CAR|CNC|CNC1|PKR1|PPNAD1|PRKAR1|TSE1	protein kinase cAMP-dependent type I regulatory subunit alpha	protein-coding
chr3-1	chr3	149368983	149369329	-	1197.4	0.678	3' UTR (NM_014220, exon 5 of 5)	3' UTR (NM_014220, exon 5 of 5)	-8622	NR_109810	100874091	Hs.549633	NR_046650	ENSG00000240541	TM4SF1-AS1	-	TM4SF1 antisense RNA 1	ncRNA
chr12-218	chr12	6235392	6235738	+	1192.0	0.628	exon (NM_001769, exon 6 of 8)	exon (NM_001769, exon 6 of 8)	35249	NM_001769	928	Hs.114286	NM_001769	ENSG00000010278	CD9	BTCC-1|DRAP-27|MIC3|MRP-1|TSPAN-29|TSPAN29	CD9 molecule	protein-coding
chr6-3	chr6	113860791	113861137	-	1180.0	0.580	3' UTR (NM_002356, exon 2 of 2)	3' UTR (NM_002356, exon 2 of 2)	3629	NM_002356	4082	Hs.519909	NM_002356	ENSG00000277443	MARCKS	80K-L|MACS|PKCSL|PRKCSL	myristoylated alanine rich protein kinase C substrate	protein-coding
chr7-6	chr7	149003936	149004282	+	1170.0	0.569	exon (NM_004911, exon 10 of 10)	exon (NM_004911, exon 10 of 10)	16582	NR_130107	102723099	Hs.621982	NR_130107	ENSG00000281189	GHET1	lncRNA-GHET1	gastric carcinoma proliferation enhancing transcript 1	ncRNA
chr3-4	chr3	57571534	57571880	-	1163.1	0.616	3' UTR (NM_001660, exon 6 of 6)	3' UTR (NM_001660, exon 6 of 6)	15460	NM_177966	201626	Hs.572993	NM_177966	ENSG00000174840	PDE12	2'-PDE|2-PDE	phosphodiesterase 12	protein-coding
chr1-104	chr1	112654509	112654855	+	1161.9	0.515	intron (NM_006135, intron 5 of 9)	intron (NM_006135, intron 5 of 9)	-19630	NM_001286072	4343	Hs.514941	NM_020963	ENSG00000155363	MOV10	fSAP113|gb110	Mov10 RISC complex RNA helicase	protein-coding
chr12-12	chr12	108645699	108646045	+	1158.5	0.528	3' UTR (NM_001105237, exon 11 of 11)	3' UTR (NM_001105237, exon 11 of 11)	10062	NR_039717	100616240		NR_039717	ENSG00000257221	MIR4496	-	microRNA 4496	ncRNA
chr19-12	chr19	41221886	41222232	+	1157.7	0.646	intron (NM_021913, intron 4 of 19)	intron (NM_021913, intron 4 of 19)	2860	NM_001699	558	Hs.590970	NM_001699	ENSG00000167601	AXL	ARK|JTK11|Tyro7|UFO	AXL receptor tyrosine kinase	protein-coding
chr16-1	chr16	67870627	67870973	-	1155.5	0.589	exon (NM_005796, exon 5 of 5)	exon (NM_005796, exon 5 of 5)	-2223	NM_014329	23644	Hs.75682	NM_014329	ENSG00000038358	EDC4	GE1|Ge-1|HEDL5|HEDLS|RCD-8|RCD8	enhancer of mRNA decapping 4	protein-coding
chr1-50	chr1	35188838	35189184	-	1154.1	0.662	non-coding (NR_136702, exon 6 of 12)	non-coding (NR_136702, exon 6 of 12)	4131	NM_005066	6421	Hs.355934	NM_005066	ENSG00000116560	SFPQ	POMP100|PPP1R140|PSF	splicing factor proline and glutamine rich	protein-coding
chr19-135	chr19	41252517	41252863	-	1151.4	0.548	intron (NM_001278599, intron 12 of 16)	intron (NM_001278599, intron 12 of 16)	-9786	NM_144732	11100	Hs.155218	NM_007040	ENSG00000105323	HNRNPUL1	E1B-AP5|E1BAP5|HNRPUL1	heterogeneous nuclear ribonucleoprotein U like 1	protein-coding
chr12-32	chr12	108648450	108648796	-	1149.4	0.632	exon (NM_001105237, exon 10 of 11)	exon (NM_001105237, exon 10 of 11)	12813	NR_039717	100616240		NR_039717	ENSG00000257221	MIR4496	-	microRNA 4496	ncRNA
chr20-2	chr20	43460921	43461267	+	1142.6	0.545	non-coding (NR_034009, exon 7 of 7)	non-coding (NR_034009, exon 7 of 7)	3230	NR_034009	6431	Hs.684950	NM_006275	ENSG00000124193	SRSF6	B52|HEL-S-91|SFRS6|SRP55	serine and arginine rich splicing factor 6	protein-coding
chr2-4	chr2	28800423	28800769	+	1140.6	0.541	3' UTR (NM_206876, exon 9 of 9)	3' UTR (NM_206876, exon 9 of 9)	-10238	NM_182756	245711	Hs.511956	NM_182756	ENSG00000163806	SPDYA	RINGO3|RINGOA|SPDY1|SPY1	speedy/RINGO cell cycle regulator family member A	protein-coding
chr5-27	chr5	179699074	179699420	+	1140.1	0.950	intron (NM_001746, intron 1 of 14)	CpG	318	NM_001746	821	Hs.567968	NM_001746	ENSG00000127022	CANX	CNX|IP90|P90	calnexin	protein-coding
chr12-136	chr12	93441673	93442019	-	1138.2	0.949	intron (NM_003348, intron 1 of 3)	CpG	404	NM_003348	7334	Hs.524630	NM_003348	ENSG00000177889	UBE2N	HEL-S-71|UBC13|UBCHBEN; UBC13|UbcH-ben|UbcH13	ubiquitin conjugating enzyme E2 N	protein-coding
chr4-3	chr4	80286450	80286796	-	1131.8	0.589	exon (NM_001291812, exon 3 of 3)	exon (NM_001291812, exon 3 of 3)	18358	NM_001291812	2250	Hs.37055	NM_004464	ENSG00000138675	FGF5	HBGF-5|Smag-82|TCMGLY	fibroblast growth factor 5	protein-coding
chr8-6	chr8	100918856	100919202	-	1128.6	0.642	3' UTR (NM_145690, exon 6 of 6)	3' UTR (NM_145690, exon 6 of 6)	31542	NM_001135702	7534	Hs.492407	NM_003406	ENSG00000164924	YWHAZ	14-3-3-zeta|HEL-S-3|HEL-S-93|HEL4|KCIP-1|YWHAD	tyrosine 3-monooxygenase/tryptophan 5-monooxygenase activation protein zeta	protein-coding
chr19-39	chr19	41242942	41243288	+	1120.1	0.599	intron (NM_001278599, intron 8 of 16)	intron (NM_001278599, intron 8 of 16)	16360	NM_001278599	558	Hs.590970	NM_001699	ENSG00000167601	AXL	ARK|JTK11|Tyro7|UFO	AXL receptor tyrosine kinase	protein-coding
chr10-24	chr10	90920225	90920571	+	1118.8	0.422	intron (NM_014391, intron 1 of 8)	intron (NM_014391, intron 1 of 8)	877	NM_014391	27063	Hs.448589	NM_014391	ENSG00000148677	ANKRD1	ALRP|C-193|CARP|CVARP|MCARP|bA320F15.2	ankyrin repeat domain 1	protein-coding
chr19-5	chr19	41219305	41219651	+	1109.3	0.797	intron (NM_021913, intron 1 of 19)	intron (NM_021913, intron 1 of 19)	279	NM_001699	558	Hs.590970	NM_001699	ENSG00000167601	AXL	ARK|JTK11|Tyro7|UFO	AXL receptor tyrosine kinase	protein-coding
chr18-2	chr18	12985409	12985755	+	1103.7	0.520	3' UTR (NM_031216, exon 9 of 9)	3' UTR (NM_031216, exon 9 of 9)	-5780	NM_032142	55125	Hs.100914	NM_018069	ENSG00000101639	CEP192	PPP1R62	centrosomal protein 192	protein-coding
chr1-126	chr1	112654289	112654635	-	1095.3	0.492	intron (NM_006135, intron 4 of 9)	intron (NM_006135, intron 4 of 9)	-19850	NM_001286072	4343	Hs.514941	NM_020963	ENSG00000155363	MOV10	fSAP113|gb110	Mov10 RISC complex RNA helicase	protein-coding
chr1-19	chr1	94174098	94174444	-	1093.6	0.542	exon (NM_001328666, exon 23 of 23)	exon (NM_001328666, exon 23 of 23)	-53122	NM_000350	24	Hs.416707	NM_000350	ENSG00000198691	ABCA4	ABC10|ABCR|ARMD2|CORD3|FFM|RMP|RP19|STGD|STGD1	ATP binding cassette subfamily A member 4	protein-coding
chr12-15	chr12	108647349	108647695	+	1090.0	0.553	exon (NM_001105237, exon 11 of 11)	exon (NM_001105237, exon 11 of 11)	11712	NR_039717	100616240		NR_039717	ENSG00000257221	MIR4496	-	microRNA 4496	ncRNA
chr5-6	chr5	151804061	151804407	+	1089.2	0.562	3' UTR (NM_005754, exon 12 of 12)	3' UTR (NM_005754, exon 12 of 12)	-32058	NR_132345	100652758	Hs.587054	NM_001278082		LOC100652758	-	uncharacterized LOC100652758	ncRNA
chr1-42	chr1	244855687	244856033	-	1087.5	0.457	intron (NM_031844, intron 11 of 13)	intron (NM_031844, intron 11 of 13)	-1643	NR_132782	106635532		NR_132782		SNORA100	-	small nucleolar RNA, H/ACA box 100	snoRNA
chr10-35	chr10	90918749	90919095	-	1083.6	0.501	exon (NM_014391, exon 4 of 9)	exon (NM_014391, exon 4 of 9)	2353	NM_014391	27063	Hs.448589	NM_014391	ENSG00000148677	ANKRD1	ALRP|C-193|CARP|CVARP|MCARP|bA320F15.2	ankyrin repeat domain 1	protein-coding
chr1-36	chr1	244856049	244856395	+	1077.0	0.530	intron (NM_031844, intron 10 of 13)	intron (NM_031844, intron 10 of 13)	-2005	NR_132782	106635532		NR_132782		SNORA100	-	small nucleolar RNA, H/ACA box 100	snoRNA
chr18-1	chr18	12987126	12987472	+	1073.6	0.634	3' UTR (NM_001013437, exon 9 of 9)	3' UTR (NM_001013437, exon 9 of 9)	-4063	NM_032142	55125	Hs.100914	NM_018069	ENSG00000101639	CEP192	PPP1R62	centrosomal protein 192	protein-coding
chr1-222	chr1	22078544	22078890	+	1064.0	0.806	intron (NM_001039802, intron 3 of 6)	intron (NM_001039802, intron 3 of 6)	26090	NM_044472	998	Hs.467637	NM_001791	ENSG00000070831	CDC42	CDC42Hs|G25K|TKS	cell division cycle 42	protein-coding
chr19-11	chr19	38836607	38836953	+	1061.1	0.661	exon (NM_001005335, exon 13 of 13)	exon (NM_001005335, exon 13 of 13)	-4923	NM_001398	1891	Hs.196176	NM_001398	ENSG00000104823	ECH1	HPXEL	enoyl-CoA hydratase 1	protein-coding
chr19-78	chr19	41231125	41231471	+	1058.6	0.503	exon (NM_001699, exon 6 of 19)	exon (NM_001699, exon 6 of 19)	4543	NM_001278599	558	Hs.590970	NM_001699	ENSG00000167601	AXL	ARK|JTK11|Tyro7|UFO	AXL receptor tyrosine kinase	protein-coding
chr12-17	chr12	76047565	76047911	-	1056.7	0.529	TTS (NM_001307924)	TTS (NM_001307924)	-15962	NM_007350	22822	Hs.602085	NM_007350	ENSG00000139289	PHLDA1	DT1P1B11|PHRIP|TDAG51	pleckstrin homology like domain family A member 1	protein-coding
chr17-343	chr17	76557895	76558241	+	1056.2	0.981	promoter-TSS (NR_004397)	promoter-TSS (NR_004397)	304	NR_038109	100507246	Hs.288215	NR_038108	ENSG00000163597	SNHG16	Nbla10727|Nbla12061|ncRAN	small nucleolar RNA host gene 16	ncRNA
chr5-9	chr5	151803867	151804213	-	1050.8	0.504	exon (NM_005754, exon 12 of 12)	exon (NM_005754, exon 12 of 12)	-31864	NR_132345	100652758	Hs.587054	NM_001278082		LOC100652758	-	uncharacterized LOC100652758	ncRNA
chr19-13	chr19	41220693	41221039	+	1049.3	0.502	intron (NM_021913, intron 2 of 19)	intron (NM_021913, intron 2 of 19)	1667	NM_001699	558	Hs.590970	NM_001699	ENSG00000167601	AXL	ARK|JTK11|Tyro7|UFO	AXL receptor tyrosine kinase	protein-coding
chr12-28	chr12	53479233	53479579	-	1047.4	0.651	exon (NM_001098620, exon 14 of 14)	exon (NM_001098620, exon 14 of 14)	14938	NR_109828	102157401		NR_109828	ENSG00000282977	PCBP2-OT1	TUC338	PCBP2 overlapping transcript 1	ncRNA
chr1-6	chr1	244864002	244864348	-	1046.6	0.542	exon (NM_004501, exon 1 of 14)	exon (NM_004501, exon 1 of 14)	350	NM_004501	3192	Hs.106212	NM_004501	ENSG00000153187	HNRNPU	HNRNPU-AS1|HNRPU|SAF-A|SAFA|U21.1|hnRNP U	heterogeneous nuclear ribonucleoprotein U	protein-coding
chr1-30	chr1	94530058	94530404	-	1034.2	0.546	3' UTR (NM_001993, exon 6 of 6)	3' UTR (NM_001993, exon 6 of 6)	11626	NM_001178096	2152	Hs.62192	NM_001993	ENSG00000117525	F3	CD142|TF|TFA	coagulation factor III, tissue factor	protein-coding
chr12-19	chr12	6237930	6238276	+	1030.7	0.435	3' UTR (NM_001769, exon 8 of 8)	3' UTR (NM_001769, exon 8 of 8)	37787	NM_001769	928	Hs.114286	NM_001769	ENSG00000010278	CD9	BTCC-1|DRAP-27|MIC3|MRP-1|TSPAN-29|TSPAN29	CD9 molecule	protein-coding
chr5-44	chr5	151797320	151797666	+	1028.0	0.536	intron (NM_198395, intron 7 of 11)	intron (NM_198395, intron 7 of 11)	-25317	NR_132345	100652758	Hs.587054	NM_001278082		LOC100652758	-	uncharacterized LOC100652758	ncRNA
chr18-4	chr18	12986820	12987166	-	1017.0	0.530	exon (NM_001013437, exon 9 of 9)	exon (NM_001013437, exon 9 of 9)	-4369	NM_032142	55125	Hs.100914	NM_018069	ENSG00000101639	CEP192	PPP1R62	centrosomal protein 192	protein-coding
chr10-20	chr10	32929937	32930283	+	1016.3	0.388	intron (NM_002211, intron 3 of 15)	intron (NM_002211, intron 3 of 15)	5448	NM_033668	3688	Hs.643813	NM_002211	ENSG00000150093	ITGB1	CD29|FNRB|GPIIA|MDF2|MSK12|VLA-BETA|VLAB	integrin subunit beta 1	protein-coding
chr12-22	chr12	76046695	76047041	-	1009.0	0.601	3' UTR (NM_004537, exon 15 of 15)	3' UTR (NM_004537, exon 15 of 15)	-15092	NM_007350	22822	Hs.602085	NM_007350	ENSG00000139289	PHLDA1	DT1P1B11|PHRIP|TDAG51	pleckstrin homology like domain family A member 1	protein-coding
chr19-59	chr19	41239243	41239589	+	1000.4	0.544	intron (NM_001699, intron 9 of 18)	intron (NM_001699, intron 9 of 18)	12661	NM_001278599	558	Hs.590970	NM_001699	ENSG00000167601	AXL	ARK|JTK11|Tyro7|UFO	AXL receptor tyrosine kinase	protein-coding
chr1-32	chr1	244853865	244854211	+	996.7	0.556	TTS (NR_132782)	TTS (NR_132782)	179	NR_132782	106635532		NR_132782		SNORA100	-	small nucleolar RNA, H/ACA box 100	snoRNA
chr3-11	chr3	57571689	57572035	+	996.2	0.578	3' UTR (NM_001660, exon 6 of 6)	3' UTR (NM_001660, exon 6 of 6)	15615	NM_177966	201626	Hs.572993	NM_177966	ENSG00000174840	PDE12	2'-PDE|2-PDE	phosphodiesterase 12	protein-coding
chr1-57	chr1	35190499	35190845	-	996.0	0.524	intron (NM_005066, intron 3 of 9)	intron (NM_005066, intron 3 of 9)	2470	NM_005066	6421	Hs.355934	NM_005066	ENSG00000116560	SFPQ	POMP100|PPP1R140|PSF	splicing factor proline and glutamine rich	protein-coding
chr9-78	chr9	128692473	128692819	-	989.1	0.430	intron (NM_001248000, intron 3 of 7)	intron (NM_001248000, intron 3 of 7)	2671	NM_001248001	6418	Hs.436687	NM_003011	ENSG00000119335	SET	2PP2A|I2PP2A|IGAAD|IPP2A2|PHAPII|TAF-I|TAF-IBETA	SET nuclear proto-oncogene	protein-coding
chr12-263	chr12	123590044	123590390	-	986.0	0.423	intron (NM_001321445, intron 3 of 4)	AluSx|SINE|Alu	5686	NM_001321445	10959	Hs.733403	NM_006815	ENSG00000086598	TMED2	P24A|RNP24|p24|p24b1|p24beta1	transmembrane p24 trafficking protein 2	protein-coding
chr17-11	chr17	16441540	16441886	+	986.0	0.579	TTS (NR_027179)	TTS (NR_027179)	487	NR_003054	692106		NR_003054	ENSG00000277512	SNORD65	HBII-135|SNORD65A	small nucleolar RNA, C/D box 65	snoRNA
chr1-41	chr1	94530282	94530628	+	983.0	0.539	3' UTR (NM_001993, exon 6 of 6)	3' UTR (NM_001993, exon 6 of 6)	11402	NM_001178096	2152	Hs.62192	NM_001993	ENSG00000117525	F3	CD142|TF|TFA	coagulation factor III, tissue factor	protein-coding
chr14-8	chr14	51254247	51254593	-	983.0	0.576	exon (NM_030755, exon 8 of 8)	exon (NM_030755, exon 8 of 8)	14252	NM_030755	81542	Hs.125221	NM_030755	ENSG00000139921	TMX1	PDIA11|TMX|TXNDC|TXNDC1	thioredoxin related transmembrane protein 1	protein-coding
chr3-5	chr3	149369193	149369539	+	982.3	0.565	3' UTR (NM_014220, exon 5 of 5)	3' UTR (NM_014220, exon 5 of 5)	-8412	NR_109810	100874091	Hs.549633	NR_046650	ENSG00000240541	TM4SF1-AS1	-	TM4SF1 antisense RNA 1	ncRNA
chr19-9	chr19	41238043	41238389	+	971.5	0.523	intron (NM_001278599, intron 4 of 16)	intron (NM_001278599, intron 4 of 16)	11461	NM_001278599	558	Hs.590970	NM_001699	ENSG00000167601	AXL	ARK|JTK11|Tyro7|UFO	AXL receptor tyrosine kinase	protein-coding
chr12-236	chr12	76059874	76060220	-	969.8	0.599	intron (NM_001330231, intron 5 of 15)	intron (NM_001330231, intron 5 of 15)	24986	NM_001307924	4673	Hs.524599	NM_004537	ENSG00000187109	NAP1L1	NAP1|NAP1L|NRP	nucleosome assembly protein 1 like 1	protein-coding
chr2-3	chr2	231713008	231713354	+	968.6	0.533	promoter-TSS (NR_128710).4	promoter-TSS (NR_128710).4	-133	NR_036052	100302285		NR_036052	ENSG00000187514	MIR1244-1	MIR1244|MIRN1244|hsa-mir-1244|hsa-mir-1244-1	microRNA 1244-1	ncRNA
chr20-3	chr20	43460735	43461081	-	957.6	0.556	non-coding (NR_034009, exon 7 of 7)	non-coding (NR_034009, exon 7 of 7)	3044	NR_034009	6431	Hs.684950	NM_006275	ENSG00000124193	SRSF6	B52|HEL-S-91|SFRS6|SRP55	serine and arginine rich splicing factor 6	protein-coding
chr3-3	chr3	57596905	57597251	-	956.8	0.703	promoter-TSS (NR_132369)	promoter-TSS (NR_132369)	410	NM_001660	378	Hs.652183	NM_001660	ENSG00000168374	ARF4	ARF2	ADP ribosylation factor 4	protein-coding
chr14-7	chr14	51254512	51254858	+	955.1	0.519	3' UTR (NM_030755, exon 8 of 8)	3' UTR (NM_030755, exon 8 of 8)	14517	NM_030755	81542	Hs.125221	NM_030755	ENSG00000139921	TMX1	PDIA11|TMX|TXNDC|TXNDC1	thioredoxin related transmembrane protein 1	protein-coding
chr17-10	chr17	16441353	16441699	-	954.9	0.629	TTS (NR_027179)	TTS (NR_027179)	300	NR_003054	692106		NR_003054	ENSG00000277512	SNORD65	HBII-135|SNORD65A	small nucleolar RNA, C/D box 65	snoRNA
chr5-13	chr5	149495987	149496333	-	953.2	0.546	3' UTR (NM_001271742, exon 10 of 10)	3' UTR (NM_001271742, exon 10 of 10)	54171	NM_001271742	1452	Hs.529862	NM_001892	ENSG00000113712	CSNK1A1	CK1|CK1a|CKIa|HEL-S-77p|HLCDGP1|PRO2975	casein kinase 1 alpha 1	protein-coding
chr10-10	chr10	96522047	96522393	+	949.2	0.550	3' UTR (NM_020123, exon 15 of 15)	3' UTR (NM_020123, exon 15 of 15)	-8294	NM_012465	7093	Hs.154296	NM_012465	ENSG00000095587	TLL2	-	tolloid like 2	protein-coding
chr12-26	chr12	76048289	76048635	+	946.8	0.524	TTS (NM_001307924)	TTS (NM_001307924)	-16686	NM_007350	22822	Hs.602085	NM_007350	ENSG00000139289	PHLDA1	DT1P1B11|PHRIP|TDAG51	pleckstrin homology like domain family A member 1	protein-coding
chr18-12	chr18	12963278	12963624	+	946.1	0.595	intron (NM_031216, intron 4 of 8)	intron (NM_031216, intron 4 of 8)	15467	NM_001013437	81929	Hs.301048	NM_031216	ENSG00000085415	SEH1L	SEC13L|SEH1A|SEH1B|Seh1	SEH1 like nucleoporin	protein-coding
chr17-16	chr17	58004827	58005173	-	944.4	0.553	non-coding (NR_034041, exon 3 of 4)	non-coding (NR_034041, exon 3 of 4)	2346	NR_034041	6426	Hs.68714	NM_006924	ENSG00000136450	SRSF1	ASF|SF2|SF2p33|SFRS1|SRp30a	serine and arginine rich splicing factor 1	protein-coding
chr19-15	chr19	38845625	38845971	-	940.2	0.508	intron (NM_001533, intron 3 of 12)	intron (NM_001533, intron 3 of 12)	4179	NM_001533	3191	Hs.644906	NM_001533	ENSG00000104824	HNRNPL	HNRPL|P/OKcl.14|hnRNP-L	heterogeneous nuclear ribonucleoprotein L	protein-coding
chr2-199	chr2	231711710	231712056	-	930.9	0.610	intron (NM_002823, intron 2 of 4)	intron (NM_002823, intron 2 of 4)	-1431	NR_036052	100302285		NR_036052	ENSG00000187514	MIR1244-1	MIR1244|MIRN1244|hsa-mir-1244|hsa-mir-1244-1	microRNA 1244-1	ncRNA
chr1-80	chr1	35189174	35189520	+	930.4	0.405	non-coding (NR_136702, exon 5 of 12)	non-coding (NR_136702, exon 5 of 12)	3795	NM_005066	6421	Hs.355934	NM_005066	ENSG00000116560	SFPQ	POMP100|PPP1R140|PSF	splicing factor proline and glutamine rich	protein-coding
chr1-37	chr1	67703690	67704036	+	927.2	0.562	3' UTR (NM_018841, exon 4 of 4)	3' UTR (NM_018841, exon 4 of 4)	18686	NM_001924	1647	Hs.80409	NM_001924	ENSG00000116717	GADD45A	DDIT1|GADD45	growth arrest and DNA damage inducible alpha	protein-coding
chr16-7	chr16	46957023	46957369	+	920.9	0.529	exon (NM_005880, exon 9 of 9)	exon (NM_005880, exon 9 of 9)	16518	NM_005880	10294	Hs.368078	NM_005880	ENSG00000069345	DNAJA2	CPR3|DJ3|DJA2|DNAJ|DNJ3|HIRIP4|PRO3015|RDJ2	DnaJ heat shock protein family (Hsp40) member A2	protein-coding
chr5-17	chr5	149494322	149494668	-	909.8	0.669	Intergenic	Intergenic	55836	NM_001271742	1452	Hs.529862	NM_001892	ENSG00000113712	CSNK1A1	CK1|CK1a|CKIa|HEL-S-77p|HLCDGP1|PRO2975	casein kinase 1 alpha 1	protein-coding
chr10-9	chr10	96521811	96522157	-	901.3	0.536	3' UTR (NM_020123, exon 15 of 15)	3' UTR (NM_020123, exon 15 of 15)	-8058	NM_012465	7093	Hs.154296	NM_012465	ENSG00000095587	TLL2	-	tolloid like 2	protein-coding
chr12-23	chr12	104348289	104348635	-	891.5	0.504	3' UTR (NM_001093771, exon 17 of 17)	3' UTR (NM_001093771, exon 17 of 17)	44730	NM_001008394	493861	Hs.659857	NM_001008394	ENSG00000255150	EID3	NS4EB|NSE4B|NSMCE4B	EP300 interacting inhibitor of differentiation 3	protein-coding
chr6-1	chr6	113857527	113857873	+	887.8	0.578	5' UTR (NM_002356, exon 1 of 2)	5' UTR (NM_002356, exon 1 of 2)	365	NM_002356	4082	Hs.519909	NM_002356	ENSG00000277443	MARCKS	80K-L|MACS|PKCSL|PRKCSL	myristoylated alanine rich protein kinase C substrate	protein-coding
chr5-51	chr5	151796932	151797278	-	887.6	0.463	intron (NM_198395, intron 6 of 11)	intron (NM_198395, intron 6 of 11)	-24929	NR_132345	100652758	Hs.587054	NM_001278082		LOC100652758	-	uncharacterized LOC100652758	ncRNA
chr17-87	chr17	68525739	68526085	+	882.7	0.551	exon (NM_001278433, exon 7 of 11)	exon (NM_001278433, exon 7 of 11)	10518	NM_001276290	5573	Hs.280342	NM_002734	ENSG00000108946	PRKAR1A	ACRDYS1|ADOHR|CAR|CNC|CNC1|PKR1|PPNAD1|PRKAR1|TSE1	protein kinase cAMP-dependent type I regulatory subunit alpha	protein-coding
chr5-11	chr5	151805000	151805346	+	881.2	0.643	3' UTR (NM_005754, exon 12 of 12)	3' UTR (NM_005754, exon 12 of 12)	-32997	NR_132345	100652758	Hs.587054	NM_001278082		LOC100652758	-	uncharacterized LOC100652758	ncRNA
chr17-55	chr17	68515547	68515893	+	879.0	0.720	intron (NM_001276290, intron 1 of 9)	intron (NM_001276290, intron 1 of 9)	326	NM_001276290	5573	Hs.280342	NM_002734	ENSG00000108946	PRKAR1A	ACRDYS1|ADOHR|CAR|CNC|CNC1|PKR1|PPNAD1|PRKAR1|TSE1	protein kinase cAMP-dependent type I regulatory subunit alpha	protein-coding
chr1-17	chr1	85319977	85320323	-	877.1	0.562	3' UTR (NM_001330655, exon 6 of 6)	3' UTR (NM_001330655, exon 6 of 6)	-43246	NM_001320715	8915	Hs.193516	NM_003921	ENSG00000142867	BCL10	CARMEN|CIPER|CLAP|IMD37|c-E10|mE10	B-cell CLL/lymphoma 10	protein-coding
chr16-5	chr16	46956355	46956701	-	874.9	0.610	3' UTR (NM_005880, exon 9 of 9)	3' UTR (NM_005880, exon 9 of 9)	17186	NM_005880	10294	Hs.368078	NM_005880	ENSG00000069345	DNAJA2	CPR3|DJ3|DJA2|DNAJ|DNJ3|HIRIP4|PRO3015|RDJ2	DnaJ heat shock protein family (Hsp40) member A2	protein-coding
chr19-150	chr19	41253647	41253993	+	874.1	0.541	intron (NM_001278599, intron 14 of 16)	intron (NM_001278599, intron 14 of 16)	-8656	NM_144732	11100	Hs.155218	NM_007040	ENSG00000105323	HNRNPUL1	E1B-AP5|E1BAP5|HNRPUL1	heterogeneous nuclear ribonucleoprotein U like 1	protein-coding
chr10-68	chr10	32923699	32924045	+	868.7	0.510	intron (NM_002211, intron 6 of 15)	intron (NM_002211, intron 6 of 15)	11686	NM_033668	3688	Hs.643813	NM_002211	ENSG00000150093	ITGB1	CD29|FNRB|GPIIA|MDF2|MSK12|VLA-BETA|VLAB	integrin subunit beta 1	protein-coding
chr19-19	chr19	41237702	41238048	-	868.2	0.472	intron (NM_001278599, intron 3 of 16)	intron (NM_001278599, intron 3 of 16)	11120	NM_001278599	558	Hs.590970	NM_001699	ENSG00000167601	AXL	ARK|JTK11|Tyro7|UFO	AXL receptor tyrosine kinase	protein-coding
chr14-41	chr14	23324124	23324470	+	861.9	0.533	intron (NM_001199864, intron 8 of 8)	intron (NM_001199864, intron 8 of 8)	4109	NM_004643	8106	Hs.707712	NM_004643	ENSG00000100836	PABPN1	OPMD|PAB2|PABII|PABP-2|PABP2	poly(A) binding protein nuclear 1	protein-coding
chr12-27	chr12	76046888	76047234	+	860.9	0.555	3' UTR (NM_004537, exon 15 of 15)	3' UTR (NM_004537, exon 15 of 15)	-15285	NM_007350	22822	Hs.602085	NM_007350	ENSG00000139289	PHLDA1	DT1P1B11|PHRIP|TDAG51	pleckstrin homology like domain family A member 1	protein-coding
chr19-22	chr19	41220438	41220784	-	860.4	0.456	intron (NM_021913, intron 1 of 19)	intron (NM_021913, intron 1 of 19)	1412	NM_001699	558	Hs.590970	NM_001699	ENSG00000167601	AXL	ARK|JTK11|Tyro7|UFO	AXL receptor tyrosine kinase	protein-coding
chr7-30	chr7	149011905	149012251	-	850.6	0.512	intron (NM_004911, intron 5 of 9)	intron (NM_004911, intron 5 of 9)	16612	NM_004911	9601	Hs.93659	NM_004911	ENSG00000155660	PDIA4	ERP70|ERP72|ERp-72	protein disulfide isomerase family A member 4	protein-coding
chr15-1	chr15	78897301	78897647	+	849.4	0.667	3' UTR (NM_006791, exon 12 of 12)	3' UTR (NM_006791, exon 12 of 12)	24485	NM_001265604	10933	Hs.374503	NM_006791	ENSG00000185787	MORF4L1	Eaf3|FWP006|HsT17725|MEAF3|MORFRG15|MRG15|S863-6	mortality factor 4 like 1	protein-coding
chr19-17	chr19	38845893	38846239	+	848.9	0.512	exon (NM_001005335, exon 3 of 13)	exon (NM_001005335, exon 3 of 13)	3911	NM_001533	3191	Hs.644906	NM_001533	ENSG00000104824	HNRNPL	HNRPL|P/OKcl.14|hnRNP-L	heterogeneous nuclear ribonucleoprotein L	protein-coding
chr4-1	chr4	80266845	80267191	+	847.0	0.567	exon (NM_033143, exon 1 of 2)	exon (NM_033143, exon 1 of 2)	430	NM_004464	2250	Hs.37055	NM_004464	ENSG00000138675	FGF5	HBGF-5|Smag-82|TCMGLY	fibroblast growth factor 5	protein-coding
chr4-5	chr4	77048395	77048741	+	844.0	0.574	exon (NM_006835, exon 7 of 7)	exon (NM_006835, exon 7 of 7)	27404	NM_006835	10983	Hs.518827	NM_006835	ENSG00000118816	CCNI	CCNI1|CYC1|CYI	cyclin I	protein-coding
chr10-14	chr10	70150796	70151142	+	842.6	0.540	3' UTR (NM_001142648, exon 8 of 8)	3' UTR (NM_001142648, exon 8 of 8)	-4229	NR_073580	219743	Hs.533655	NM_173555	ENSG00000156521	TYSND1	NET41	trypsin domain containing 1	protein-coding
chr10-6	chr10	70152043	70152389	-	836.4	0.519	3' UTR (NM_001142648, exon 8 of 8)	3' UTR (NM_001142648, exon 8 of 8)	-5476	NR_073580	219743	Hs.533655	NM_173555	ENSG00000156521	TYSND1	NET41	trypsin domain containing 1	protein-coding
chr3-21	chr3	41240122	41240468	+	834.0	0.664	3' UTR (NM_001330729, exon 17 of 17)	3' UTR (NM_001330729, exon 17 of 17)	40844	NM_001098209	1499	Hs.476018	NM_001904	ENSG00000168036	CTNNB1	CTNNB|MRD19|armadillo	catenin beta 1	protein-coding
chr18-8	chr18	12948108	12948454	+	833.3	0.752	intron (NM_031216, intron 1 of 8)	CpG	297	NM_001013437	81929	Hs.301048	NM_031216	ENSG00000085415	SEH1L	SEC13L|SEH1A|SEH1B|Seh1	SEH1 like nucleoporin	protein-coding
chr19-36	chr19	41230785	41231131	-	833.0	0.513	intron (NM_001278599, intron 1 of 16)	intron (NM_001278599, intron 1 of 16)	4203	NM_001278599	558	Hs.590970	NM_001699	ENSG00000167601	AXL	ARK|JTK11|Tyro7|UFO	AXL receptor tyrosine kinase	protein-coding
chr19-212	chr19	38837169	38837515	-	832.3	0.574	intron (NM_001533, intron 12 of 12)	intron (NM_001533, intron 12 of 12)	-5485	NM_001398	1891	Hs.196176	NM_001398	ENSG00000104823	ECH1	HPXEL	enoyl-CoA hydratase 1	protein-coding
chr2-5	chr2	70088300	70088646	+	829.3	0.532	exon (NM_006196, exon 1 of 1)	exon (NM_006196, exon 1 of 1)	1020	NM_006196	5093	Hs.2853	NM_006196	ENSG00000169564	PCBP1	HEL-S-85|HNRPE1|HNRPX|hnRNP-E1|hnRNP-X	poly(rC) binding protein 1	protein-coding
chr15-4	chr15	78897096	78897442	-	827.6	0.600	3' UTR (NM_006791, exon 12 of 12)	3' UTR (NM_006791, exon 12 of 12)	24280	NM_001265604	10933	Hs.374503	NM_006791	ENSG00000185787	MORF4L1	Eaf3|FWP006|HsT17725|MEAF3|MORFRG15|MRG15|S863-6	mortality factor 4 like 1	protein-coding
chr2-6	chr2	70088165	70088511	-	824.2	0.523	exon (NM_006196, exon 1 of 1)	exon (NM_006196, exon 1 of 1)	885	NM_006196	5093	Hs.2853	NM_006196	ENSG00000169564	PCBP1	HEL-S-85|HNRPE1|HNRPX|hnRNP-E1|hnRNP-X	poly(rC) binding protein 1	protein-coding
chr14-42	chr14	51240289	51240635	+	821.0	0.820	intron (NM_030755, intron 1 of 7)	CpG	294	NM_030755	81542	Hs.125221	NM_030755	ENSG00000139921	TMX1	PDIA11|TMX|TXNDC|TXNDC1	thioredoxin related transmembrane protein 1	protein-coding
chr17-70	chr17	68522495	68522841	-	818.6	0.624	intron (NM_001276290, intron 1 of 9)	intron (NM_001276290, intron 1 of 9)	7274	NM_001276290	5573	Hs.280342	NM_002734	ENSG00000108946	PRKAR1A	ACRDYS1|ADOHR|CAR|CNC|CNC1|PKR1|PPNAD1|PRKAR1|TSE1	protein kinase cAMP-dependent type I regulatory subunit alpha	protein-coding
chr12-158	chr12	53454696	53455042	+	817.1	0.784	exon (NM_001098620, exon 2 of 14)	exon (NM_001098620, exon 2 of 14)	2767	NM_001128911	5094	Hs.546271	NM_005016	ENSG00000197111	PCBP2	HNRNPE2|HNRPE2|hnRNP-E2	poly(rC) binding protein 2	protein-coding
chr3-2	chr3	9806713	9807059	+	812.0	0.638	3' UTR (NM_001024959, exon 6 of 6)	3' UTR (NM_001024959, exon 6 of 6)	-3074	NM_001025930	26140	Hs.726435	NM_015644	ENSG00000214021	TTLL3	HOTTL	tubulin tyrosine ligase like 3	protein-coding
chr19-6	chr19	7962787	7963133	+	812.0	0.551	3' UTR (NM_001419, exon 6 of 6)	3' UTR (NM_001419, exon 6 of 6)	-19137	NM_006351	10469	Hs.465784	NM_006351	ENSG00000104980	TIMM44	TIM44	translocase of inner mitochondrial membrane 44	protein-coding
chr12-14	chr12	104349031	104349377	+	805.4	0.523	3' UTR (NM_001093771, exon 17 of 17)	3' UTR (NM_001093771, exon 17 of 17)	45472	NM_001008394	493861	Hs.659857	NM_001008394	ENSG00000255150	EID3	NS4EB|NSE4B|NSMCE4B	EP300 interacting inhibitor of differentiation 3	protein-coding
chr6-14	chr6	35869308	35869654	-	804.6	0.532	intron (NM_003137, intron 11 of 15)	intron (NM_003137, intron 11 of 15)	51699	NR_034069	6732	Hs.443861	NM_003137	ENSG00000096063	SRPK1	SFRSK1	SRSF protein kinase 1	protein-coding
chr5-5	chr5	149550675	149551021	-	803.6	0.670	promoter-TSS (NM_001271742)	promoter-TSS (NM_001271742)	-517	NM_001271742	1452	Hs.529862	NM_001892	ENSG00000113712	CSNK1A1	CK1|CK1a|CKIa|HEL-S-77p|HLCDGP1|PRO2975	casein kinase 1 alpha 1	protein-coding
chr2-59	chr2	28778895	28779241	+	803.4	0.561	intron (NM_002709, intron 3 of 7)	intron (NM_002709, intron 3 of 7)	27308	NM_002709	5500	Hs.702907	NM_002709	ENSG00000213639	PPP1CB	HEL-S-80p|PP-1B|PP1B|PP1beta|PPP1CD	protein phosphatase 1 catalytic subunit beta	protein-coding
chr17-18	chr17	58005410	58005756	+	802.4	0.496	exon (NM_006924, exon 4 of 4)	exon (NM_006924, exon 4 of 4)	1763	NR_034041	6426	Hs.68714	NM_006924	ENSG00000136450	SRSF1	ASF|SF2|SF2p33|SFRS1|SRp30a	serine and arginine rich splicing factor 1	protein-coding
chr7-19	chr7	149004931	149005277	-	801.4	0.548	intron (NM_004911, intron 9 of 9)	intron (NM_004911, intron 9 of 9)	17577	NR_130107	102723099	Hs.621982	NR_130107	ENSG00000281189	GHET1	lncRNA-GHET1	gastric carcinoma proliferation enhancing transcript 1	ncRNA
chr4-18	chr4	98880554	98880900	-	800.5	0.513	3' UTR (NM_001130678, exon 7 of 7)	3' UTR (NM_001130678, exon 7 of 7)	48365	NM_001130678	1977	Hs.13211	NM_001968	ENSG00000151247	EIF4E	AUTS19|CBP|EIF4E1|EIF4EL1|EIF4F|eIF-4E	eukaryotic translation initiation factor 4E	protein-coding
chr10-5	chr10	70152352	70152698	+	799.5	0.516	exon (NM_001142648, exon 8 of 8)	exon (NM_001142648, exon 8 of 8)	-5785	NR_073580	219743	Hs.533655	NM_173555	ENSG00000156521	TYSND1	NET41	trypsin domain containing 1	protein-coding
chr19-8	chr19	7962809	7963155	-	799.5	0.549	3' UTR (NM_001419, exon 6 of 6)	3' UTR (NM_001419, exon 6 of 6)	-19159	NM_006351	10469	Hs.465784	NM_006351	ENSG00000104980	TIMM44	TIM44	translocase of inner mitochondrial membrane 44	protein-coding
chr11-11	chr11	118601926	118602272	-	795.6	0.518	3' UTR (NM_001142281, exon 9 of 9)	3' UTR (NM_001142281, exon 9 of 9)	-4399	NM_015157	23187	Hs.504062	NM_015157	ENSG00000019144	PHLDB1	LL5A	pleckstrin homology like domain family B member 1	protein-coding
chr17-13	chr17	47682805	47683151	+	793.9	0.446	3' UTR (NM_002265, exon 22 of 22)	3' UTR (NM_002265, exon 22 of 22)	-12286	NM_014726	9755	Hs.94790	NM_014726	ENSG00000198933	TBKBP1	ProSAPiP2|SINTBAD	TBK1 binding protein 1	protein-coding
chr1-16	chr1	225402944	225403290	-	789.2	0.559	3' UTR (NM_002296, exon 14 of 14)	3' UTR (NM_002296, exon 14 of 14)	24996	NM_002296	3930	Hs.435166	NM_002296	ENSG00000143815	LBR	DHCR14B|LMN2R|PHA|TDRD18	lamin B receptor	protein-coding
chr11-10	chr11	118602106	118602452	+	786.5	0.567	3' UTR (NM_001142281, exon 9 of 9)	3' UTR (NM_001142281, exon 9 of 9)	-4219	NM_015157	23187	Hs.504062	NM_015157	ENSG00000019144	PHLDB1	LL5A	pleckstrin homology like domain family B member 1	protein-coding
chr16-22	chr16	46964363	46964709	-	782.6	0.531	intron (NM_005880, intron 6 of 8)	intron (NM_005880, intron 6 of 8)	9178	NM_005880	10294	Hs.368078	NM_005880	ENSG00000069345	DNAJA2	CPR3|DJ3|DJA2|DNAJ|DNJ3|HIRIP4|PRO3015|RDJ2	DnaJ heat shock protein family (Hsp40) member A2	protein-coding
chr1-65	chr1	94172639	94172985	-	778.7	0.704	3' UTR (NM_001328666, exon 23 of 23)	3' UTR (NM_001328666, exon 23 of 23)	-51663	NM_000350	24	Hs.416707	NM_000350	ENSG00000198691	ABCA4	ABC10|ABCR|ARMD2|CORD3|FFM|RMP|RP19|STGD|STGD1	ATP binding cassette subfamily A member 4	protein-coding
chr5-21	chr5	149494543	149494889	+	776.7	0.542	Intergenic	Intergenic	55615	NM_001271742	1452	Hs.529862	NM_001892	ENSG00000113712	CSNK1A1	CK1|CK1a|CKIa|HEL-S-77p|HLCDGP1|PRO2975	casein kinase 1 alpha 1	protein-coding
chr12-29	chr12	46359615	46359961	-	774.5	0.552	3' UTR (NM_018976, exon 16 of 16)	3' UTR (NM_018976, exon 16 of 16)	13074	NM_018976	54407	Hs.221847	NM_018976	ENSG00000134294	SLC38A2	ATA2|PRO1068|SAT2|SNAT2	solute carrier family 38 member 2	protein-coding
chr5-58	chr5	151790555	151790901	-	771.8	0.650	intron (NM_198395, intron 3 of 11)	intron (NM_198395, intron 3 of 11)	-18552	NR_132345	100652758	Hs.587054	NM_001278082		LOC100652758	-	uncharacterized LOC100652758	ncRNA
chr1-49	chr1	169131465	169131811	+	770.6	0.541	TTS (NR_104229)	TTS (NR_104229)	24929	NM_001677	481	Hs.291196	NM_001677	ENSG00000143153	ATP1B1	ATP1B	ATPase Na+/K+ transporting subunit beta 1	protein-coding
chr11-15	chr11	35228950	35229296	-	769.6	0.507	intron (NM_001202556, intron 7 of 7)	intron (NM_001202556, intron 7 of 7)	90253	NM_001202556	960	Hs.502328	NM_000610	ENSG00000026508	CD44	CDW44|CSPG8|ECMR-III|HCELL|HUTCH-I|IN|LHR|MC56|MDU2|MDU3|MIC4|Pgp1	CD44 molecule (Indian blood group)	protein-coding
chr17-9	chr17	58003589	58003935	-	767.2	0.648	non-coding (NR_034041, exon 4 of 4)	non-coding (NR_034041, exon 4 of 4)	3584	NR_034041	6426	Hs.68714	NM_006924	ENSG00000136450	SRSF1	ASF|SF2|SF2p33|SFRS1|SRp30a	serine and arginine rich splicing factor 1	protein-coding
chr5-23	chr5	149496184	149496530	+	765.7	0.538	3' UTR (NM_001271742, exon 10 of 10)	3' UTR (NM_001271742, exon 10 of 10)	53974	NM_001271742	1452	Hs.529862	NM_001892	ENSG00000113712	CSNK1A1	CK1|CK1a|CKIa|HEL-S-77p|HLCDGP1|PRO2975	casein kinase 1 alpha 1	protein-coding
chr10-101	chr10	32900856	32901202	+	764.5	0.525	TTS (NR_132768)	TTS (NR_132768)	443	NR_132768	106633814		NR_132768		SNORA86	-	small nucleolar RNA, H/ACA box 86	snoRNA
chr16-8	chr16	69462609	69462955	+	763.0	0.540	3' UTR (NM_030579, exon 5 of 5)	3' UTR (NM_030579, exon 5 of 5)	38187	NM_030579	80777	Hs.461131	NM_030579	ENSG00000103018	CYB5B	CYB5-M|CYPB5M|OMB5	cytochrome b5 type B	protein-coding
chr11-14	chr11	35229299	35229645	+	762.5	0.500	3' UTR (NM_000610, exon 18 of 18)	3' UTR (NM_000610, exon 18 of 18)	90602	NM_001202556	960	Hs.502328	NM_000610	ENSG00000026508	CD44	CDW44|CSPG8|ECMR-III|HCELL|HUTCH-I|IN|LHR|MC56|MDU2|MDU3|MIC4|Pgp1	CD44 molecule (Indian blood group)	protein-coding
chr4-4	chr4	80266605	80266951	-	761.8	0.572	5' UTR (NM_033143, exon 1 of 2)	5' UTR (NM_033143, exon 1 of 2)	190	NM_004464	2250	Hs.37055	NM_004464	ENSG00000138675	FGF5	HBGF-5|Smag-82|TCMGLY	fibroblast growth factor 5	protein-coding
chr12-244	chr12	76053219	76053565	+	760.6	0.552	intron (NM_001330231, intron 9 of 15)	intron (NM_001330231, intron 9 of 15)	-21616	NM_007350	22822	Hs.602085	NM_007350	ENSG00000139289	PHLDA1	DT1P1B11|PHRIP|TDAG51	pleckstrin homology like domain family A member 1	protein-coding
chr16-10	chr16	69462373	69462719	-	759.1	0.601	3' UTR (NM_030579, exon 5 of 5)	3' UTR (NM_030579, exon 5 of 5)	37951	NM_030579	80777	Hs.461131	NM_030579	ENSG00000103018	CYB5B	CYB5-M|CYPB5M|OMB5	cytochrome b5 type B	protein-coding
chr5-19	chr5	151804698	151805044	-	758.9	0.566	3' UTR (NM_005754, exon 12 of 12)	3' UTR (NM_005754, exon 12 of 12)	-32695	NR_132345	100652758	Hs.587054	NM_001278082		LOC100652758	-	uncharacterized LOC100652758	ncRNA
chr19-112	chr19	41238893	41239239	-	757.4	0.453	intron (NM_001278599, intron 5 of 16)	(AGGATG)n|Simple_repeat|Simple_repeat	12311	NM_001278599	558	Hs.590970	NM_001699	ENSG00000167601	AXL	ARK|JTK11|Tyro7|UFO	AXL receptor tyrosine kinase	protein-coding
chr2-184	chr2	28793665	28794011	-	755.9	0.637	intron (NM_002709, intron 6 of 7)	intron (NM_002709, intron 6 of 7)	-16996	NM_182756	245711	Hs.511956	NM_182756	ENSG00000163806	SPDYA	RINGO3|RINGOA|SPDY1|SPY1	speedy/RINGO cell cycle regulator family member A	protein-coding
chr14-3	chr14	23325570	23325916	+	755.2	0.563	3' UTR (NM_004643, exon 7 of 7)	3' UTR (NM_004643, exon 7 of 7)	5555	NM_004643	8106	Hs.707712	NM_004643	ENSG00000100836	PABPN1	OPMD|PAB2|PABII|PABP-2|PABP2	poly(A) binding protein nuclear 1	protein-coding
chr3-20	chr3	149377199	149377545	-	749.6	0.720	promoter-TSS (NR_046650)	promoter-TSS (NR_046650)	-406	NR_109810	100874091	Hs.549633	NR_046650	ENSG00000240541	TM4SF1-AS1	-	TM4SF1 antisense RNA 1	ncRNA
chr1-95	chr1	94172797	94173143	+	749.1	0.610	3' UTR (NM_001328666, exon 23 of 23)	3' UTR (NM_001328666, exon 23 of 23)	-51821	NM_000350	24	Hs.416707	NM_000350	ENSG00000198691	ABCA4	ABC10|ABCR|ARMD2|CORD3|FFM|RMP|RP19|STGD|STGD1	ATP binding cassette subfamily A member 4	protein-coding
chr12-345	chr12	6235051	6235397	-	748.1	0.384	intron (NM_001330312, intron 4 of 7)	intron (NM_001330312, intron 4 of 7)	34908	NM_001769	928	Hs.114286	NM_001769	ENSG00000010278	CD9	BTCC-1|DRAP-27|MIC3|MRP-1|TSPAN-29|TSPAN29	CD9 molecule	protein-coding
chr2-9	chr2	231454746	231455092	-	745.4	0.616	TTS (NR_002921)	TTS (NR_002921)	1017	NR_002921	654321	Hs.674388	NR_002921	ENSG00000206885	SNORA75	SNORA75A|U23	small nucleolar RNA, H/ACA box 75	snoRNA
chr14-21	chr14	51255744	51256090	+	745.2	0.696	3' UTR (NM_030755, exon 8 of 8)	3' UTR (NM_030755, exon 8 of 8)	15749	NM_030755	81542	Hs.125221	NM_030755	ENSG00000139921	TMX1	PDIA11|TMX|TXNDC|TXNDC1	thioredoxin related transmembrane protein 1	protein-coding
chr19-80	chr19	38838152	38838498	-	743.9	0.596	intron (NM_001533, intron 10 of 12)	L2a|LINE|L2	-6468	NM_001398	1891	Hs.196176	NM_001398	ENSG00000104823	ECH1	HPXEL	enoyl-CoA hydratase 1	protein-coding
chr12-64	chr12	108700880	108701226	-	741.7	0.681	intron (NM_014325, intron 2 of 10)	intron (NM_014325, intron 2 of 10)	1945	NM_001105237	23603	Hs.330384	NM_014325	ENSG00000110880	CORO1C	HCRNN4	coronin 1C	protein-coding
chr1-107	chr1	94179538	94179884	-	741.2	0.614	intron (NM_001328664, intron 20 of 22)	intron (NM_001328664, intron 20 of 22)	58040	NM_004815	9411	Hs.483238	NM_004815	ENSG00000137962	ARHGAP29	PARG1	Rho GTPase activating protein 29	protein-coding
chr19-161	chr19	41253409	41253755	-	740.5	0.459	intron (NM_001278599, intron 13 of 16)	intron (NM_001278599, intron 13 of 16)	-8894	NM_144732	11100	Hs.155218	NM_007040	ENSG00000105323	HNRNPUL1	E1B-AP5|E1BAP5|HNRPUL1	heterogeneous nuclear ribonucleoprotein U like 1	protein-coding
chr19-54	chr19	41242648	41242994	-	739.5	0.398	intron (NM_001278599, intron 7 of 16)	intron (NM_001278599, intron 7 of 16)	16066	NM_001278599	558	Hs.590970	NM_001699	ENSG00000167601	AXL	ARK|JTK11|Tyro7|UFO	AXL receptor tyrosine kinase	protein-coding
chr3-13	chr3	32481848	32482194	-	739.0	0.540	3' UTR (NM_017801, exon 4 of 4)	3' UTR (NM_017801, exon 4 of 4)	20890	NM_017801	54918	Hs.380627	NM_017801	ENSG00000091317	CMTM6	CKLFSF6|PRO2219	CKLF like MARVEL transmembrane domain containing 6	protein-coding
chr15-8	chr15	51909269	51909615	+	736.8	0.529	3' UTR (NM_014547, exon 10 of 10)	3' UTR (NM_014547, exon 10 of 10)	14678	NR_109775	100422556	Hs.664788	NR_109775		LOC100422556	-	LEO1 homolog, Paf1/RNA polymerase II complex component pseudogene	pseudo
chr17-77	chr17	68525466	68525812	-	736.1	0.455	intron (NM_001276290, intron 5 of 9)	intron (NM_001276290, intron 5 of 9)	10245	NM_001276290	5573	Hs.280342	NM_002734	ENSG00000108946	PRKAR1A	ACRDYS1|ADOHR|CAR|CNC|CNC1|PKR1|PPNAD1|PRKAR1|TSE1	protein kinase cAMP-dependent type I regulatory subunit alpha	protein-coding
chr12-33	chr12	53479578	53479924	+	734.9	0.415	TTS (NM_001193511)	TTS (NM_001193511)	15283	NR_109828	102157401		NR_109828	ENSG00000282977	PCBP2-OT1	TUC338	PCBP2 overlapping transcript 1	ncRNA
chr7-46	chr7	149019090	149019436	+	733.9	0.512	intron (NM_004911, intron 2 of 9)	intron (NM_004911, intron 2 of 9)	9427	NM_004911	9601	Hs.93659	NM_004911	ENSG00000155660	PDIA4	ERP70|ERP72|ERp-72	protein disulfide isomerase family A member 4	protein-coding
chr1-62	chr1	225401635	225401981	-	733.4	0.620	3' UTR (NM_002296, exon 14 of 14)	3' UTR (NM_002296, exon 14 of 14)	26305	NM_002296	3930	Hs.435166	NM_002296	ENSG00000143815	LBR	DHCR14B|LMN2R|PHA|TDRD18	lamin B receptor	protein-coding
chr10-22	chr10	96521138	96521484	+	732.4	0.516	3' UTR (NM_020123, exon 15 of 15)	3' UTR (NM_020123, exon 15 of 15)	-7385	NM_012465	7093	Hs.154296	NM_012465	ENSG00000095587	TLL2	-	tolloid like 2	protein-coding
chr1-51	chr1	225403167	225403513	+	727.0	0.573	exon (NM_002296, exon 14 of 14)	exon (NM_002296, exon 14 of 14)	24773	NM_002296	3930	Hs.435166	NM_002296	ENSG00000143815	LBR	DHCR14B|LMN2R|PHA|TDRD18	lamin B receptor	protein-coding
chr5-8	chr5	149551011	149551357	+	726.6	0.564	promoter-TSS (NM_001271742)	promoter-TSS (NM_001271742)	368	NM_001271741	1452	Hs.529862	NM_001892	ENSG00000113712	CSNK1A1	CK1|CK1a|CKIa|HEL-S-77p|HLCDGP1|PRO2975	casein kinase 1 alpha 1	protein-coding
chr3-9	chr3	9806545	9806891	-	726.6	0.598	3' UTR (NM_001024959, exon 6 of 6)	3' UTR (NM_001024959, exon 6 of 6)	-3242	NM_001025930	26140	Hs.726435	NM_015644	ENSG00000214021	TTLL3	HOTTL	tubulin tyrosine ligase like 3	protein-coding
chr16-247	chr16	67868142	67868488	-	726.3	0.515	intron (NM_001322041, intron 2 of 4)	intron (NM_001322041, intron 2 of 4)	-4708	NM_014329	23644	Hs.75682	NM_014329	ENSG00000038358	EDC4	GE1|Ge-1|HEDL5|HEDLS|RCD-8|RCD8	enhancer of mRNA decapping 4	protein-coding
chr4-6	chr4	77048142	77048488	-	725.8	0.511	exon (NM_006835, exon 7 of 7)	exon (NM_006835, exon 7 of 7)	27657	NM_006835	10983	Hs.518827	NM_006835	ENSG00000118816	CCNI	CCNI1|CYC1|CYI	cyclin I	protein-coding
chr17-15	chr17	58003761	58004107	+	724.8	0.588	non-coding (NR_034041, exon 4 of 4)	non-coding (NR_034041, exon 4 of 4)	3412	NR_034041	6426	Hs.68714	NM_006924	ENSG00000136450	SRSF1	ASF|SF2|SF2p33|SFRS1|SRp30a	serine and arginine rich splicing factor 1	protein-coding
chr2-135	chr2	28788685	28789031	+	722.9	0.609	intron (NM_002709, intron 6 of 7)	AluSc8|SINE|Alu	-21976	NM_182756	245711	Hs.511956	NM_182756	ENSG00000163806	SPDYA	RINGO3|RINGOA|SPDY1|SPY1	speedy/RINGO cell cycle regulator family member A	protein-coding
chr1-52	chr1	154157438	154157784	+	722.4	0.542	non-coding (NR_103461, exon 8 of 8)	non-coding (NR_103461, exon 8 of 8)	-2495	NM_207308	91181	Hs.67639	NM_207308	ENSG00000143552	NUP210L	-	nucleoporin 210 like	protein-coding
chr7-13	chr7	66955755	66956101	+	714.3	0.604	3' UTR (NM_017994, exon 7 of 7)	3' UTR (NM_017994, exon 7 of 7)	34712	NM_017994	55069	Hs.488478	NM_017994	ENSG00000106609	TMEM248	C7orf42	transmembrane protein 248	protein-coding
chr1-69	chr1	35190840	35191186	+	714.1	0.435	intron (NM_005066, intron 2 of 9)	intron (NM_005066, intron 2 of 9)	2129	NM_005066	6421	Hs.355934	NM_005066	ENSG00000116560	SFPQ	POMP100|PPP1R140|PSF	splicing factor proline and glutamine rich	protein-coding
chr1-26	chr1	22091989	22092335	+	713.1	0.502	3' UTR (NM_001791, exon 6 of 6)	3' UTR (NM_001791, exon 6 of 6)	39535	NM_044472	998	Hs.467637	NM_001791	ENSG00000070831	CDC42	CDC42Hs|G25K|TKS	cell division cycle 42	protein-coding
chr12-250	chr12	53471374	53471720	-	712.6	0.506	intron (NM_031989, intron 13 of 14)	intron (NM_031989, intron 13 of 14)	7079	NR_109828	102157401		NR_109828	ENSG00000282977	PCBP2-OT1	TUC338	PCBP2 overlapping transcript 1	ncRNA
chr7-18	chr7	66955542	66955888	-	711.1	0.540	3' UTR (NM_017994, exon 7 of 7)	3' UTR (NM_017994, exon 7 of 7)	34499	NM_017994	55069	Hs.488478	NM_017994	ENSG00000106609	TMEM248	C7orf42	transmembrane protein 248	protein-coding
chr1-44	chr1	154157032	154157378	-	709.7	0.512	non-coding (NR_103461, exon 8 of 8)	non-coding (NR_103461, exon 8 of 8)	-2089	NM_207308	91181	Hs.67639	NM_207308	ENSG00000143552	NUP210L	-	nucleoporin 210 like	protein-coding
chr12-502	chr12	53455937	53456283	+	708.0	0.584	intron (NM_031989, intron 5 of 14)	intron (NM_031989, intron 5 of 14)	4008	NM_001128911	5094	Hs.546271	NM_005016	ENSG00000197111	PCBP2	HNRNPE2|HNRPE2|hnRNP-E2	poly(rC) binding protein 2	protein-coding
chr3-17	chr3	32482282	32482628	+	705.3	0.530	3' UTR (NM_017801, exon 4 of 4)	3' UTR (NM_017801, exon 4 of 4)	20456	NM_017801	54918	Hs.380627	NM_017801	ENSG00000091317	CMTM6	CKLFSF6|PRO2219	CKLF like MARVEL transmembrane domain containing 6	protein-coding
chr11-22	chr11	35231956	35232302	+	702.6	0.580	3' UTR (NM_000610, exon 18 of 18)	3' UTR (NM_000610, exon 18 of 18)	93259	NM_001202556	960	Hs.502328	NM_000610	ENSG00000026508	CD44	CDW44|CSPG8|ECMR-III|HCELL|HUTCH-I|IN|LHR|MC56|MDU2|MDU3|MIC4|Pgp1	CD44 molecule (Indian blood group)	protein-coding
chr14-235	chr14	51249630	51249976	+	700.9	0.577	intron (NM_030755, intron 7 of 7)	intron (NM_030755, intron 7 of 7)	9635	NM_030755	81542	Hs.125221	NM_030755	ENSG00000139921	TMX1	PDIA11|TMX|TXNDC|TXNDC1	thioredoxin related transmembrane protein 1	protein-coding
chr12-231	chr12	53459067	53459413	-	699.9	0.551	intron (NM_031989, intron 5 of 14)	intron (NM_031989, intron 5 of 14)	-5228	NR_109828	102157401		NR_109828	ENSG00000282977	PCBP2-OT1	TUC338	PCBP2 overlapping transcript 1	ncRNA
chr15-14	chr15	51909084	51909430	-	699.6	0.506	3' UTR (NM_014547, exon 10 of 10)	3' UTR (NM_014547, exon 10 of 10)	14863	NR_109775	100422556	Hs.664788	NR_109775		LOC100422556	-	LEO1 homolog, Paf1/RNA polymerase II complex component pseudogene	pseudo
chr7-35	chr7	149012145	149012491	+	698.7	0.503	exon (NM_004911, exon 5 of 10)	exon (NM_004911, exon 5 of 10)	16372	NM_004911	9601	Hs.93659	NM_004911	ENSG00000155660	PDIA4	ERP70|ERP72|ERp-72	protein disulfide isomerase family A member 4	protein-coding
chr7-44	chr7	149018745	149019091	-	698.7	0.488	intron (NM_004911, intron 3 of 9)	intron (NM_004911, intron 3 of 9)	9772	NM_004911	9601	Hs.93659	NM_004911	ENSG00000155660	PDIA4	ERP70|ERP72|ERp-72	protein disulfide isomerase family A member 4	protein-coding
chr12-195	chr12	53471732	53472078	+	696.9	0.494	intron (NM_031989, intron 14 of 14)	intron (NM_031989, intron 14 of 14)	7437	NR_109828	102157401		NR_109828	ENSG00000282977	PCBP2-OT1	TUC338	PCBP2 overlapping transcript 1	ncRNA
chr12-393	chr12	6225130	6225476	-	696.2	0.652	intron (NM_001769, intron 1 of 7)	intron (NM_001769, intron 1 of 7)	24987	NM_001769	928	Hs.114286	NM_001769	ENSG00000010278	CD9	BTCC-1|DRAP-27|MIC3|MRP-1|TSPAN-29|TSPAN29	CD9 molecule	protein-coding
chr17-20	chr17	78224253	78224599	+	696.0	0.579	3' UTR (NM_001168, exon 4 of 4)	3' UTR (NM_001168, exon 4 of 4)	-6884	NM_001204211	283999	Hs.632228	NM_001145529	ENSG00000204278	TMEM235	ARGM1	transmembrane protein 235	protein-coding
chr15-67	chr15	51862909	51863255	+	696.0	0.706	intron (NM_014547, intron 2 of 9)	intron (NM_014547, intron 2 of 9)	33454	NM_014547	29766	Hs.4998	NM_014547	ENSG00000138594	TMOD3	UTMOD	tropomodulin 3	protein-coding
chr14-28	chr14	51255541	51255887	-	694.3	0.611	3' UTR (NM_030755, exon 8 of 8)	3' UTR (NM_030755, exon 8 of 8)	15546	NM_030755	81542	Hs.125221	NM_030755	ENSG00000139921	TMX1	PDIA11|TMX|TXNDC|TXNDC1	thioredoxin related transmembrane protein 1	protein-coding
chr16-23	chr16	46964706	46965052	+	691.8	0.469	intron (NM_005880, intron 5 of 8)	intron (NM_005880, intron 5 of 8)	8835	NM_005880	10294	Hs.368078	NM_005880	ENSG00000069345	DNAJA2	CPR3|DJ3|DJA2|DNAJ|DNJ3|HIRIP4|PRO3015|RDJ2	DnaJ heat shock protein family (Hsp40) member A2	protein-coding
chr1-54	chr1	169131143	169131489	-	690.1	0.477	exon (NM_001677, exon 6 of 6)	exon (NM_001677, exon 6 of 6)	24607	NM_001677	481	Hs.291196	NM_001677	ENSG00000143153	ATP1B1	ATP1B	ATPase Na+/K+ transporting subunit beta 1	protein-coding
chr3-10	chr3	153163862	153164208	+	687.4	0.551	3' UTR (NM_002886, exon 1 of 1)	3' UTR (NM_002886, exon 1 of 1)	1823	NM_002886	5912	Hs.98643	NM_002886	ENSG00000181467	RAP2B	-	RAP2B, member of RAS oncogene family	protein-coding
chr14-70	chr14	23323780	23324126	-	686.7	0.466	intron (NM_001199864, intron 6 of 8)	intron (NM_001199864, intron 6 of 8)	3765	NM_004643	8106	Hs.707712	NM_004643	ENSG00000100836	PABPN1	OPMD|PAB2|PABII|PABP-2|PABP2	poly(A) binding protein nuclear 1	protein-coding
chr2-19	chr2	74153666	74154012	+	685.0	0.558	3' UTR (NM_001317111, exon 6 of 6)	3' UTR (NM_001317111, exon 6 of 6)	5858	NR_045636	100507171	Hs.503348	NR_045634	ENSG00000225439	BOLA3-AS1	-	BOLA3 antisense RNA 1 (head to head)	ncRNA
chr16-152	chr16	67868500	67868846	+	684.7	0.485	intron (NM_001322041, intron 4 of 4)	intron (NM_001322041, intron 4 of 4)	-4350	NM_014329	23644	Hs.75682	NM_014329	ENSG00000038358	EDC4	GE1|Ge-1|HEDL5|HEDLS|RCD-8|RCD8	enhancer of mRNA decapping 4	protein-coding
chr12-97	chr12	108658463	108658809	-	683.5	0.536	intron (NM_014325, intron 5 of 10)	intron (NM_014325, intron 5 of 10)	22826	NR_039717	100616240		NR_039717	ENSG00000257221	MIR4496	-	microRNA 4496	ncRNA
chr16-24	chr16	46971087	46971433	-	683.0	0.545	intron (NM_005880, intron 3 of 8)	intron (NM_005880, intron 3 of 8)	2454	NM_005880	10294	Hs.368078	NM_005880	ENSG00000069345	DNAJA2	CPR3|DJ3|DJA2|DNAJ|DNJ3|HIRIP4|PRO3015|RDJ2	DnaJ heat shock protein family (Hsp40) member A2	protein-coding
chr12-84	chr12	104321197	104321543	+	683.0	0.585	intron (NM_182743, intron 7 of 13)	intron (NM_182743, intron 7 of 13)	17638	NM_001008394	493861	Hs.659857	NM_001008394	ENSG00000255150	EID3	NS4EB|NSE4B|NSMCE4B	EP300 interacting inhibitor of differentiation 3	protein-coding
chr10-19	chr10	96520828	96521174	-	680.8	0.570	3' UTR (NM_020123, exon 15 of 15)	3' UTR (NM_020123, exon 15 of 15)	-7075	NM_012465	7093	Hs.154296	NM_012465	ENSG00000095587	TLL2	-	tolloid like 2	protein-coding
chr14-6	chr14	23321646	23321992	+	678.1	0.636	exon (NM_004643, exon 1 of 7)	exon (NM_004643, exon 1 of 7)	1631	NM_004643	8106	Hs.707712	NM_004643	ENSG00000100836	PABPN1	OPMD|PAB2|PABII|PABP-2|PABP2	poly(A) binding protein nuclear 1	protein-coding
chr1-73	chr1	35184426	35184772	+	676.9	0.518	intron (NM_005066, intron 9 of 9)	intron (NM_005066, intron 9 of 9)	8543	NM_005066	6421	Hs.355934	NM_005066	ENSG00000116560	SFPQ	POMP100|PPP1R140|PSF	splicing factor proline and glutamine rich	protein-coding
chr16-11	chr16	69424708	69425054	+	675.2	0.845	intron (NM_030579, intron 1 of 4)	intron (NM_030579, intron 1 of 4)	286	NM_030579	80777	Hs.461131	NM_030579	ENSG00000103018	CYB5B	CYB5-M|CYPB5M|OMB5	cytochrome b5 type B	protein-coding
chr3-47	chr3	152462215	152462561	-	674.9	0.561	3' UTR (NM_207293, exon 9 of 9)	3' UTR (NM_207293, exon 9 of 9)	-121398	NR_132656	645843	Hs.632562	NM_001123228		TMEM14EP	TMEM14E	transmembrane protein 14E, pseudogene	pseudo
chr7-14	chr7	135929495	135929841	-	672.2	0.496	5' UTR (NM_001128619, exon 4 of 4)	5' UTR (NM_001128619, exon 4 of 4)	47788	NM_145808	136319	Hs.602015	NM_145808	ENSG00000105887	MTPN	GCDP|V-1	myotrophin	protein-coding
chr7-11	chr7	135929731	135930077	+	671.7	0.578	5' UTR (NM_001128619, exon 4 of 4)	5' UTR (NM_001128619, exon 4 of 4)	47552	NM_145808	136319	Hs.602015	NM_145808	ENSG00000105887	MTPN	GCDP|V-1	myotrophin	protein-coding
chr12-52	chr12	46370981	46371327	-	670.3	0.663	intron (NM_001307936, intron 2 of 14)	intron (NM_001307936, intron 2 of 14)	1708	NM_018976	54407	Hs.221847	NM_018976	ENSG00000134294	SLC38A2	ATA2|PRO1068|SAT2|SNAT2	solute carrier family 38 member 2	protein-coding
chr7-21	chr7	135927126	135927472	-	668.6	0.542	exon (NM_001128619, exon 4 of 4)	exon (NM_001128619, exon 4 of 4)	50157	NM_145808	136319	Hs.602015	NM_145808	ENSG00000105887	MTPN	GCDP|V-1	myotrophin	protein-coding
chr12-180	chr12	76052874	76053220	-	665.4	0.471	intron (NM_001330231, intron 11 of 15)	intron (NM_001330231, intron 11 of 15)	-21271	NM_007350	22822	Hs.602085	NM_007350	ENSG00000139289	PHLDA1	DT1P1B11|PHRIP|TDAG51	pleckstrin homology like domain family A member 1	protein-coding
chr7-16	chr7	135927965	135928311	-	665.4	0.569	5' UTR (NM_001128619, exon 4 of 4)	5' UTR (NM_001128619, exon 4 of 4)	49318	NM_145808	136319	Hs.602015	NM_145808	ENSG00000105887	MTPN	GCDP|V-1	myotrophin	protein-coding
chr1-72	chr1	225401759	225402105	+	663.4	0.612	3' UTR (NM_002296, exon 14 of 14)	3' UTR (NM_002296, exon 14 of 14)	26181	NM_002296	3930	Hs.435166	NM_002296	ENSG00000143815	LBR	DHCR14B|LMN2R|PHA|TDRD18	lamin B receptor	protein-coding
chr7-9	chr7	76329542	76329888	-	663.4	0.519	exon (NM_012479, exon 2 of 2)	exon (NM_012479, exon 2 of 2)	27157	NM_001540	3315	Hs.520973	NM_001540	ENSG00000106211	HSPB1	CMT2F|HEL-S-102|HMN2B|HS.76067|HSP27|HSP28|Hsp25|SRP27	heat shock protein family B (small) member 1	protein-coding
chr16-15	chr16	67098533	67098879	-	662.7	0.574	intron (NM_001755, intron 5 of 5)	intron (NM_001755, intron 5 of 5)	-11187	NM_001320542	80262	Hs.513666	NM_025187	ENSG00000125149	C16orf70	C16orf6|LIN10|lin-10	chromosome 16 open reading frame 70	protein-coding
chr7-53	chr7	149020711	149021057	-	661.7	0.563	intron (NM_004911, intron 2 of 9)	intron (NM_004911, intron 2 of 9)	7806	NM_004911	9601	Hs.93659	NM_004911	ENSG00000155660	PDIA4	ERP70|ERP72|ERp-72	protein disulfide isomerase family A member 4	protein-coding
chr7-39	chr7	149005251	149005597	+	661.2	0.481	intron (NM_004911, intron 8 of 9)	intron (NM_004911, intron 8 of 9)	17897	NR_130107	102723099	Hs.621982	NR_130107	ENSG00000281189	GHET1	lncRNA-GHET1	gastric carcinoma proliferation enhancing transcript 1	ncRNA
chr16-32	chr16	46958836	46959182	-	661.2	0.600	exon (NM_005880, exon 8 of 9)	exon (NM_005880, exon 8 of 9)	14705	NM_005880	10294	Hs.368078	NM_005880	ENSG00000069345	DNAJA2	CPR3|DJ3|DJA2|DNAJ|DNJ3|HIRIP4|PRO3015|RDJ2	DnaJ heat shock protein family (Hsp40) member A2	protein-coding
chr2-41	chr2	28752004	28752350	+	657.8	0.898	intron (NM_002709, intron 1 of 7)	CpG	417	NM_002709	5500	Hs.702907	NM_002709	ENSG00000213639	PPP1CB	HEL-S-80p|PP-1B|PP1B|PP1beta|PPP1CD	protein phosphatase 1 catalytic subunit beta	protein-coding
chr10-192	chr10	32901511	32901857	+	656.6	0.711	promoter-TSS (NR_132768)	promoter-TSS (NR_132768)	-212	NR_132768	106633814		NR_132768		SNORA86	-	small nucleolar RNA, H/ACA box 86	snoRNA
chr11-343	chr11	117161098	117161444	+	656.6	0.518	intron (NM_002572, intron 4 of 5)	intron (NM_002572, intron 4 of 5)	16987	NM_001184746	5049	Hs.728488	NM_002572	ENSG00000168092	PAFAH1B2	HEL-S-303	platelet activating factor acetylhydrolase 1b catalytic subunit 2	protein-coding
chr4-207	chr4	98901473	98901819	-	656.3	0.859	intron (NM_001968, intron 2 of 6)	L2|LINE|L2	27446	NM_001130678	1977	Hs.13211	NM_001968	ENSG00000151247	EIF4E	AUTS19|CBP|EIF4E1|EIF4EL1|EIF4F|eIF-4E	eukaryotic translation initiation factor 4E	protein-coding
chr19-24	chr19	41221537	41221883	-	656.3	0.364	intron (NM_021913, intron 3 of 19)	intron (NM_021913, intron 3 of 19)	2511	NM_001699	558	Hs.590970	NM_001699	ENSG00000167601	AXL	ARK|JTK11|Tyro7|UFO	AXL receptor tyrosine kinase	protein-coding
chr6-18	chr6	35869664	35870010	+	655.6	0.477	non-coding (NR_034069, exon 11 of 16)	non-coding (NR_034069, exon 11 of 16)	51343	NR_034069	6732	Hs.443861	NM_003137	ENSG00000096063	SRPK1	SFRSK1	SRSF protein kinase 1	protein-coding
chr2-13	chr2	10129418	10129764	+	655.1	0.520	3' UTR (NM_001034, exon 10 of 10)	3' UTR (NM_001034, exon 10 of 10)	6855	NM_001034	6241	Hs.226390	NM_001034	ENSG00000171848	RRM2	R2|RR2|RR2M	ribonucleotide reductase regulatory subunit M2	protein-coding
chr3-18	chr3	152299864	152300210	+	654.6	0.534	5' UTR (NM_207293, exon 1 of 9)	5' UTR (NM_207293, exon 1 of 9)	632	NM_207295	4154	Hs.201858	NM_021038	ENSG00000152601	MBNL1	EXP|MBNL	muscleblind like splicing regulator 1	protein-coding
chr3-70	chr3	149375259	149375605	-	649.0	0.558	intron (NM_014220, intron 3 of 4)	intron (NM_014220, intron 3 of 4)	-2346	NR_109810	100874091	Hs.549633	NR_046650	ENSG00000240541	TM4SF1-AS1	-	TM4SF1 antisense RNA 1	ncRNA
chr17-167	chr17	47680306	47680652	-	649.0	0.538	intron (NM_001276453, intron 19 of 20)	intron (NM_001276453, intron 19 of 20)	-14785	NM_014726	9755	Hs.94790	NM_014726	ENSG00000198933	TBKBP1	ProSAPiP2|SINTBAD	TBK1 binding protein 1	protein-coding
chr20-10	chr20	1392639	1392985	-	648.0	0.885	TTS (NR_106929)	TTS (NR_106929)	149	NR_106929	102465524		NR_106929	ENSG00000088832	MIR6869	hsa-mir-6869	microRNA 6869	ncRNA
chr2-55	chr2	20033107	20033453	+	644.6	0.626	intron (NM_014713, intron 6 of 6)	intron (NM_014713, intron 6 of 6)	18748	NM_014713	9741	Hs.467807	NM_014713	ENSG00000068697	LAPTM4A	HUMORF13|LAPTM4|MBNT|Mtrp	lysosomal protein transmembrane 4 alpha	protein-coding
chr16-81	chr16	46967230	46967576	-	644.1	0.624	intron (NM_005880, intron 5 of 8)	intron (NM_005880, intron 5 of 8)	6311	NM_005880	10294	Hs.368078	NM_005880	ENSG00000069345	DNAJA2	CPR3|DJ3|DJA2|DNAJ|DNJ3|HIRIP4|PRO3015|RDJ2	DnaJ heat shock protein family (Hsp40) member A2	protein-coding
chr18-18	chr18	12962964	12963310	-	642.6	0.404	intron (NM_031216, intron 3 of 8)	intron (NM_031216, intron 3 of 8)	15153	NM_001013437	81929	Hs.301048	NM_031216	ENSG00000085415	SEH1L	SEC13L|SEH1A|SEH1B|Seh1	SEH1 like nucleoporin	protein-coding
chr2-89	chr2	231708339	231708685	-	639.9	0.214	promoter-TSS (NM_001099285)	promoter-TSS (NM_001099285)	-13	NM_002823	5757	Hs.459927	NM_002823	ENSG00000187514	PTMA	TMSA	prothymosin, alpha	protein-coding
chr1-314	chr1	94903337	94903683	+	639.9	0.470	exon (NM_001839, exon 2 of 7)	exon (NM_001839, exon 2 of 7)	22298	NM_001286056	1266	Hs.483454	NM_001839	ENSG00000117519	CNN3	-	calponin 3	protein-coding
chr3-8	chr3	153163038	153163384	+	639.4	0.565	exon (NM_002886, exon 1 of 1)	exon (NM_002886, exon 1 of 1)	999	NM_002886	5912	Hs.98643	NM_002886	ENSG00000181467	RAP2B	-	RAP2B, member of RAS oncogene family	protein-coding
chr16-108	chr16	67865066	67865412	+	637.0	0.785	intron (NM_001322041, intron 2 of 4)	intron (NM_001322041, intron 2 of 4)	-7784	NM_014329	23644	Hs.75682	NM_014329	ENSG00000038358	EDC4	GE1|Ge-1|HEDL5|HEDLS|RCD-8|RCD8	enhancer of mRNA decapping 4	protein-coding
chr4-345	chr4	98890820	98891166	-	636.7	0.578	intron (NM_001968, intron 3 of 6)	intron (NM_001968, intron 3 of 6)	38099	NM_001130678	1977	Hs.13211	NM_001968	ENSG00000151247	EIF4E	AUTS19|CBP|EIF4E1|EIF4EL1|EIF4F|eIF-4E	eukaryotic translation initiation factor 4E	protein-coding
chr7-29	chr7	135927201	135927547	+	633.6	0.544	exon (NM_001128619, exon 4 of 4)	exon (NM_001128619, exon 4 of 4)	50082	NM_145808	136319	Hs.602015	NM_145808	ENSG00000105887	MTPN	GCDP|V-1	myotrophin	protein-coding
chr18-38	chr18	12978840	12979186	+	632.3	0.508	intron (NM_031216, intron 6 of 8)	intron (NM_031216, intron 6 of 8)	-12349	NM_032142	55125	Hs.100914	NM_018069	ENSG00000101639	CEP192	PPP1R62	centrosomal protein 192	protein-coding
chr3-26	chr3	32483847	32484193	+	631.9	0.613	exon (NM_017801, exon 4 of 4)	exon (NM_017801, exon 4 of 4)	18891	NM_017801	54918	Hs.380627	NM_017801	ENSG00000091317	CMTM6	CKLFSF6|PRO2219	CKLF like MARVEL transmembrane domain containing 6	protein-coding
chr3-29	chr3	152465025	152465371	+	631.6	0.549	3' UTR (NM_207293, exon 9 of 9)	3' UTR (NM_207293, exon 9 of 9)	-124208	NR_132656	645843	Hs.632562	NM_001123228		TMEM14EP	TMEM14E	transmembrane protein 14E, pseudogene	pseudo
chr16-13	chr16	67099612	67099958	+	628.9	0.536	3' UTR (NM_001755, exon 6 of 6)	3' UTR (NM_001755, exon 6 of 6)	-10108	NM_001320542	80262	Hs.513666	NM_025187	ENSG00000125149	C16orf70	C16orf6|LIN10|lin-10	chromosome 16 open reading frame 70	protein-coding
chr2-82	chr2	28778537	28778883	-	627.4	0.439	intron (NM_002709, intron 2 of 7)	MLT1F2|LTR|ERVL-MaLR	26950	NM_002709	5500	Hs.702907	NM_002709	ENSG00000213639	PPP1CB	HEL-S-80p|PP-1B|PP1B|PP1beta|PPP1CD	protein phosphatase 1 catalytic subunit beta	protein-coding
chr1-572	chr1	94902955	94903301	-	626.0	0.568	exon (NM_001839, exon 3 of 7)	exon (NM_001839, exon 3 of 7)	22680	NM_001286056	1266	Hs.483454	NM_001839	ENSG00000117519	CNN3	-	calponin 3	protein-coding
chr11-32	chr11	35231623	35231969	-	625.2	0.523	3' UTR (NM_000610, exon 18 of 18)	3' UTR (NM_000610, exon 18 of 18)	92926	NM_001202556	960	Hs.502328	NM_000610	ENSG00000026508	CD44	CDW44|CSPG8|ECMR-III|HCELL|HUTCH-I|IN|LHR|MC56|MDU2|MDU3|MIC4|Pgp1	CD44 molecule (Indian blood group)	protein-coding
chr19-30	chr19	7967359	7967705	-	623.3	0.511	intron (NM_001419, intron 5 of 5)	intron (NM_001419, intron 5 of 5)	-23709	NM_006351	10469	Hs.465784	NM_006351	ENSG00000104980	TIMM44	TIM44	translocase of inner mitochondrial membrane 44	protein-coding
chr2-10	chr2	96184955	96185301	-	622.3	0.630	3' UTR (NM_020151, exon 8 of 8)	3' UTR (NM_020151, exon 8 of 8)	-23288	NR_046322	285033	Hs.58648	NM_001037228		STARD7-AS1	-	STARD7 antisense RNA 1	ncRNA
chr1-137	chr1	93360319	93360665	-	622.1	0.591	intron (NM_001938, intron 2 of 2)	intron (NM_001938, intron 2 of 2)	14571	NM_001938	1810	Hs.348418	NM_001938	ENSG00000117505	DR1	NC2|NC2-BETA|NC2B	down-regulator of transcription 1	protein-coding
chr7-38	chr7	23531561	23531907	-	621.1	0.779	intron (NM_001282759, intron 1 of 9)	CpG-25622	307	NM_001282758	29896	Hs.445652	NM_013293	ENSG00000164548	TRA2A	AWMS1|HSU53209	transformer 2 alpha homolog	protein-coding
chr11-50	chr11	35189970	35190316	+	620.6	0.570	intron (NM_001202556, intron 5 of 7)	intron (NM_001202556, intron 5 of 7)	51273	NM_001202556	960	Hs.502328	NM_000610	ENSG00000026508	CD44	CDW44|CSPG8|ECMR-III|HCELL|HUTCH-I|IN|LHR|MC56|MDU2|MDU3|MIC4|Pgp1	CD44 molecule (Indian blood group)	protein-coding
chr10-425	chr10	32932139	32932485	-	619.4	0.602	intron (NM_002211, intron 3 of 15)	MER33|DNA|hAT-Charlie	3246	NM_033668	3688	Hs.643813	NM_002211	ENSG00000150093	ITGB1	CD29|FNRB|GPIIA|MDF2|MSK12|VLA-BETA|VLAB	integrin subunit beta 1	protein-coding
chr3-25	chr3	152299629	152299975	-	618.9	0.512	5' UTR (NM_207293, exon 1 of 9)	5' UTR (NM_207293, exon 1 of 9)	397	NM_207295	4154	Hs.201858	NM_021038	ENSG00000152601	MBNL1	EXP|MBNL	muscleblind like splicing regulator 1	protein-coding
chr1-25	chr1	93346692	93347038	+	615.7	0.576	exon (NM_001938, exon 1 of 3)	exon (NM_001938, exon 1 of 3)	944	NM_001938	1810	Hs.348418	NM_001938	ENSG00000117505	DR1	NC2|NC2-BETA|NC2B	down-regulator of transcription 1	protein-coding
chr18-9	chr18	8638027	8638373	-	615.5	0.577	exon (NM_001025300, exon 6 of 6)	exon (NM_001025300, exon 6 of 6)	28755	NM_001025300	201475	Hs.270074	NM_001025300	ENSG00000206418	RAB12	-	RAB12, member RAS oncogene family	protein-coding
chr1-48	chr1	35184070	35184416	-	614.5	0.485	3' UTR (NM_005066, exon 10 of 10)	3' UTR (NM_005066, exon 10 of 10)	8899	NM_005066	6421	Hs.355934	NM_005066	ENSG00000116560	SFPQ	POMP100|PPP1R140|PSF	splicing factor proline and glutamine rich	protein-coding
chr16-49	chr16	18801197	18801543	-	611.8	0.933	promoter-TSS (NM_001313858)	promoter-TSS (NM_001313858)	0	NM_001313858	23204	Hs.634882	NM_015161	ENSG00000170540	ARL6IP1	AIP1|ARL6IP|ARMER|SPG61	ADP ribosylation factor like GTPase 6 interacting protein 1	protein-coding
chr18-31	chr18	12978376	12978722	-	611.5	0.492	intron (NM_031216, intron 5 of 8)	MLT1B|LTR|ERVL-MaLR	-12813	NM_032142	55125	Hs.100914	NM_018069	ENSG00000101639	CEP192	PPP1R62	centrosomal protein 192	protein-coding
chr19-230	chr19	38843603	38843949	-	610.3	0.522	intron (NM_001533, intron 6 of 12)	intron (NM_001533, intron 6 of 12)	6201	NM_001533	3191	Hs.644906	NM_001533	ENSG00000104824	HNRNPL	HNRPL|P/OKcl.14|hnRNP-L	heterogeneous nuclear ribonucleoprotein L	protein-coding
chr19-16	chr19	38836269	38836615	-	610.1	0.383	TTS (NM_001005335)	TTS (NM_001005335)	-4585	NM_001398	1891	Hs.196176	NM_001398	ENSG00000104823	ECH1	HPXEL	enoyl-CoA hydratase 1	protein-coding
chr16-54	chr16	18798379	18798725	-	609.8	0.593	intron (NM_001313858, intron 2 of 5)	intron (NM_001313858, intron 2 of 5)	2818	NM_001313858	23204	Hs.634882	NM_015161	ENSG00000170540	ARL6IP1	AIP1|ARL6IP|ARMER|SPG61	ADP ribosylation factor like GTPase 6 interacting protein 1	protein-coding
chr11-211	chr11	117160781	117161127	-	609.3	0.481	intron (NM_002572, intron 3 of 5)	intron (NM_002572, intron 3 of 5)	16670	NM_001184746	5049	Hs.728488	NM_002572	ENSG00000168092	PAFAH1B2	HEL-S-303	platelet activating factor acetylhydrolase 1b catalytic subunit 2	protein-coding
chr7-12	chr7	76328274	76328620	-	609.3	0.496	3' UTR (NM_012479, exon 2 of 2)	3' UTR (NM_012479, exon 2 of 2)	25889	NM_001540	3315	Hs.520973	NM_001540	ENSG00000106211	HSPB1	CMT2F|HEL-S-102|HMN2B|HS.76067|HSP27|HSP28|Hsp25|SRP27	heat shock protein family B (small) member 1	protein-coding
chr15-15	chr15	51909844	51910190	-	607.6	0.519	3' UTR (NM_014547, exon 10 of 10)	3' UTR (NM_014547, exon 10 of 10)	14103	NR_109775	100422556	Hs.664788	NR_109775		LOC100422556	-	LEO1 homolog, Paf1/RNA polymerase II complex component pseudogene	pseudo
chr12-327	chr12	76055829	76056175	-	607.1	0.581	intron (NM_001330231, intron 7 of 15)	intron (NM_001330231, intron 7 of 15)	-24226	NM_007350	22822	Hs.602085	NM_007350	ENSG00000139289	PHLDA1	DT1P1B11|PHRIP|TDAG51	pleckstrin homology like domain family A member 1	protein-coding
chr17-65	chr17	47667944	47668290	-	605.4	0.513	intron (NM_001276453, intron 8 of 20)	intron (NM_001276453, intron 8 of 20)	16921	NM_001276453	3837	Hs.532793	NM_002265	ENSG00000108424	KPNB1	IMB1|IPO1|IPOB|Impnb|NTF97	karyopherin subunit beta 1	protein-coding
chr15-6	chr15	51910632	51910978	-	604.9	0.550	3' UTR (NM_014547, exon 10 of 10)	3' UTR (NM_014547, exon 10 of 10)	13315	NR_109775	100422556	Hs.664788	NR_109775		LOC100422556	-	LEO1 homolog, Paf1/RNA polymerase II complex component pseudogene	pseudo
chr19-131	chr19	38837513	38837859	+	603.7	0.426	intron (NM_001533, intron 10 of 12)	intron (NM_001533, intron 10 of 12)	-5829	NM_001398	1891	Hs.196176	NM_001398	ENSG00000104823	ECH1	HPXEL	enoyl-CoA hydratase 1	protein-coding
chr1-268	chr1	94533224	94533570	+	602.2	0.510	intron (NM_001178096, intron 3 of 4)	intron (NM_001178096, intron 3 of 4)	8460	NM_001178096	2152	Hs.62192	NM_001993	ENSG00000117525	F3	CD142|TF|TFA	coagulation factor III, tissue factor	protein-coding
chr11-63	chr11	118581369	118581715	+	602.0	0.657	intron (NM_001655, intron 2 of 9)	intron (NM_001655, intron 2 of 9)	9155	NM_001655	372	Hs.33642	NM_001655	ENSG00000095139	ARCN1	COPD|SRMMD	archain 1	protein-coding
chr12-44	chr12	123584446	123584792	-	599.8	0.404	promoter-TSS (NR_110049)	promoter-TSS (NR_110049)	88	NM_001321445	10959	Hs.733403	NM_006815	ENSG00000086598	TMED2	P24A|RNP24|p24|p24b1|p24beta1	transmembrane p24 trafficking protein 2	protein-coding
chr16-17	chr16	67099477	67099823	-	599.3	0.583	3' UTR (NM_001755, exon 6 of 6)	3' UTR (NM_001755, exon 6 of 6)	-10243	NM_001320542	80262	Hs.513666	NM_025187	ENSG00000125149	C16orf70	C16orf6|LIN10|lin-10	chromosome 16 open reading frame 70	protein-coding
chr12-197	chr12	53460973	53461319	+	598.6	0.521	intron (NM_031989, intron 7 of 14)	intron (NM_031989, intron 7 of 14)	-3322	NR_109828	102157401		NR_109828	ENSG00000282977	PCBP2-OT1	TUC338	PCBP2 overlapping transcript 1	ncRNA
chr7-10	chr7	135976853	135977199	-	598.1	0.704	intron (NM_145808, intron 1 of 3)	intron (NM_145808, intron 1 of 3)	430	NM_145808	136319	Hs.602015	NM_145808	ENSG00000105887	MTPN	GCDP|V-1	myotrophin	protein-coding
chr19-27	chr19	7967612	7967958	+	597.8	0.510	exon (NM_001419, exon 5 of 6)	exon (NM_001419, exon 5 of 6)	-23962	NM_006351	10469	Hs.465784	NM_006351	ENSG00000104980	TIMM44	TIM44	translocase of inner mitochondrial membrane 44	protein-coding
chr2-21	chr2	96186328	96186674	-	597.1	0.514	3' UTR (NM_020151, exon 8 of 8)	3' UTR (NM_020151, exon 8 of 8)	-21915	NR_046322	285033	Hs.58648	NM_001037228		STARD7-AS1	-	STARD7 antisense RNA 1	ncRNA
chr11-119	chr11	117144439	117144785	+	594.7	0.984	intron (NR_110282, intron 1 of 2)	CpG	328	NM_001184746	5049	Hs.728488	NM_002572	ENSG00000168092	PAFAH1B2	HEL-S-303	platelet activating factor acetylhydrolase 1b catalytic subunit 2	protein-coding
chr12-276	chr12	76084364	76084710	-	591.5	0.987	intron (NM_001330231, intron 1 of 15)	CpG	496	NM_001307924	4673	Hs.524599	NM_004537	ENSG00000187109	NAP1L1	NAP1|NAP1L|NRP	nucleosome assembly protein 1 like 1	protein-coding
chr12-124	chr12	108658763	108659109	+	591.5	0.464	intron (NM_014325, intron 4 of 10)	intron (NM_014325, intron 4 of 10)	23126	NR_039717	100616240		NR_039717	ENSG00000257221	MIR4496	-	microRNA 4496	ncRNA
chr5-16	chr5	137753506	137753852	-	591.5	0.583	exon (NM_006805, exon 1 of 1)	exon (NM_006805, exon 1 of 1)	671	NM_006805	10949	Hs.96996	NM_006805	ENSG00000177733	HNRNPA0	HNRPA0	heterogeneous nuclear ribonucleoprotein A0	protein-coding
chr2-17	chr2	10129092	10129438	-	591.0	0.540	exon (NM_001034, exon 10 of 10)	exon (NM_001034, exon 10 of 10)	6529	NM_001034	6241	Hs.226390	NM_001034	ENSG00000171848	RRM2	R2|RR2|RR2M	ribonucleotide reductase regulatory subunit M2	protein-coding
chr7-8	chr7	76329967	76330313	+	590.7	0.487	exon (NM_012479, exon 2 of 2)	exon (NM_012479, exon 2 of 2)	27582	NM_001540	3315	Hs.520973	NM_001540	ENSG00000106211	HSPB1	CMT2F|HEL-S-102|HMN2B|HS.76067|HSP27|HSP28|Hsp25|SRP27	heat shock protein family B (small) member 1	protein-coding
chr6-21	chr6	35833351	35833697	-	588.0	0.558	non-coding (NR_034069, exon 16 of 16)	non-coding (NR_034069, exon 16 of 16)	28230	NM_182548	222662	Hs.367947	NM_182548	ENSG00000197753	LHFPL5	DFNB67|TMHS|dJ510O8.8	lipoma HMGIC fusion partner-like 5	protein-coding
chr11-33	chr11	27497244	27497590	-	588.0	0.605	3' UTR (NM_018362, exon 5 of 5)	3' UTR (NM_018362, exon 5 of 5)	9362	NM_018362	55327	Hs.91393	NM_018362	ENSG00000148943	LIN7C	LIN-7-C|LIN-7C|MALS-3|MALS3|VELI3	lin-7 homolog C, crumbs cell polarity complex component	protein-coding
chr4-9	chr4	158669086	158669432	-	584.6	0.588	non-coding (NR_077234, exon 2 of 2)	non-coding (NR_077234, exon 2 of 2)	2791	NM_001008393	201725	Hs.380920	NM_001008393	ENSG00000205208	C4orf46	RCDG1	chromosome 4 open reading frame 46	protein-coding
chr2-24	chr2	96185125	96185471	+	584.6	0.598	3' UTR (NM_020151, exon 8 of 8)	3' UTR (NM_020151, exon 8 of 8)	-23118	NR_046322	285033	Hs.58648	NM_001037228		STARD7-AS1	-	STARD7 antisense RNA 1	ncRNA
chr1-71	chr1	108135699	108136045	-	583.4	0.583	3' UTR (NM_213651, exon 10 of 10)	3' UTR (NM_213651, exon 10 of 10)	56937	NM_213651	29957	Hs.656870	NM_013386	ENSG00000085491	SLC25A24	APC1|SCAMC-1	solute carrier family 25 member 24	protein-coding
chr11-7	chr11	130144119	130144465	+	581.2	0.598	non-coding (NR_024516, exon 15 of 15)	non-coding (NR_024516, exon 15 of 15)	-15495	NM_021978	6768	Hs.504315	NM_021978	ENSG00000149418	ST14	ARCI11|HAI|MT-SP1|MTSP1|PRSS14|SNC19|TADG15|TMPRSS14	suppression of tumorigenicity 14	protein-coding
chr6-10	chr6	71301622	71301968	-	579.2	0.578	exon (NM_001324266, exon 7 of 7)	exon (NM_001324266, exon 7 of 7)	13353	NM_001324266	79627	Hs.648434	NM_024576	ENSG00000119900	OGFRL1	dJ331H24.1	opioid growth factor receptor like 1	protein-coding
chr1-89	chr1	108136460	108136806	+	578.7	0.558	3' UTR (NM_213651, exon 10 of 10)	3' UTR (NM_213651, exon 10 of 10)	56176	NM_213651	29957	Hs.656870	NM_013386	ENSG00000085491	SLC25A24	APC1|SCAMC-1	solute carrier family 25 member 24	protein-coding
chr3-40	chr3	152464845	152465191	-	578.0	0.571	3' UTR (NM_207293, exon 9 of 9)	3' UTR (NM_207293, exon 9 of 9)	-124028	NR_132656	645843	Hs.632562	NM_001123228		TMEM14EP	TMEM14E	transmembrane protein 14E, pseudogene	pseudo
chr7-15	chr7	23505050	23505396	-	575.6	0.597	3' UTR (NM_001282757, exon 9 of 9)	3' UTR (NM_001282757, exon 9 of 9)	14835	NR_026676	256355	Hs.367935	NR_026676	ENSG00000232818	RPS2P32	RPS2_14_794	ribosomal protein S2 pseudogene 32	pseudo
chr12-331	chr12	53460728	53461074	-	574.1	0.490	intron (NM_031989, intron 6 of 14)	intron (NM_031989, intron 6 of 14)	-3567	NR_109828	102157401		NR_109828	ENSG00000282977	PCBP2-OT1	TUC338	PCBP2 overlapping transcript 1	ncRNA
chr19-122	chr19	38847054	38847400	-	573.4	0.851	intron (NM_001533, intron 2 of 12)	intron (NM_001533, intron 2 of 12)	2750	NM_001533	3191	Hs.644906	NM_001533	ENSG00000104824	HNRNPL	HNRPL|P/OKcl.14|hnRNP-L	heterogeneous nuclear ribonucleoprotein L	protein-coding
chr7-40	chr7	149028144	149028490	-	571.9	0.887	intron (NM_004911, intron 1 of 9)	CpG	373	NM_004911	9601	Hs.93659	NM_004911	ENSG00000155660	PDIA4	ERP70|ERP72|ERp-72	protein disulfide isomerase family A member 4	protein-coding
chr1-76	chr1	150219685	150220031	-	570.4	0.540	3' UTR (NM_001136479, exon 7 of 7)	3' UTR (NM_001136479, exon 7 of 7)	14820	NM_001136479	81611	Hs.656466	NM_030920	ENSG00000143401	ANP32E	LANP-L|LANPL	acidic nuclear phosphoprotein 32 family member E	protein-coding
chr12-232	chr12	53459334	53459680	+	569.7	0.449	intron (NM_031989, intron 6 of 14)	intron (NM_031989, intron 6 of 14)	-4961	NR_109828	102157401		NR_109828	ENSG00000282977	PCBP2-OT1	TUC338	PCBP2 overlapping transcript 1	ncRNA
chr16-21	chr16	46971452	46971798	+	568.2	0.457	intron (NM_005880, intron 2 of 8)	intron (NM_005880, intron 2 of 8)	2089	NM_005880	10294	Hs.368078	NM_005880	ENSG00000069345	DNAJA2	CPR3|DJ3|DJA2|DNAJ|DNJ3|HIRIP4|PRO3015|RDJ2	DnaJ heat shock protein family (Hsp40) member A2	protein-coding
chr17-84	chr17	49424595	49424941	+	567.5	0.679	Intergenic	Intergenic	-9863	NM_002634	5245	Hs.514303	NM_002634	ENSG00000167085	PHB	HEL-215|HEL-S-54e|PHB1	prohibitin	protein-coding
chr1-66	chr1	150235579	150235925	-	566.5	0.723	exon (NM_001136478, exon 1 of 6)	exon (NM_001136478, exon 1 of 6)	404	NM_030920	81611	Hs.656466	NM_030920	ENSG00000143401	ANP32E	LANP-L|LANPL	acidic nuclear phosphoprotein 32 family member E	protein-coding
chr4-19	chr4	158669285	158669631	+	566.3	0.573	non-coding (NR_077234, exon 2 of 2)	non-coding (NR_077234, exon 2 of 2)	2592	NM_001008393	201725	Hs.380920	NM_001008393	ENSG00000205208	C4orf46	RCDG1	chromosome 4 open reading frame 46	protein-coding
chr7-31	chr7	66945133	66945479	+	564.8	0.572	intron (NM_017994, intron 3 of 6)	intron (NM_017994, intron 3 of 6)	24090	NM_017994	55069	Hs.488478	NM_017994	ENSG00000106609	TMEM248	C7orf42	transmembrane protein 248	protein-coding
chr15-82	chr15	51868900	51869246	-	563.3	0.646	intron (NM_014547, intron 2 of 9)	intron (NM_014547, intron 2 of 9)	39445	NM_014547	29766	Hs.4998	NM_014547	ENSG00000138594	TMOD3	UTMOD	tropomodulin 3	protein-coding
chr12-274	chr12	104327246	104327592	-	562.6	0.593	intron (NM_182743, intron 9 of 13)	intron (NM_182743, intron 9 of 13)	23687	NM_001008394	493861	Hs.659857	NM_001008394	ENSG00000255150	EID3	NS4EB|NSE4B|NSMCE4B	EP300 interacting inhibitor of differentiation 3	protein-coding
chr1-34	chr1	93346291	93346637	-	560.9	0.572	promoter-TSS (NR_034089)	promoter-TSS (NR_034089)	543	NM_001938	1810	Hs.348418	NM_001938	ENSG00000117505	DR1	NC2|NC2-BETA|NC2B	down-regulator of transcription 1	protein-coding
chrX-58	chrX	24057582	24057928	+	559.7	0.541	intron (NM_001415, intron 4 of 11)	intron (NM_001415, intron 4 of 11)	2807	NM_001415	1968	Hs.539684	NM_001415	ENSG00000130741	EIF2S3	EIF2|EIF2G|EIF2gamma|MRXSBRK|eIF-2gA	eukaryotic translation initiation factor 2 subunit gamma	protein-coding
chr19-183	chr19	38843987	38844333	+	558.9	0.478	intron (NM_001533, intron 4 of 12)	intron (NM_001533, intron 4 of 12)	5817	NM_001533	3191	Hs.644906	NM_001533	ENSG00000104824	HNRNPL	HNRPL|P/OKcl.14|hnRNP-L	heterogeneous nuclear ribonucleoprotein L	protein-coding
chrX-9	chrX	24077221	24077567	-	555.7	0.557	3' UTR (NM_001415, exon 12 of 12)	3' UTR (NM_001415, exon 12 of 12)	22446	NM_001415	1968	Hs.539684	NM_001415	ENSG00000130741	EIF2S3	EIF2|EIF2G|EIF2gamma|MRXSBRK|eIF-2gA	eukaryotic translation initiation factor 2 subunit gamma	protein-coding
chr9-14	chr9	125149725	125150071	+	554.8	0.480	exon (NM_001123355, exon 8 of 8)	exon (NM_001123355, exon 8 of 8)	-6339	NM_001144877	286205	Hs.59504	NM_173690	ENSG00000173611	SCAI	C9orf126|NET40	suppressor of cancer cell invasion	protein-coding
chr5-259	chr5	151786613	151786959	+	552.8	0.657	intron (NM_198395, intron 2 of 11)	intron (NM_198395, intron 2 of 11)	-14610	NR_132345	100652758	Hs.587054	NM_001278082		LOC100652758	-	uncharacterized LOC100652758	ncRNA
chr1-93	chr1	150218693	150219039	-	552.1	0.565	3' UTR (NM_001136479, exon 7 of 7)	3' UTR (NM_001136479, exon 7 of 7)	15812	NM_001136479	81611	Hs.656466	NM_030920	ENSG00000143401	ANP32E	LANP-L|LANPL	acidic nuclear phosphoprotein 32 family member E	protein-coding
chr11-17	chr11	69652348	69652694	+	551.8	0.490	3' UTR (NM_053056, exon 5 of 5)	3' UTR (NM_053056, exon 5 of 5)	11416	NM_053056	595	Hs.523852	NM_053056	ENSG00000110092	CCND1	BCL1|D11S287E|PRAD1|U21B31	cyclin D1	protein-coding
chr14-36	chr14	69380466	69380812	+	551.8	0.694	exon (NM_004450, exon 4 of 4)	exon (NM_004450, exon 4 of 4)	17665	NM_004450	2079	Hs.509791	NM_004450	ENSG00000100632	ERH	DROER	enhancer of rudimentary homolog (Drosophila)	protein-coding
chr14-81	chr14	39091255	39091601	-	551.3	0.554	intron (NM_006364, intron 5 of 19)	intron (NM_006364, intron 5 of 19)	12100	NM_006364	10484	Hs.272927	NM_006364	ENSG00000100934	SEC23A	CLSD	Sec23 homolog A, coat complex II component	protein-coding
chr16-19	chr16	46973248	46973594	-	549.1	0.767	intron (NM_005880, intron 1 of 8)	CpG	293	NM_005880	10294	Hs.368078	NM_005880	ENSG00000069345	DNAJA2	CPR3|DJ3|DJA2|DNAJ|DNJ3|HIRIP4|PRO3015|RDJ2	DnaJ heat shock protein family (Hsp40) member A2	protein-coding
chr2-29	chr2	187464817	187465163	-	548.9	0.542	3' UTR (NM_006287, exon 8 of 8)	3' UTR (NM_006287, exon 8 of 8)	-16696	NM_005795	10203	Hs.470882	NM_005795	ENSG00000064989	CALCRL	CGRPR|CRLR	calcitonin receptor like receptor	protein-coding
chrX-3	chrX	21994534	21994880	+	548.6	0.751	3' UTR (NM_001258423, exon 9 of 9)	3' UTR (NM_001258423, exon 9 of 9)	-37737	NM_000444	5251	Hs.495834	NM_000444	ENSG00000102174	PHEX	HPDR|HPDR1|HYP|HYP1|LXHR|PEX|XLH	phosphate regulating endopeptidase homolog, X-linked	protein-coding
chr17-52	chr17	81888245	81888591	+	547.9	0.631	exon (NM_005782, exon 5 of 6)	exon (NM_005782, exon 5 of 6)	-2372	NM_001289414	51529	Hs.534456	NM_016476	ENSG00000141552	ANAPC11	APC11|Apc11p|HSPC214	anaphase promoting complex subunit 11	protein-coding
chr1-353	chr1	150228808	150229154	-	546.0	0.693	intron (NM_001280560, intron 3 of 4)	intron (NM_001280560, intron 3 of 4)	5697	NM_001136479	81611	Hs.656466	NM_030920	ENSG00000143401	ANP32E	LANP-L|LANPL	acidic nuclear phosphoprotein 32 family member E	protein-coding
chr4-70	chr4	98880967	98881313	+	544.7	0.544	exon (NM_001130678, exon 7 of 7)	exon (NM_001130678, exon 7 of 7)	47952	NM_001130678	1977	Hs.13211	NM_001968	ENSG00000151247	EIF4E	AUTS19|CBP|EIF4E1|EIF4EL1|EIF4F|eIF-4E	eukaryotic translation initiation factor 4E	protein-coding
chr7-20	chr7	23505227	23505573	+	544.0	0.573	3' UTR (NM_001282757, exon 9 of 9)	3' UTR (NM_001282757, exon 9 of 9)	15012	NR_026676	256355	Hs.367935	NR_026676	ENSG00000232818	RPS2P32	RPS2_14_794	ribosomal protein S2 pseudogene 32	pseudo
chr2-62	chr2	187554026	187554372	-	543.8	0.763	intron (NM_001329239, intron 1 of 9)	intron (NM_001329239, intron 1 of 9)	306	NM_001329240	7035	Hs.516578	NM_006287	ENSG00000003436	TFPI	EPI|LACI|TFI|TFPI1	tissue factor pathway inhibitor	protein-coding
chr1-132	chr1	162500098	162500444	+	542.0	0.558	intron (NM_175866, intron 2 of 7)	intron (NM_175866, intron 2 of 7)	2466	NM_144624	127933	Hs.127310	NM_144624	ENSG00000152332	UHMK1	KIS|KIST|P-CIP2	U2AF homology motif kinase 1	protein-coding
chr14-27	chr14	39032300	39032646	-	539.8	0.596	3' UTR (NM_006364, exon 20 of 20)	3' UTR (NM_006364, exon 20 of 20)	71055	NM_006364	10484	Hs.272927	NM_006364	ENSG00000100934	SEC23A	CLSD	Sec23 homolog A, coat complex II component	protein-coding
chr14-294	chr14	51249265	51249611	-	539.6	0.463	intron (NM_030755, intron 5 of 7)	(T)n|Simple_repeat|Simple_repeat	9270	NM_030755	81542	Hs.125221	NM_030755	ENSG00000139921	TMX1	PDIA11|TMX|TXNDC|TXNDC1	thioredoxin related transmembrane protein 1	protein-coding
chr1-288	chr1	225412147	225412493	-	535.7	0.641	intron (NM_194442, intron 8 of 13)	intron (NM_194442, intron 8 of 13)	15793	NM_002296	3930	Hs.435166	NM_002296	ENSG00000143815	LBR	DHCR14B|LMN2R|PHA|TDRD18	lamin B receptor	protein-coding
chr3-19	chr3	153163956	153164302	-	535.4	0.529	3' UTR (NM_002886, exon 1 of 1)	3' UTR (NM_002886, exon 1 of 1)	1917	NM_002886	5912	Hs.98643	NM_002886	ENSG00000181467	RAP2B	-	RAP2B, member of RAS oncogene family	protein-coding
chr18-26	chr18	12955277	12955623	-	535.2	0.514	intron (NM_031216, intron 2 of 8)	intron (NM_031216, intron 2 of 8)	7466	NM_001013437	81929	Hs.301048	NM_031216	ENSG00000085415	SEH1L	SEC13L|SEH1A|SEH1B|Seh1	SEH1 like nucleoporin	protein-coding
chr2-26	chr2	96186486	96186832	+	533.2	0.549	3' UTR (NM_020151, exon 8 of 8)	3' UTR (NM_020151, exon 8 of 8)	-21757	NR_046322	285033	Hs.58648	NM_001037228		STARD7-AS1	-	STARD7 antisense RNA 1	ncRNA
chr5-35	chr5	115615279	115615625	-	532.7	0.536	3' UTR (NM_181836, exon 3 of 3)	3' UTR (NM_181836, exon 3 of 3)	10727	NM_001164468	100302736		NM_001164468	ENSG00000251201	TMED7-TICAM2	-	TMED7-TICAM2 readthrough	protein-coding
chr1-303	chr1	225419047	225419393	-	531.3	0.587	intron (NM_194442, intron 5 of 13)	L2a|LINE|L2	8893	NM_002296	3930	Hs.435166	NM_002296	ENSG00000143815	LBR	DHCR14B|LMN2R|PHA|TDRD18	lamin B receptor	protein-coding
chr17-25	chr17	78224065	78224411	-	531.3	0.587	3' UTR (NM_001168, exon 4 of 4)	3' UTR (NM_001168, exon 4 of 4)	-7072	NM_001204211	283999	Hs.632228	NM_001145529	ENSG00000204278	TMEM235	ARGM1	transmembrane protein 235	protein-coding
chr11-18	chr11	118600517	118600863	-	531.0	0.492	exon (NM_001142281, exon 9 of 9)	exon (NM_001142281, exon 9 of 9)	-5808	NM_015157	23187	Hs.504062	NM_015157	ENSG00000019144	PHLDB1	LL5A	pleckstrin homology like domain family B member 1	protein-coding
chr4-105	chr4	77054913	77055259	-	531.0	0.569	intron (NM_006835, intron 6 of 6)	intron (NM_006835, intron 6 of 6)	20886	NM_006835	10983	Hs.518827	NM_006835	ENSG00000118816	CCNI	CCNI1|CYC1|CYI	cyclin I	protein-coding
chr1-133	chr1	150218734	150219080	+	530.8	0.580	3' UTR (NM_001136479, exon 7 of 7)	3' UTR (NM_001136479, exon 7 of 7)	15771	NM_001136479	81611	Hs.656466	NM_030920	ENSG00000143401	ANP32E	LANP-L|LANPL	acidic nuclear phosphoprotein 32 family member E	protein-coding
chr7-69	chr7	23512642	23512988	-	529.3	0.575	intron (NM_013293, intron 4 of 7)	intron (NM_013293, intron 4 of 7)	19226	NM_001282758	29896	Hs.445652	NM_013293	ENSG00000164548	TRA2A	AWMS1|HSU53209	transformer 2 alpha homolog	protein-coding
chr3-220	chr3	98811032	98811378	-	529.1	0.512	exon (NM_080927, exon 12 of 16)	exon (NM_080927, exon 12 of 16)	47898	NM_001323367	10402	Hs.148716	NM_006100	ENSG00000064225	ST3GAL6	SIAT10|ST3GALVI	ST3 beta-galactoside alpha-2,3-sialyltransferase 6	protein-coding
chr1-151	chr1	150226342	150226688	-	528.6	0.644	intron (NM_030920, intron 5 of 6)	intron (NM_030920, intron 5 of 6)	8163	NM_001136479	81611	Hs.656466	NM_030920	ENSG00000143401	ANP32E	LANP-L|LANPL	acidic nuclear phosphoprotein 32 family member E	protein-coding
chr1-112	chr1	85270416	85270762	-	528.3	0.553	intron (NM_003921, intron 2 of 2)	intron (NM_003921, intron 2 of 2)	-5769	NR_045484	646626	Hs.193516	NR_045484		LOC646626	-	uncharacterized LOC646626	ncRNA
chr10-222	chr10	70161434	70161780	-	527.8	0.643	intron (NM_020150, intron 3 of 6)	intron (NM_020150, intron 3 of 6)	8922	NM_020150	56681	Hs.499960	NM_020150	ENSG00000079332	SAR1A	SAR1|SARA1|Sara|masra2	secretion associated Ras related GTPase 1A	protein-coding
chr8-8	chr8	70574467	70574813	-	527.6	0.464	3' UTR (NM_001317805, exon 11 of 11)	3' UTR (NM_001317805, exon 11 of 11)	33051	NM_001317805	23471	Hs.491988	NM_014294	ENSG00000067167	TRAM1	PNAS8|TRAM|TRAMP	translocation associated membrane protein 1	protein-coding
chr7-26	chr7	44579189	44579535	+	527.1	0.554	TTS (NM_001303058)	TTS (NM_001303058)	2933	NM_001303062	222068	Hs.598832	NM_182547	ENSG00000158604	TMED4	ERS25|GMP25iso|HNLF|p24a3|p24alpha3	transmembrane p24 trafficking protein 4	protein-coding
chr10-26	chr10	45003661	45004007	+	526.9	0.579	exon (NM_006963, exon 2 of 2)	exon (NM_006963, exon 2 of 2)	-2924	NM_001039380	220979	Hs.707791	NM_001039380		C10orf25	-	chromosome 10 open reading frame 25	protein-coding
chr1-788	chr1	205727480	205727826	-	524.4	0.663	intron (NM_022731, intron 3 of 6)	intron (NM_022731, intron 3 of 6)	22591	NM_022731	64710	Hs.213061	NM_022731	ENSG00000069275	NUCKS1	JC7|NUCKS	nuclear casein kinase and cyclin dependent kinase substrate 1	protein-coding
chr11-66	chr11	27497351	27497697	+	523.9	0.601	3' UTR (NM_018362, exon 5 of 5)	3' UTR (NM_018362, exon 5 of 5)	9255	NM_018362	55327	Hs.91393	NM_018362	ENSG00000148943	LIN7C	LIN-7-C|LIN-7C|MALS-3|MALS3|VELI3	lin-7 homolog C, crumbs cell polarity complex component	protein-coding
chr1-102	chr1	24843107	24843453	+	523.7	0.564	3' UTR (NM_013943, exon 6 of 6)	3' UTR (NM_013943, exon 6 of 6)	76136	NR_106789	102465437		NR_106789	ENSG00000278034	MIR6731	hsa-mir-6731	microRNA 6731	ncRNA
chrX-23	chrX	21994324	21994670	-	523.0	0.493	3' UTR (NM_001258423, exon 9 of 9)	3' UTR (NM_001258423, exon 9 of 9)	-37947	NM_000444	5251	Hs.495834	NM_000444	ENSG00000102174	PHEX	HPDR|HPDR1|HYP|HYP1|LXHR|PEX|XLH	phosphate regulating endopeptidase homolog, X-linked	protein-coding
chr1-425	chr1	244862588	244862934	+	523.0	0.504	intron (NM_004501, intron 1 of 13)	intron (NM_004501, intron 1 of 13)	1764	NM_004501	3192	Hs.106212	NM_004501	ENSG00000153187	HNRNPU	HNRNPU-AS1|HNRPU|SAF-A|SAFA|U21.1|hnRNP U	heterogeneous nuclear ribonucleoprotein U	protein-coding
chr8-12	chr8	70574836	70575182	+	521.5	0.479	intron (NM_014294, intron 10 of 10)	intron (NM_014294, intron 10 of 10)	32682	NM_001317805	23471	Hs.491988	NM_014294	ENSG00000067167	TRAM1	PNAS8|TRAM|TRAMP	translocation associated membrane protein 1	protein-coding
chr1-90	chr1	24654989	24655335	+	521.2	0.573	intron (NM_005839, intron 9 of 16)	intron (NM_005839, intron 9 of 16)	11603	NM_001303449	10250	Hs.18192	NM_005839	ENSG00000133226	SRRM1	160-KD|POP101|SRM160	serine and arginine repetitive matrix 1	protein-coding
chr7-27	chr7	44579084	44579430	-	520.0	0.532	TTS (NM_001303058)	TTS (NM_001303058)	3038	NM_001303062	222068	Hs.598832	NM_182547	ENSG00000158604	TMED4	ERS25|GMP25iso|HNLF|p24a3|p24alpha3	transmembrane p24 trafficking protein 4	protein-coding
chr1-77	chr1	94926973	94927319	+	520.0	0.244	promoter-TSS (NR_033998)	promoter-TSS (NR_033998)	77	NM_001839	1266	Hs.483454	NM_001839	ENSG00000117519	CNN3	-	calponin 3	protein-coding
chr1-100	chr1	150219798	150220144	+	519.5	0.505	3' UTR (NM_001136479, exon 7 of 7)	3' UTR (NM_001136479, exon 7 of 7)	14707	NM_001136479	81611	Hs.656466	NM_030920	ENSG00000143401	ANP32E	LANP-L|LANPL	acidic nuclear phosphoprotein 32 family member E	protein-coding
chr8-83	chr8	70597732	70598078	-	516.8	0.558	exon (NM_001317805, exon 4 of 11)	exon (NM_001317805, exon 4 of 11)	9786	NM_001317805	23471	Hs.491988	NM_014294	ENSG00000067167	TRAM1	PNAS8|TRAM|TRAMP	translocation associated membrane protein 1	protein-coding
chr1-108	chr1	93361373	93361719	+	515.9	0.556	3' UTR (NM_001938, exon 3 of 3)	3' UTR (NM_001938, exon 3 of 3)	15625	NM_001938	1810	Hs.348418	NM_001938	ENSG00000117505	DR1	NC2|NC2-BETA|NC2B	down-regulator of transcription 1	protein-coding
chr10-32	chr10	89417265	89417611	-	515.1	0.632	exon (NM_012420, exon 2 of 2)	exon (NM_012420, exon 2 of 2)	2870	NM_012420	24138	Hs.252839	NM_012420	ENSG00000152778	IFIT5	ISG58|P58|RI58	interferon induced protein with tetratricopeptide repeats 5	protein-coding
chr10-28	chr10	89417390	89417736	+	515.1	0.539	exon (NM_012420, exon 2 of 2)	exon (NM_012420, exon 2 of 2)	2995	NM_012420	24138	Hs.252839	NM_012420	ENSG00000152778	IFIT5	ISG58|P58|RI58	interferon induced protein with tetratricopeptide repeats 5	protein-coding
chr9-11	chr9	125149037	125149383	-	514.9	0.527	3' UTR (NM_001123355, exon 8 of 8)	3' UTR (NM_001123355, exon 8 of 8)	-5651	NM_001144877	286205	Hs.59504	NM_173690	ENSG00000173611	SCAI	C9orf126|NET40	suppressor of cancer cell invasion	protein-coding
chr14-62	chr14	39095674	39096020	-	514.9	0.602	intron (NM_006364, intron 2 of 19)	intron (NM_006364, intron 2 of 19)	7681	NM_006364	10484	Hs.272927	NM_006364	ENSG00000100934	SEC23A	CLSD	Sec23 homolog A, coat complex II component	protein-coding
chr6-25	chr6	35834324	35834670	+	514.4	0.508	non-coding (NR_034069, exon 16 of 16)	non-coding (NR_034069, exon 16 of 16)	29203	NM_182548	222662	Hs.367947	NM_182548	ENSG00000197753	LHFPL5	DFNB67|TMHS|dJ510O8.8	lipoma HMGIC fusion partner-like 5	protein-coding
chr11-61	chr11	27498630	27498976	+	513.9	0.621	exon (NM_018362, exon 5 of 5)	exon (NM_018362, exon 5 of 5)	7976	NM_018362	55327	Hs.91393	NM_018362	ENSG00000148943	LIN7C	LIN-7-C|LIN-7C|MALS-3|MALS3|VELI3	lin-7 homolog C, crumbs cell polarity complex component	protein-coding
chr7-52	chr7	149021051	149021397	+	513.7	0.437	intron (NM_004911, intron 1 of 9)	AluSx4|SINE|Alu	7466	NM_004911	9601	Hs.93659	NM_004911	ENSG00000155660	PDIA4	ERP70|ERP72|ERp-72	protein disulfide isomerase family A member 4	protein-coding
chr1-334	chr1	154173048	154173394	+	513.4	0.458	intron (NM_001278188, intron 1 of 6)	intron (NM_001278188, intron 1 of 6)	5000	NM_001278191	7170	Hs.535581	NM_152263	ENSG00000143549	TPM3	CAPM1|CFTD|HEL-189|HEL-S-82p|NEM1|OK/SW-cl.5|TM-5|TM3|TM30|TM30nm|TM5|TPMsk3|TRK|hscp30	tropomyosin 3	protein-coding
chr10-183	chr10	32900442	32900788	-	512.4	0.429	TTS (NR_132768)	TTS (NR_132768)	857	NR_132768	106633814		NR_132768		SNORA86	-	small nucleolar RNA, H/ACA box 86	snoRNA
chr17-130	chr17	81888911	81889257	-	512.2	0.631	intron (NM_005782, intron 3 of 5)	intron (NM_005782, intron 3 of 5)	-1706	NM_001289414	51529	Hs.534456	NM_016476	ENSG00000141552	ANAPC11	APC11|Apc11p|HSPC214	anaphase promoting complex subunit 11	protein-coding
chr2-31	chr2	187465034	187465380	+	511.2	0.541	3' UTR (NM_006287, exon 8 of 8)	3' UTR (NM_006287, exon 8 of 8)	-16913	NM_005795	10203	Hs.470882	NM_005795	ENSG00000064989	CALCRL	CGRPR|CRLR	calcitonin receptor like receptor	protein-coding
chr11-94	chr11	118583565	118583911	-	510.7	0.562	intron (NM_001655, intron 3 of 9)	AluJb|SINE|Alu	11351	NM_001655	372	Hs.33642	NM_001655	ENSG00000095139	ARCN1	COPD|SRMMD	archain 1	protein-coding
chr1-211	chr1	225421875	225422221	-	509.5	0.738	intron (NM_194442, intron 3 of 13)	intron (NM_194442, intron 3 of 13)	6065	NM_002296	3930	Hs.435166	NM_002296	ENSG00000143815	LBR	DHCR14B|LMN2R|PHA|TDRD18	lamin B receptor	protein-coding
chr1-152	chr1	24842917	24843263	-	509.3	0.579	3' UTR (NM_013943, exon 6 of 6)	3' UTR (NM_013943, exon 6 of 6)	76326	NR_106789	102465437		NR_106789	ENSG00000278034	MIR6731	hsa-mir-6731	microRNA 6731	ncRNA
chr12-827	chr12	6236104	6236450	+	509.0	0.464	intron (NM_001330312, intron 7 of 7)	intron (NM_001330312, intron 7 of 7)	35961	NM_001769	928	Hs.114286	NM_001769	ENSG00000010278	CD9	BTCC-1|DRAP-27|MIC3|MRP-1|TSPAN-29|TSPAN29	CD9 molecule	protein-coding
chr18-41	chr18	12955567	12955913	+	508.3	0.487	intron (NM_031216, intron 3 of 8)	intron (NM_031216, intron 3 of 8)	7756	NM_001013437	81929	Hs.301048	NM_031216	ENSG00000085415	SEH1L	SEC13L|SEH1A|SEH1B|Seh1	SEH1 like nucleoporin	protein-coding
chr14-45	chr14	81192331	81192677	-	505.8	0.566	intron (NM_201595, intron 7 of 8)	intron (NM_201595, intron 7 of 8)	10330	NR_003021	677845	Hs.693251	NR_003021	ENSG00000221303	SNORA79	ACA65|SNORA79A	small nucleolar RNA, H/ACA box 79	snoRNA
chrX-2	chrX	48577844	48578190	+	505.6	0.596	3' UTR (NM_006743, exon 7 of 7)	3' UTR (NM_006743, exon 7 of 7)	3664	NM_006743	5935	Hs.301404	NM_006743	ENSG00000102317	RBM3	IS1-RNPL|RNPL	RNA binding motif (RNP1, RRM) protein 3	protein-coding
chr7-140	chr7	149014629	149014975	-	504.8	0.609	intron (NM_004911, intron 4 of 9)	intron (NM_004911, intron 4 of 9)	13888	NM_004911	9601	Hs.93659	NM_004911	ENSG00000155660	PDIA4	ERP70|ERP72|ERp-72	protein disulfide isomerase family A member 4	protein-coding
chr1-43	chr1	24669026	24669372	-	504.4	0.484	exon (NM_001303448, exon 15 of 18)	exon (NM_001303448, exon 15 of 18)	25640	NM_001303449	10250	Hs.18192	NM_005839	ENSG00000133226	SRRM1	160-KD|POP101|SRM160	serine and arginine repetitive matrix 1	protein-coding
chr12-519	chr12	53455556	53455902	-	504.1	0.429	intron (NM_031989, intron 4 of 14)	intron (NM_031989, intron 4 of 14)	3627	NM_001128911	5094	Hs.546271	NM_005016	ENSG00000197111	PCBP2	HNRNPE2|HNRPE2|hnRNP-E2	poly(rC) binding protein 2	protein-coding
chr19-72	chr19	38838495	38838841	+	503.9	0.529	intron (NM_001533, intron 9 of 12)	intron (NM_001533, intron 9 of 12)	-6811	NM_001398	1891	Hs.196176	NM_001398	ENSG00000104823	ECH1	HPXEL	enoyl-CoA hydratase 1	protein-coding
chr2-840	chr2	28781897	28782243	+	502.2	0.602	intron (NM_002709, intron 4 of 7)	intron (NM_002709, intron 4 of 7)	-28764	NM_182756	245711	Hs.511956	NM_182756	ENSG00000163806	SPDYA	RINGO3|RINGOA|SPDY1|SPY1	speedy/RINGO cell cycle regulator family member A	protein-coding
chr12-265	chr12	108678426	108678772	+	501.4	0.575	intron (NM_014325, intron 2 of 10)	intron (NM_014325, intron 2 of 10)	24399	NM_001105237	23603	Hs.330384	NM_014325	ENSG00000110880	CORO1C	HCRNN4	coronin 1C	protein-coding
chr5-129	chr5	151791043	151791389	+	499.5	0.393	intron (NM_198395, intron 4 of 11)	L1MC4|LINE|L1	-19040	NR_132345	100652758	Hs.587054	NM_001278082		LOC100652758	-	uncharacterized LOC100652758	ncRNA
chr5-26	chr5	32126117	32126463	-	498.5	0.543	exon (NM_022130, exon 4 of 4)	exon (NM_022130, exon 4 of 4)	48029	NM_022130	64083	Hs.408909	NM_022130	ENSG00000113384	GOLPH3	GOPP1|GPP34|MIDAS|Vps74	golgi phosphoprotein 3	protein-coding
chr14-29	chr14	61747113	61747459	+	497.5	0.506	non-coding (NR_045406, exon 1 of 1)	non-coding (NR_045406, exon 1 of 1)	1803	NR_045406	100750247	Hs.597216	NR_045406		HIF1A-AS2	3'aHIF-1A|aHIF	HIF1A antisense RNA 2	ncRNA
chr14-18	chr14	52640780	52641126	-	497.3	0.575	3' UTR (NM_014584, exon 16 of 16)	3' UTR (NM_014584, exon 16 of 16)	54978	NM_014584	30001	Hs.525339	NM_014584	ENSG00000197930	ERO1A	ERO1-L|ERO1-L-alpha|ERO1-alpha|ERO1L|ERO1LA|Ero1alpha	endoplasmic reticulum oxidoreductase 1 alpha	protein-coding
chr2-130	chr2	65246610	65246956	+	496.0	0.471	intron (NM_005722, intron 3 of 8)	intron (NM_005722, intron 3 of 8)	19088	NM_001005386	10097	Hs.643727	NM_005722	ENSG00000138071	ACTR2	ARP2	ARP2 actin related protein 2 homolog	protein-coding
chrX-5	chrX	24077544	24077890	+	496.0	0.595	3' UTR (NM_001415, exon 12 of 12)	3' UTR (NM_001415, exon 12 of 12)	22769	NM_001415	1968	Hs.539684	NM_001415	ENSG00000130741	EIF2S3	EIF2|EIF2G|EIF2gamma|MRXSBRK|eIF-2gA	eukaryotic translation initiation factor 2 subunit gamma	protein-coding
chr1-94	chr1	40293316	40293662	+	495.8	0.520	3' UTR (NM_005857, exon 10 of 10)	3' UTR (NM_005857, exon 10 of 10)	23778	NM_001852	1298	Hs.418012	NM_001852	ENSG00000049089	COL9A2	DJ39G22.4|EDM2|MED|STL5	collagen type IX alpha 2 chain	protein-coding
chr20-29	chr20	45816481	45816827	-	495.5	0.730	intron (NM_181801, intron 5 of 5)	intron (NM_181801, intron 5 of 5)	3621	NM_181801	11065	Hs.93002	NM_007019	ENSG00000175063	UBE2C	UBCH10|dJ447F3.2	ubiquitin conjugating enzyme E2 C	protein-coding
chr1-140	chr1	32679841	32680187	-	495.5	0.529	3' UTR (NM_001135255, exon 12 of 12)	3' UTR (NM_001135255, exon 12 of 12)	22746	NM_001161708	81493	Hs.712631	NM_030786	ENSG00000162520	SYNC	SYNC1|SYNCOILIN	syncoilin, intermediate filament protein	protein-coding
chrX-112	chrX	24057247	24057593	-	495.5	0.480	intron (NM_001415, intron 2 of 11)	intron (NM_001415, intron 2 of 11)	2472	NM_001415	1968	Hs.539684	NM_001415	ENSG00000130741	EIF2S3	EIF2|EIF2G|EIF2gamma|MRXSBRK|eIF-2gA	eukaryotic translation initiation factor 2 subunit gamma	protein-coding
chr7-90	chr7	23516439	23516785	+	494.6	0.530	intron (NM_013293, intron 2 of 7)	intron (NM_013293, intron 2 of 7)	15429	NM_001282758	29896	Hs.445652	NM_013293	ENSG00000164548	TRA2A	AWMS1|HSU53209	transformer 2 alpha homolog	protein-coding
chr5-49	chr5	115615569	115615915	+	494.1	0.533	3' UTR (NM_181836, exon 3 of 3)	3' UTR (NM_181836, exon 3 of 3)	10437	NM_001164468	100302736		NM_001164468	ENSG00000251201	TMED7-TICAM2	-	TMED7-TICAM2 readthrough	protein-coding
chr3-42	chr3	152463474	152463820	+	493.1	0.536	3' UTR (NM_207293, exon 9 of 9)	3' UTR (NM_207293, exon 9 of 9)	-122657	NR_132656	645843	Hs.632562	NM_001123228		TMEM14EP	TMEM14E	transmembrane protein 14E, pseudogene	pseudo
chr17-108	chr17	68522855	68523201	+	492.1	0.375	intron (NM_001276290, intron 2 of 9)	intron (NM_001276290, intron 2 of 9)	7634	NM_001276290	5573	Hs.280342	NM_002734	ENSG00000108946	PRKAR1A	ACRDYS1|ADOHR|CAR|CNC|CNC1|PKR1|PPNAD1|PRKAR1|TSE1	protein kinase cAMP-dependent type I regulatory subunit alpha	protein-coding
chr16-12	chr16	56362058	56362404	-	492.1	0.554	3' UTR (NM_001323511, exon 14 of 14)	3' UTR (NM_001323511, exon 14 of 14)	62764	NM_001323511	267	Hs.295137	NM_001144	ENSG00000159461	AMFR	GP78|RNF45	autocrine motility factor receptor	protein-coding
chr12-174	chr12	108661814	108662160	-	491.6	0.603	intron (NM_014325, intron 4 of 10)	intron (NM_014325, intron 4 of 10)	26177	NR_039717	100616240		NR_039717	ENSG00000257221	MIR4496	-	microRNA 4496	ncRNA
chr1-1011	chr1	162512653	162512999	+	491.4	0.618	intron (NM_144624, intron 6 of 6)	intron (NM_144624, intron 6 of 6)	15021	NM_144624	127933	Hs.127310	NM_144624	ENSG00000152332	UHMK1	KIS|KIST|P-CIP2	U2AF homology motif kinase 1	protein-coding
chr14-54	chr14	39032458	39032804	+	490.4	0.545	3' UTR (NM_006364, exon 20 of 20)	3' UTR (NM_006364, exon 20 of 20)	70897	NM_006364	10484	Hs.272927	NM_006364	ENSG00000100934	SEC23A	CLSD	Sec23 homolog A, coat complex II component	protein-coding
chr8-26	chr8	35525337	35525683	+	488.2	0.849	intron (NM_080872, intron 1 of 16)	intron (NM_080872, intron 1 of 16)	-18882	NM_001322818	137970	Hs.238889	NM_080872	ENSG00000156687	UNC5D	PRO34692|Unc5h4	unc-5 netrin receptor D	protein-coding
chr6-35	chr6	110893304	110893650	-	487.7	0.525	non-coding (NR_109768, exon 6 of 6)	non-coding (NR_109768, exon 6 of 6)	18693	NM_001634	262	Hs.159118	NM_001634	ENSG00000123505	AMD1	ADOMETDC|AMD|SAMDC	adenosylmethionine decarboxylase 1	protein-coding
chr1-439	chr1	169126986	169127332	-	487.2	0.527	intron (NM_001677, intron 3 of 5)	intron (NM_001677, intron 3 of 5)	20450	NM_001677	481	Hs.291196	NM_001677	ENSG00000143153	ATP1B1	ATP1B	ATPase Na+/K+ transporting subunit beta 1	protein-coding
chr11-26	chr11	118600800	118601146	+	487.2	0.479	3' UTR (NM_001142281, exon 9 of 9)	3' UTR (NM_001142281, exon 9 of 9)	-5525	NM_015157	23187	Hs.504062	NM_015157	ENSG00000019144	PHLDB1	LL5A	pleckstrin homology like domain family B member 1	protein-coding
chr1-122	chr1	24672628	24672974	-	486.2	0.626	3' UTR (NM_001303448, exon 18 of 18)	3' UTR (NM_001303448, exon 18 of 18)	29242	NM_001303449	10250	Hs.18192	NM_005839	ENSG00000133226	SRRM1	160-KD|POP101|SRM160	serine and arginine repetitive matrix 1	protein-coding
chr1-116	chr1	24672762	24673108	+	486.0	0.691	3' UTR (NM_001303448, exon 18 of 18)	3' UTR (NM_001303448, exon 18 of 18)	29376	NM_001303449	10250	Hs.18192	NM_005839	ENSG00000133226	SRRM1	160-KD|POP101|SRM160	serine and arginine repetitive matrix 1	protein-coding
chr12-60	chr12	120462010	120462356	+	486.0	0.707	non-coding (NR_033684, exon 5 of 5)	non-coding (NR_033684, exon 5 of 5)	7572	NM_003769	8683	Hs.706889	NM_003769	ENSG00000111786	SRSF9	SFRS9|SRp30c	serine and arginine rich splicing factor 9	protein-coding
chr3-37	chr3	57597198	57597544	+	485.5	0.369	promoter-TSS (NR_132369)	promoter-TSS (NR_132369)	117	NM_001660	378	Hs.652183	NM_001660	ENSG00000168374	ARF4	ARF2	ADP ribosylation factor 4	protein-coding
chr5-28	chr5	32126372	32126718	+	485.3	0.538	exon (NM_022130, exon 4 of 4)	exon (NM_022130, exon 4 of 4)	47774	NM_022130	64083	Hs.408909	NM_022130	ENSG00000113384	GOLPH3	GOPP1|GPP34|MIDAS|Vps74	golgi phosphoprotein 3	protein-coding
chr11-40	chr11	35139199	35139545	+	483.8	0.722	intron (NM_001202556, intron 1 of 7)	CpG	502	NM_001202556	960	Hs.502328	NM_000610	ENSG00000026508	CD44	CDW44|CSPG8|ECMR-III|HCELL|HUTCH-I|IN|LHR|MC56|MDU2|MDU3|MIC4|Pgp1	CD44 molecule (Indian blood group)	protein-coding
chr1-243	chr1	225418018	225418364	+	481.8	0.569	intron (NM_194442, intron 5 of 13)	intron (NM_194442, intron 5 of 13)	9922	NM_002296	3930	Hs.435166	NM_002296	ENSG00000143815	LBR	DHCR14B|LMN2R|PHA|TDRD18	lamin B receptor	protein-coding
chr1-160	chr1	93361206	93361552	-	481.6	0.538	3' UTR (NM_001938, exon 3 of 3)	3' UTR (NM_001938, exon 3 of 3)	15458	NM_001938	1810	Hs.348418	NM_001938	ENSG00000117505	DR1	NC2|NC2-BETA|NC2B	down-regulator of transcription 1	protein-coding
chr1-157	chr1	222732456	222732802	-	477.9	0.590	exon (NM_001288579, exon 12 of 12)	exon (NM_001288579, exon 12 of 12)	-4587	NM_207468	400823	Hs.697608	NM_207468	ENSG00000197520	FAM177B	-	family with sequence similarity 177 member B	protein-coding
chr10-98	chr10	32957774	32958120	-	477.4	0.971	promoter-TSS (NM_133376)	promoter-TSS (NM_133376)	-53	NM_133376	3688	Hs.643813	NM_002211	ENSG00000150093	ITGB1	CD29|FNRB|GPIIA|MDF2|MSK12|VLA-BETA|VLAB	integrin subunit beta 1	protein-coding
chr2-34	chr2	20051231	20051577	-	476.9	0.803	intron (NM_014713, intron 1 of 6)	intron (NM_014713, intron 1 of 6)	624	NM_014713	9741	Hs.467807	NM_014713	ENSG00000068697	LAPTM4A	HUMORF13|LAPTM4|MBNT|Mtrp	lysosomal protein transmembrane 4 alpha	protein-coding
chr1-293	chr1	94184949	94185295	+	476.9	0.487	intron (NM_001328664, intron 17 of 22)	intron (NM_001328664, intron 17 of 22)	52629	NM_004815	9411	Hs.483238	NM_004815	ENSG00000137962	ARHGAP29	PARG1	Rho GTPase activating protein 29	protein-coding
chrX-10	chrX	71299870	71300216	-	476.7	0.510	exon (NM_001145408, exon 13 of 13)	exon (NM_001145408, exon 13 of 13)	-1705	NM_012278	26548	Hs.109999	NM_012278	ENSG00000147166	ITGB1BP2	CHORDC3|ITGB1BP|MELUSIN|MSTP015	integrin subunit beta 1 binding protein 2	protein-coding
chr12-228	chr12	108652097	108652443	-	474.7	0.592	intron (NM_014325, intron 8 of 10)	intron (NM_014325, intron 8 of 10)	16460	NR_039717	100616240		NR_039717	ENSG00000257221	MIR4496	-	microRNA 4496	ncRNA
chr19-102	chr19	7973394	7973740	-	472.8	0.638	intron (NM_001419, intron 4 of 5)	intron (NM_001419, intron 4 of 5)	-29744	NM_006351	10469	Hs.465784	NM_006351	ENSG00000104980	TIMM44	TIM44	translocase of inner mitochondrial membrane 44	protein-coding
chr14-345	chr14	23323090	23323436	-	472.3	0.556	intron (NM_001199864, intron 5 of 8)	intron (NM_001199864, intron 5 of 8)	3075	NM_004643	8106	Hs.707712	NM_004643	ENSG00000100836	PABPN1	OPMD|PAB2|PABII|PABP-2|PABP2	poly(A) binding protein nuclear 1	protein-coding
chr1-88	chr1	85267767	85268113	+	470.1	0.550	exon (NM_001320715, exon 3 of 3)	exon (NM_001320715, exon 3 of 3)	-8268	NR_024113	148423	Hs.26226	NM_198077	ENSG00000162642	C1orf52	gm117	chromosome 1 open reading frame 52	protein-coding
chr11-69	chr11	118583903	118584249	+	469.4	0.478	intron (NM_001655, intron 4 of 9)	intron (NM_001655, intron 4 of 9)	11689	NM_001655	372	Hs.33642	NM_001655	ENSG00000095139	ARCN1	COPD|SRMMD	archain 1	protein-coding
chr3-75	chr3	98811363	98811709	+	469.4	0.589	exon (NM_080927, exon 11 of 16)	exon (NM_080927, exon 11 of 16)	48229	NM_001323367	10402	Hs.148716	NM_006100	ENSG00000064225	ST3GAL6	SIAT10|ST3GALVI	ST3 beta-galactoside alpha-2,3-sialyltransferase 6	protein-coding
chr1-106	chr1	179850843	179851189	-	469.1	0.557	exon (NM_001199260, exon 5 of 7)	exon (NM_001199260, exon 5 of 7)	26790	NM_022347	163590	Hs.571797	NM_022347	ENSG00000169905	TOR1AIP2	IFRG15|LULL1|NET9	torsin 1A interacting protein 2	protein-coding
chr2-260	chr2	28776812	28777158	+	468.6	0.551	intron (NM_002709, intron 2 of 7)	intron (NM_002709, intron 2 of 7)	25225	NM_002709	5500	Hs.702907	NM_002709	ENSG00000213639	PPP1CB	HEL-S-80p|PP-1B|PP1B|PP1beta|PPP1CD	protein phosphatase 1 catalytic subunit beta	protein-coding
chr7-108	chr7	66950768	66951114	-	468.1	0.518	intron (NM_017994, intron 4 of 6)	intron (NM_017994, intron 4 of 6)	29725	NM_017994	55069	Hs.488478	NM_017994	ENSG00000106609	TMEM248	C7orf42	transmembrane protein 248	protein-coding
chr11-102	chr11	35189603	35189949	-	466.9	0.429	intron (NM_001202556, intron 4 of 7)	intron (NM_001202556, intron 4 of 7)	50906	NM_001202556	960	Hs.502328	NM_000610	ENSG00000026508	CD44	CDW44|CSPG8|ECMR-III|HCELL|HUTCH-I|IN|LHR|MC56|MDU2|MDU3|MIC4|Pgp1	CD44 molecule (Indian blood group)	protein-coding
chr16-16	chr16	56431727	56432073	-	466.9	0.531	3' UTR (NM_007006, exon 7 of 7)	3' UTR (NM_007006, exon 7 of 7)	-6362	NM_001144	267	Hs.295137	NM_001144	ENSG00000159461	AMFR	GP78|RNF45	autocrine motility factor receptor	protein-coding
chr2-32	chr2	65270390	65270736	+	466.7	0.559	3' UTR (NM_001005386, exon 10 of 10)	3' UTR (NM_001005386, exon 10 of 10)	42868	NM_001005386	10097	Hs.643727	NM_005722	ENSG00000138071	ACTR2	ARP2	ARP2 actin related protein 2 homolog	protein-coding
chr4-249	chr4	98891159	98891505	+	466.2	0.440	exon (NM_001130678, exon 3 of 7)	exon (NM_001130678, exon 3 of 7)	37760	NM_001130678	1977	Hs.13211	NM_001968	ENSG00000151247	EIF4E	AUTS19|CBP|EIF4E1|EIF4EL1|EIF4F|eIF-4E	eukaryotic translation initiation factor 4E	protein-coding
chr12-285	chr12	108652432	108652778	+	465.2	0.495	intron (NM_014325, intron 7 of 10)	intron (NM_014325, intron 7 of 10)	16795	NR_039717	100616240		NR_039717	ENSG00000257221	MIR4496	-	microRNA 4496	ncRNA
chrX-7	chrX	78126072	78126418	+	465.0	0.608	3' UTR (NM_000291, exon 11 of 11)	3' UTR (NM_000291, exon 11 of 11)	13437	NM_015975	51616	Hs.592248	NM_015975	ENSG00000187325	TAF9B	DN-7|DN7|TAF9L|TAFII31L|TFIID-31	TATA-box binding protein associated factor 9b	protein-coding
chr10-31	chr10	89418102	89418448	+	465.0	0.564	exon (NM_012420, exon 2 of 2)	exon (NM_012420, exon 2 of 2)	3707	NM_012420	24138	Hs.252839	NM_012420	ENSG00000152778	IFIT5	ISG58|P58|RI58	interferon induced protein with tetratricopeptide repeats 5	protein-coding
chr14-90	chr14	52643432	52643778	+	464.0	0.691	exon (NM_014584, exon 16 of 16)	exon (NM_014584, exon 16 of 16)	52326	NM_014584	30001	Hs.525339	NM_014584	ENSG00000197930	ERO1A	ERO1-L|ERO1-L-alpha|ERO1-alpha|ERO1L|ERO1LA|Ero1alpha	endoplasmic reticulum oxidoreductase 1 alpha	protein-coding
chr1-134	chr1	40293116	40293462	-	464.0	0.534	3' UTR (NM_005857, exon 10 of 10)	3' UTR (NM_005857, exon 10 of 10)	23978	NM_001852	1298	Hs.418012	NM_001852	ENSG00000049089	COL9A2	DJ39G22.4|EDM2|MED|STL5	collagen type IX alpha 2 chain	protein-coding
chr2-632	chr2	28788331	28788677	-	463.2	0.391	intron (NM_002709, intron 5 of 7)	intron (NM_002709, intron 5 of 7)	-22330	NM_182756	245711	Hs.511956	NM_182756	ENSG00000163806	SPDYA	RINGO3|RINGOA|SPDY1|SPY1	speedy/RINGO cell cycle regulator family member A	protein-coding
chr5-42	chr5	115616263	115616609	+	462.5	0.530	exon (NM_181836, exon 3 of 3)	exon (NM_181836, exon 3 of 3)	9743	NM_001164468	100302736		NM_001164468	ENSG00000251201	TMED7-TICAM2	-	TMED7-TICAM2 readthrough	protein-coding
chr7-199	chr7	23507528	23507874	+	461.8	0.976	intron (NM_013293, intron 4 of 7)	intron (NM_013293, intron 4 of 7)	17313	NR_026676	256355	Hs.367935	NR_026676	ENSG00000232818	RPS2P32	RPS2_14_794	ribosomal protein S2 pseudogene 32	pseudo
chr11-38	chr11	102232469	102232815	+	461.8	0.532	3' UTR (NM_001195044, exon 8 of 8)	3' UTR (NM_001195044, exon 8 of 8)	-84808	NM_182962	330	Hs.127799	NM_001165	ENSG00000023445	BIRC3	AIP1|API2|CIAP2|HAIP1|HIAP1|MALT2|MIHC|RNF49|c-IAP2	baculoviral IAP repeat containing 3	protein-coding
chr6-139	chr6	110892899	110893245	+	461.8	0.566	intron (NM_001634, intron 8 of 8)	intron (NM_001634, intron 8 of 8)	18288	NM_001634	262	Hs.159118	NM_001634	ENSG00000123505	AMD1	ADOMETDC|AMD|SAMDC	adenosylmethionine decarboxylase 1	protein-coding
chr3-218	chr3	98812103	98812449	-	461.5	0.638	intron (NM_080927, intron 10 of 15)	intron (NM_080927, intron 10 of 15)	48969	NM_001323367	10402	Hs.148716	NM_006100	ENSG00000064225	ST3GAL6	SIAT10|ST3GALVI	ST3 beta-galactoside alpha-2,3-sialyltransferase 6	protein-coding
chr2-23	chr2	187465597	187465943	-	460.3	0.557	3' UTR (NM_006287, exon 8 of 8)	3' UTR (NM_006287, exon 8 of 8)	-17476	NM_005795	10203	Hs.470882	NM_005795	ENSG00000064989	CALCRL	CGRPR|CRLR	calcitonin receptor like receptor	protein-coding
chr3-195	chr3	9803658	9804004	-	459.8	0.522	intron (NM_001198793, intron 4 of 11)	intron (NM_001198793, intron 4 of 11)	-6129	NM_001025930	26140	Hs.726435	NM_015644	ENSG00000214021	TTLL3	HOTTL	tubulin tyrosine ligase like 3	protein-coding
chr2-44	chr2	65270248	65270594	-	459.3	0.571	3' UTR (NM_001005386, exon 10 of 10)	3' UTR (NM_001005386, exon 10 of 10)	42726	NM_001005386	10097	Hs.643727	NM_005722	ENSG00000138071	ACTR2	ARP2	ARP2 actin related protein 2 homolog	protein-coding
chr18-7	chr18	10550252	10550598	+	459.1	0.525	3' UTR (NM_003826, exon 12 of 12)	3' UTR (NM_003826, exon 12 of 12)	24549	NM_003826	8774	Hs.464622	NM_003826	ENSG00000134265	NAPG	GAMMASNAP	NSF attachment protein gamma	protein-coding
chr18-10	chr18	10549938	10550284	-	458.3	0.570	exon (NM_003826, exon 12 of 12)	exon (NM_003826, exon 12 of 12)	24235	NM_003826	8774	Hs.464622	NM_003826	ENSG00000134265	NAPG	GAMMASNAP	NSF attachment protein gamma	protein-coding
chr2-396	chr2	20037119	20037465	-	457.9	0.518	intron (NM_014713, intron 4 of 6)	intron (NM_014713, intron 4 of 6)	14736	NM_014713	9741	Hs.467807	NM_014713	ENSG00000068697	LAPTM4A	HUMORF13|LAPTM4|MBNT|Mtrp	lysosomal protein transmembrane 4 alpha	protein-coding
chr1-101	chr1	85267461	85267807	-	457.6	0.498	exon (NM_001320715, exon 3 of 3)	exon (NM_001320715, exon 3 of 3)	-7962	NR_024113	148423	Hs.26226	NM_198077	ENSG00000162642	C1orf52	gm117	chromosome 1 open reading frame 52	protein-coding
chr5-34	chr5	66054343	66054689	+	457.4	0.518	exon (NM_001253701, exon 21 of 25)	exon (NM_001253701, exon 21 of 25)	-89702	NM_001323535	140890	Hs.49367	NM_139168	ENSG00000153914	SREK1	SFRS12|SRrp508|SRrp86	splicing regulatory glutamic acid and lysine rich protein 1	protein-coding
chr4-42	chr4	165341609	165341955	-	456.1	0.569	exon (NM_006745, exon 6 of 6)	exon (NM_006745, exon 6 of 6)	14116	NM_006745	6307	Hs.105269	NM_006745	ENSG00000052802	MSMO1	DESP4|ERG25|MCCPD|SC4MOL	methylsterol monooxygenase 1	protein-coding
chr20-11	chr20	25445765	25446111	-	455.9	0.552	exon (NM_021067, exon 7 of 7)	exon (NM_021067, exon 7 of 7)	38255	NM_021067	9837	Hs.658464	NM_021067	ENSG00000101003	GINS1	PSF1	GINS complex subunit 1	protein-coding
chr15-23	chr15	65888125	65888471	+	455.2	0.522	3' UTR (NM_001206836, exon 5 of 5)	3' UTR (NM_001206836, exon 5 of 5)	18839	NM_004663	8766	Hs.321541	NM_004663	ENSG00000103769	RAB11A	YL8	RAB11A, member RAS oncogene family	protein-coding
chr10-30	chr10	45003500	45003846	-	454.9	0.554	exon (NM_006963, exon 2 of 2)	exon (NM_006963, exon 2 of 2)	-2763	NM_001039380	220979	Hs.707791	NM_001039380		C10orf25	-	chromosome 10 open reading frame 25	protein-coding
chr6-33	chr6	63580474	63580820	+	453.9	0.538	3' UTR (NM_003463, exon 6 of 6)	3' UTR (NM_003463, exon 6 of 6)	8635	NM_003463	7803	Hs.227777	NM_003463	ENSG00000112245	PTP4A1	HH72|PRL-1|PRL1|PTP(CAAX1)|PTPCAAX1	protein tyrosine phosphatase type IVA, member 1	protein-coding
chr7-202	chr7	23521534	23521880	-	453.5	0.707	exon (NM_013293, exon 2 of 8)	exon (NM_013293, exon 2 of 8)	10334	NM_001282758	29896	Hs.445652	NM_013293	ENSG00000164548	TRA2A	AWMS1|HSU53209	transformer 2 alpha homolog	protein-coding
chr20-6	chr20	45326642	45326988	-	453.5	0.568	3' UTR (NM_002999, exon 5 of 5)	3' UTR (NM_002999, exon 5 of 5)	-18286	NM_003833	8785	Hs.278489	NM_003833	ENSG00000124159	MATN4	-	matrilin 4	protein-coding
chr4-28	chr4	176330099	176330445	-	453.2	0.535	3' UTR (NM_021928, exon 5 of 5)	3' UTR (NM_021928, exon 5 of 5)	10333	NM_021928	60559	Hs.42194	NM_021928	ENSG00000129128	SPCS3	PRO3567|SPC22/23|SPC3|YLR066W	signal peptidase complex subunit 3	protein-coding
chr4-30	chr4	176329342	176329688	+	452.7	0.546	3' UTR (NM_021928, exon 5 of 5)	3' UTR (NM_021928, exon 5 of 5)	9576	NM_021928	60559	Hs.42194	NM_021928	ENSG00000129128	SPCS3	PRO3567|SPC22/23|SPC3|YLR066W	signal peptidase complex subunit 3	protein-coding
chr15-24	chr15	38350900	38351246	-	452.2	0.501	exon (NM_152594, exon 7 of 7)	exon (NM_152594, exon 7 of 7)	98222	NM_152594	161742	Hs.525781	NM_152594	ENSG00000166068	SPRED1	NFLS|PPP1R147|hSpred1|spred-1	sprouty related EVH1 domain containing 1	protein-coding
chr14-100	chr14	52652839	52653185	-	451.3	0.553	intron (NM_014584, intron 12 of 15)	intron (NM_014584, intron 12 of 15)	42919	NM_014584	30001	Hs.525339	NM_014584	ENSG00000197930	ERO1A	ERO1-L|ERO1-L-alpha|ERO1-alpha|ERO1L|ERO1LA|Ero1alpha	endoplasmic reticulum oxidoreductase 1 alpha	protein-coding
chr12-578	chr12	76066955	76067301	-	450.0	0.532	intron (NM_001330232, intron 2 of 13)	intron (NM_001330232, intron 2 of 13)	17905	NM_001307924	4673	Hs.524599	NM_004537	ENSG00000187109	NAP1L1	NAP1|NAP1L|NRP	nucleosome assembly protein 1 like 1	protein-coding
chr16-18	chr16	69463489	69463835	+	449.3	0.657	3' UTR (NM_030579, exon 5 of 5)	3' UTR (NM_030579, exon 5 of 5)	39067	NM_030579	80777	Hs.461131	NM_030579	ENSG00000103018	CYB5B	CYB5-M|CYPB5M|OMB5	cytochrome b5 type B	protein-coding
chrX-8	chrX	48577766	48578112	-	447.8	0.553	3' UTR (NM_006743, exon 7 of 7)	3' UTR (NM_006743, exon 7 of 7)	3586	NM_006743	5935	Hs.301404	NM_006743	ENSG00000102317	RBM3	IS1-RNPL|RNPL	RNA binding motif (RNP1, RRM) protein 3	protein-coding
chr11-28	chr11	69652176	69652522	-	445.9	0.525	3' UTR (NM_053056, exon 5 of 5)	3' UTR (NM_053056, exon 5 of 5)	11244	NM_053056	595	Hs.523852	NM_053056	ENSG00000110092	CCND1	BCL1|D11S287E|PRAD1|U21B31	cyclin D1	protein-coding
chr15-26	chr15	38351191	38351537	+	445.4	0.504	exon (NM_152594, exon 7 of 7)	exon (NM_152594, exon 7 of 7)	98513	NM_152594	161742	Hs.525781	NM_152594	ENSG00000166068	SPRED1	NFLS|PPP1R147|hSpred1|spred-1	sprouty related EVH1 domain containing 1	protein-coding
chr7-36	chr7	6462942	6463288	+	445.1	0.519	exon (NM_001100603, exon 4 of 4)	exon (NM_001100603, exon 4 of 4)	-15103	NM_139179	221955	Hs.487498	NM_139179	ENSG00000164535	DAGLB	DAGLBETA|KCCR13L	diacylglycerol lipase beta	protein-coding
chr10-93	chr10	96576325	96576671	-	444.6	0.610	intron (NM_020123, intron 2 of 14)	MER20|DNA|hAT-Charlie	10554	NM_020123	56889	Hs.500674	NM_020123	ENSG00000077147	TM9SF3	EP70-P-iso|SMBP	transmembrane 9 superfamily member 3	protein-coding
chr12-377	chr12	104315829	104316175	+	444.6	0.639	intron (NM_182743, intron 4 of 13)	intron (NM_182743, intron 4 of 13)	12270	NM_001008394	493861	Hs.659857	NM_001008394	ENSG00000255150	EID3	NS4EB|NSE4B|NSMCE4B	EP300 interacting inhibitor of differentiation 3	protein-coding
chr14-103	chr14	39091589	39091935	+	442.9	0.446	intron (NM_006364, intron 4 of 19)	intron (NM_006364, intron 4 of 19)	11766	NM_006364	10484	Hs.272927	NM_006364	ENSG00000100934	SEC23A	CLSD	Sec23 homolog A, coat complex II component	protein-coding
chr18-5	chr18	8638325	8638671	+	442.9	0.434	3' UTR (NM_001025300, exon 6 of 6)	3' UTR (NM_001025300, exon 6 of 6)	29053	NM_001025300	201475	Hs.270074	NM_001025300	ENSG00000206418	RAB12	-	RAB12, member RAS oncogene family	protein-coding
chr18-6	chr18	9400367	9400713	+	442.2	0.647	3' UTR (NM_020648, exon 5 of 5)	3' UTR (NM_020648, exon 5 of 5)	65773	NM_020648	57045	Hs.514685	NM_020648	ENSG00000128791	TWSG1	TSG	twisted gastrulation BMP signaling modulator 1	protein-coding
chr1-91	chr1	24669384	24669730	+	441.7	0.476	exon (NM_001303448, exon 15 of 18)	exon (NM_001303448, exon 15 of 18)	25998	NM_001303449	10250	Hs.18192	NM_005839	ENSG00000133226	SRRM1	160-KD|POP101|SRM160	serine and arginine repetitive matrix 1	protein-coding
chrX-130	chrX	48576107	48576453	-	441.7	0.539	intron (NM_006743, intron 3 of 6)	intron (NM_006743, intron 3 of 6)	1927	NM_006743	5935	Hs.301404	NM_006743	ENSG00000102317	RBM3	IS1-RNPL|RNPL	RNA binding motif (RNP1, RRM) protein 3	protein-coding
chr16-26	chr16	56431853	56432199	+	441.5	0.552	3' UTR (NM_007006, exon 7 of 7)	3' UTR (NM_007006, exon 7 of 7)	-6488	NM_001144	267	Hs.295137	NM_001144	ENSG00000159461	AMFR	GP78|RNF45	autocrine motility factor receptor	protein-coding
chr1-542	chr1	169124893	169125239	+	439.3	0.615	intron (NM_001677, intron 3 of 5)	intron (NM_001677, intron 3 of 5)	18357	NM_001677	481	Hs.291196	NM_001677	ENSG00000143153	ATP1B1	ATP1B	ATPase Na+/K+ transporting subunit beta 1	protein-coding
chr7-97	chr7	23516158	23516504	-	439.3	0.470	intron (NM_013293, intron 3 of 7)	intron (NM_013293, intron 3 of 7)	15710	NM_001282758	29896	Hs.445652	NM_013293	ENSG00000164548	TRA2A	AWMS1|HSU53209	transformer 2 alpha homolog	protein-coding
chr15-18	chr15	58596049	58596395	-	438.5	0.564	3' UTR (NM_001320570, exon 15 of 15)	3' UTR (NM_001320570, exon 15 of 15)	97385	NR_073415	664618	Hs.670224	NR_002927		HSP90AB4P	HSP90Bd	heat shock protein 90 alpha family class B member 4, pseudogene	pseudo
chr1-297	chr1	169127307	169127653	+	436.3	0.472	intron (NM_001677, intron 4 of 5)	intron (NM_001677, intron 4 of 5)	20771	NM_001677	481	Hs.291196	NM_001677	ENSG00000143153	ATP1B1	ATP1B	ATPase Na+/K+ transporting subunit beta 1	protein-coding
chr12-401	chr12	76056172	76056518	+	436.3	0.420	intron (NM_001330231, intron 6 of 15)	intron (NM_001330231, intron 6 of 15)	-24569	NM_007350	22822	Hs.602085	NM_007350	ENSG00000139289	PHLDA1	DT1P1B11|PHRIP|TDAG51	pleckstrin homology like domain family A member 1	protein-coding
chr4-21	chr4	75643801	75644147	-	436.3	0.533	3' UTR (NM_012297, exon 12 of 12)	3' UTR (NM_012297, exon 12 of 12)	-13434	NM_001330724	8999	Hs.591698	NM_003948	ENSG00000138769	CDKL2	KKIAMRE|P56	cyclin dependent kinase like 2	protein-coding
chr16-30	chr16	69463293	69463639	-	435.8	0.553	3' UTR (NM_030579, exon 5 of 5)	3' UTR (NM_030579, exon 5 of 5)	38871	NM_030579	80777	Hs.461131	NM_030579	ENSG00000103018	CYB5B	CYB5-M|CYPB5M|OMB5	cytochrome b5 type B	protein-coding
chr3-136	chr3	149371714	149372060	+	435.6	0.506	intron (NM_014220, intron 3 of 4)	intron (NM_014220, intron 3 of 4)	-5891	NR_109810	100874091	Hs.549633	NR_046650	ENSG00000240541	TM4SF1-AS1	-	TM4SF1 antisense RNA 1	ncRNA
chr8-198	chr8	70583471	70583817	-	435.6	0.565	intron (NM_014294, intron 9 of 10)	intron (NM_014294, intron 9 of 10)	24047	NM_001317805	23471	Hs.491988	NM_014294	ENSG00000067167	TRAM1	PNAS8|TRAM|TRAMP	translocation associated membrane protein 1	protein-coding
chr11-20	chr11	62593755	62594101	+	435.1	0.613	exon (NM_004739, exon 18 of 18)	exon (NM_004739, exon 18 of 18)	-2291	NM_022830	64852	Hs.728983	NM_022830	ENSG00000149016	TUT1	PAPD2|RBM21|STARPAP|TUTase|URLC6	terminal uridylyl transferase 1, U6 snRNA-specific	protein-coding
chr17-157	chr17	47669722	47670068	+	435.1	0.487	intron (NM_001276453, intron 10 of 20)	intron (NM_001276453, intron 10 of 20)	18699	NM_001276453	3837	Hs.532793	NM_002265	ENSG00000108424	KPNB1	IMB1|IPO1|IPOB|Impnb|NTF97	karyopherin subunit beta 1	protein-coding
chr7-144	chr7	66951122	66951468	+	435.1	0.481	intron (NM_017994, intron 5 of 6)	intron (NM_017994, intron 5 of 6)	30079	NM_017994	55069	Hs.488478	NM_017994	ENSG00000106609	TMEM248	C7orf42	transmembrane protein 248	protein-coding
chr7-25	chr7	6461930	6462276	-	434.6	0.498	3' UTR (NM_001100603, exon 4 of 4)	3' UTR (NM_001100603, exon 4 of 4)	-14091	NM_139179	221955	Hs.487498	NM_139179	ENSG00000164535	DAGLB	DAGLBETA|KCCR13L	diacylglycerol lipase beta	protein-coding
chr5-39	chr5	66054264	66054610	-	434.6	0.530	exon (NM_001253701, exon 21 of 25)	exon (NM_001253701, exon 21 of 25)	-89781	NM_001323535	140890	Hs.49367	NM_139168	ENSG00000153914	SREK1	SFRS12|SRrp508|SRrp86	splicing regulatory glutamic acid and lysine rich protein 1	protein-coding
chr11-55	chr11	102397181	102397527	-	434.4	0.553	3' UTR (NM_052932, exon 5 of 5)	3' UTR (NM_052932, exon 5 of 5)	49980	NM_001256163	329	Hs.696238	NM_001166	ENSG00000110330	BIRC2	API1|HIAP2|Hiap-2|MIHB|RNF48|c-IAP1|cIAP1	baculoviral IAP repeat containing 2	protein-coding
chr15-129	chr15	78893795	78894141	-	432.4	0.599	intron (NM_001265604, intron 9 of 11)	intron (NM_001265604, intron 9 of 11)	20979	NM_001265604	10933	Hs.374503	NM_006791	ENSG00000185787	MORF4L1	Eaf3|FWP006|HsT17725|MEAF3|MORFRG15|MRG15|S863-6	mortality factor 4 like 1	protein-coding
chr2-241	chr2	28793871	28794217	+	432.2	0.364	intron (NM_002709, intron 7 of 7)	(ATATAA)n|Simple_repeat|Simple_repeat	-16790	NM_182756	245711	Hs.511956	NM_182756	ENSG00000163806	SPDYA	RINGO3|RINGOA|SPDY1|SPY1	speedy/RINGO cell cycle regulator family member A	protein-coding
chr20-8	chr20	45326847	45327193	+	430.7	0.540	3' UTR (NM_002999, exon 5 of 5)	3' UTR (NM_002999, exon 5 of 5)	-18491	NM_003833	8785	Hs.278489	NM_003833	ENSG00000124159	MATN4	-	matrilin 4	protein-coding
chr6-36	chr6	110894004	110894350	+	430.0	0.507	non-coding (NR_109768, exon 6 of 6)	non-coding (NR_109768, exon 6 of 6)	19393	NM_001634	262	Hs.159118	NM_001634	ENSG00000123505	AMD1	ADOMETDC|AMD|SAMDC	adenosylmethionine decarboxylase 1	protein-coding
chr9-49	chr9	125153634	125153980	+	429.7	0.531	intron (NM_002721, intron 5 of 6)	intron (NM_002721, intron 5 of 6)	-10248	NM_001144877	286205	Hs.59504	NM_173690	ENSG00000173611	SCAI	C9orf126|NET40	suppressor of cancer cell invasion	protein-coding
chr8-37	chr8	35525208	35525554	-	429.2	0.536	intron (NM_080872, intron 1 of 16)	intron (NM_080872, intron 1 of 16)	-19011	NM_001322818	137970	Hs.238889	NM_080872	ENSG00000156687	UNC5D	PRO34692|Unc5h4	unc-5 netrin receptor D	protein-coding
chr1-229	chr1	162499756	162500102	-	429.2	0.442	intron (NM_175866, intron 1 of 7)	intron (NM_175866, intron 1 of 7)	2124	NM_144624	127933	Hs.127310	NM_144624	ENSG00000152332	UHMK1	KIS|KIST|P-CIP2	U2AF homology motif kinase 1	protein-coding
chr8-309	chr8	70586689	70587035	-	428.7	0.581	intron (NM_014294, intron 8 of 10)	intron (NM_014294, intron 8 of 10)	20829	NM_001317805	23471	Hs.491988	NM_014294	ENSG00000067167	TRAM1	PNAS8|TRAM|TRAMP	translocation associated membrane protein 1	protein-coding
chr12-54	chr12	46372320	46372666	-	427.8	0.684	intron (NM_001307936, intron 1 of 14)	CpG	369	NM_018976	54407	Hs.221847	NM_018976	ENSG00000134294	SLC38A2	ATA2|PRO1068|SAT2|SNAT2	solute carrier family 38 member 2	protein-coding
chr4-24	chr4	41954907	41955253	+	427.5	0.573	3' UTR (NM_018126, exon 7 of 7)	3' UTR (NM_018126, exon 7 of 7)	19960	NM_018126	55161	Hs.31082	NM_018126	ENSG00000109133	TMEM33	1600019D15Rik|SHINC-3|SHINC3	transmembrane protein 33	protein-coding
chr15-21	chr15	58597119	58597465	-	427.3	0.489	3' UTR (NM_001320570, exon 15 of 15)	3' UTR (NM_001320570, exon 15 of 15)	96315	NR_073415	664618	Hs.670224	NR_002927		HSP90AB4P	HSP90Bd	heat shock protein 90 alpha family class B member 4, pseudogene	pseudo
chr8-9	chr8	70607906	70608252	-	426.0	0.805	promoter-TSS (NM_001317805)	promoter-TSS (NM_001317805)	380	NM_014294	23471	Hs.491988	NM_014294	ENSG00000067167	TRAM1	PNAS8|TRAM|TRAMP	translocation associated membrane protein 1	protein-coding
chr3-152	chr3	149371511	149371857	-	425.8	0.535	intron (NM_014220, intron 4 of 4)	intron (NM_014220, intron 4 of 4)	-6094	NR_109810	100874091	Hs.549633	NR_046650	ENSG00000240541	TM4SF1-AS1	-	TM4SF1 antisense RNA 1	ncRNA
chr7-42	chr7	66944772	66945118	-	425.6	0.428	intron (NM_017994, intron 2 of 6)	intron (NM_017994, intron 2 of 6)	23729	NM_017994	55069	Hs.488478	NM_017994	ENSG00000106609	TMEM248	C7orf42	transmembrane protein 248	protein-coding
chr4-44	chr4	158668434	158668780	+	425.3	0.536	non-coding (NR_077234, exon 2 of 2)	non-coding (NR_077234, exon 2 of 2)	3443	NM_001008393	201725	Hs.380920	NM_001008393	ENSG00000205208	C4orf46	RCDG1	chromosome 4 open reading frame 46	protein-coding
chrX-15	chrX	151406976	151407322	+	425.3	0.581	3' UTR (NM_001017980, exon 3 of 3)	3' UTR (NM_001017980, exon 3 of 3)	9964	NM_001017980	203547	Hs.58633	NM_001017980	ENSG00000160131	VMA21	MEAX|XMEA	VMA21 vacuolar H+-ATPase homolog (S. cerevisiae)	protein-coding
chr3-61	chr3	152445443	152445789	+	425.1	0.515	intron (NM_207296, intron 4 of 7)	intron (NM_207296, intron 4 of 7)	-104626	NR_132656	645843	Hs.632562	NM_001123228		TMEM14EP	TMEM14E	transmembrane protein 14E, pseudogene	pseudo
chr14-38	chr14	52640749	52641095	+	425.1	0.577	3' UTR (NM_014584, exon 16 of 16)	3' UTR (NM_014584, exon 16 of 16)	55009	NM_014584	30001	Hs.525339	NM_014584	ENSG00000197930	ERO1A	ERO1-L|ERO1-L-alpha|ERO1-alpha|ERO1L|ERO1LA|Ero1alpha	endoplasmic reticulum oxidoreductase 1 alpha	protein-coding
chr12-305	chr12	108657062	108657408	-	424.6	0.543	intron (NM_014325, intron 6 of 10)	intron (NM_014325, intron 6 of 10)	21425	NR_039717	100616240		NR_039717	ENSG00000257221	MIR4496	-	microRNA 4496	ncRNA
chr5-193	chr5	149505436	149505782	+	424.6	0.568	intron (NM_001892, intron 8 of 9)	intron (NM_001892, intron 8 of 9)	44722	NM_001271742	1452	Hs.529862	NM_001892	ENSG00000113712	CSNK1A1	CK1|CK1a|CKIa|HEL-S-77p|HLCDGP1|PRO2975	casein kinase 1 alpha 1	protein-coding
chr3-23	chr3	153162840	153163186	-	422.6	0.544	exon (NM_002886, exon 1 of 1)	exon (NM_002886, exon 1 of 1)	801	NM_002886	5912	Hs.98643	NM_002886	ENSG00000181467	RAP2B	-	RAP2B, member of RAS oncogene family	protein-coding
chr18-13	chr18	9400164	9400510	-	422.1	0.608	3' UTR (NM_020648, exon 5 of 5)	3' UTR (NM_020648, exon 5 of 5)	65570	NM_020648	57045	Hs.514685	NM_020648	ENSG00000128791	TWSG1	TSG	twisted gastrulation BMP signaling modulator 1	protein-coding
chr3-146	chr3	9803961	9804307	+	421.6	0.478	intron (NM_001198780, intron 5 of 5)	intron (NM_001198780, intron 5 of 5)	-5826	NM_001025930	26140	Hs.726435	NM_015644	ENSG00000214021	TTLL3	HOTTL	tubulin tyrosine ligase like 3	protein-coding
chr2-551	chr2	28776662	28777008	-	421.6	0.474	intron (NM_002709, intron 1 of 7)	intron (NM_002709, intron 1 of 7)	25075	NM_002709	5500	Hs.702907	NM_002709	ENSG00000213639	PPP1CB	HEL-S-80p|PP-1B|PP1B|PP1beta|PPP1CD	protein phosphatase 1 catalytic subunit beta	protein-coding
chr20-34	chr20	45815714	45816060	+	421.2	0.605	exon (NM_001281741, exon 4 of 5)	exon (NM_001281741, exon 4 of 5)	2854	NM_181801	11065	Hs.93002	NM_007019	ENSG00000175063	UBE2C	UBCH10|dJ447F3.2	ubiquitin conjugating enzyme E2 C	protein-coding
chr1-150	chr1	85270757	85271103	+	420.9	0.447	intron (NM_003921, intron 1 of 2)	intron (NM_003921, intron 1 of 2)	-5428	NR_045484	646626	Hs.193516	NR_045484		LOC646626	-	uncharacterized LOC646626	ncRNA
chr17-135	chr17	49424205	49424551	-	420.4	0.574	Intergenic	Intergenic	-9473	NM_002634	5245	Hs.514303	NM_002634	ENSG00000167085	PHB	HEL-215|HEL-S-54e|PHB1	prohibitin	protein-coding
chr8-78	chr8	70583178	70583524	+	420.2	0.556	intron (NM_014294, intron 9 of 10)	intron (NM_014294, intron 9 of 10)	24340	NM_001317805	23471	Hs.491988	NM_014294	ENSG00000067167	TRAM1	PNAS8|TRAM|TRAMP	translocation associated membrane protein 1	protein-coding
chrX-39	chrX	24073256	24073602	+	418.0	0.544	intron (NM_001415, intron 11 of 11)	AluY|SINE|Alu	18481	NM_001415	1968	Hs.539684	NM_001415	ENSG00000130741	EIF2S3	EIF2|EIF2G|EIF2gamma|MRXSBRK|eIF-2gA	eukaryotic translation initiation factor 2 subunit gamma	protein-coding
chr14-40	chr14	69380086	69380432	-	418.0	0.517	3' UTR (NM_004450, exon 4 of 4)	3' UTR (NM_004450, exon 4 of 4)	18045	NM_004450	2079	Hs.509791	NM_004450	ENSG00000100632	ERH	DROER	enhancer of rudimentary homolog (Drosophila)	protein-coding
chr16-92	chr16	18798717	18799063	+	417.7	0.407	intron (NM_015161, intron 1 of 5)	intron (NM_015161, intron 1 of 5)	2480	NM_001313858	23204	Hs.634882	NM_015161	ENSG00000170540	ARL6IP1	AIP1|ARL6IP|ARMER|SPG61	ADP ribosylation factor like GTPase 6 interacting protein 1	protein-coding
chr7-63	chr7	6466217	6466563	+	417.5	0.530	intron (NM_006854, intron 3 of 4)	intron (NM_006854, intron 3 of 4)	17828	NM_001100603	11014	Hs.654552	NM_006854	ENSG00000136240	KDELR2	ELP-1|ERD2.2	KDEL endoplasmic reticulum protein retention receptor 2	protein-coding
chr9-17	chr9	111934962	111935308	+	417.2	0.644	3' UTR (NM_003358, exon 9 of 9)	3' UTR (NM_003358, exon 9 of 9)	3035	NR_039814	100616114		NR_039814	ENSG00000266315	MIR4668	mir-4668	microRNA 4668	ncRNA
chr1-199	chr1	24670179	24670525	+	416.0	0.636	intron (NM_001303449, intron 16 of 17)	intron (NM_001303449, intron 16 of 17)	26793	NM_001303449	10250	Hs.18192	NM_005839	ENSG00000133226	SRRM1	160-KD|POP101|SRM160	serine and arginine repetitive matrix 1	protein-coding
chr14-24	chr14	68789335	68789681	+	415.3	0.581	3' UTR (NM_001244701, exon 3 of 3)	3' UTR (NM_001244701, exon 3 of 3)	4406	NM_004926	677	Hs.85155	NM_004926	ENSG00000185650	ZFP36L1	BRF1|Berg36|ERF-1|ERF1|RNF162B|TIS11B|cMG1	ZFP36 ring finger protein like 1	protein-coding
chr7-146	chr7	66948616	66948962	+	415.3	0.654	intron (NM_017994, intron 4 of 6)	intron (NM_017994, intron 4 of 6)	27573	NM_017994	55069	Hs.488478	NM_017994	ENSG00000106609	TMEM248	C7orf42	transmembrane protein 248	protein-coding
chr3-279	chr3	57575702	57576048	+	415.0	0.530	intron (NM_001660, intron 4 of 5)	intron (NM_001660, intron 4 of 5)	19628	NM_177966	201626	Hs.572993	NM_177966	ENSG00000174840	PDE12	2'-PDE|2-PDE	phosphodiesterase 12	protein-coding
chrX-38	chrX	151406785	151407131	-	414.8	0.567	3' UTR (NM_001017980, exon 3 of 3)	3' UTR (NM_001017980, exon 3 of 3)	9773	NM_001017980	203547	Hs.58633	NM_001017980	ENSG00000160131	VMA21	MEAX|XMEA	VMA21 vacuolar H+-ATPase homolog (S. cerevisiae)	protein-coding
chr5-117	chr5	115620211	115620557	-	414.3	0.596	TTS (NR_109874)	TTS (NR_109874)	5795	NM_001164468	100302736		NM_001164468	ENSG00000251201	TMED7-TICAM2	-	TMED7-TICAM2 readthrough	protein-coding
chr3-53	chr3	160501445	160501791	-	413.6	0.534	3' UTR (NM_002268, exon 17 of 17)	3' UTR (NM_002268, exon 17 of 17)	13618	NR_003001	677767	Hs.675953	NR_003001	ENSG00000238741	SCARNA7	U90	small Cajal body-specific RNA 7	ncRNA
chr1-599	chr1	154175937	154176283	-	413.3	0.712	intron (NM_001278188, intron 1 of 6)	intron (NM_001278188, intron 1 of 6)	2111	NM_001278191	7170	Hs.535581	NM_152263	ENSG00000143549	TPM3	CAPM1|CFTD|HEL-189|HEL-S-82p|NEM1|OK/SW-cl.5|TM-5|TM3|TM30|TM30nm|TM5|TPMsk3|TRK|hscp30	tropomyosin 3	protein-coding
chr10-614	chr10	96527024	96527370	-	413.1	0.564	intron (NM_020123, intron 14 of 14)	intron (NM_020123, intron 14 of 14)	-13271	NM_012465	7093	Hs.154296	NM_012465	ENSG00000095587	TLL2	-	tolloid like 2	protein-coding
chr16-14	chr16	56362185	56362531	+	412.8	0.533	3' UTR (NM_001323511, exon 14 of 14)	3' UTR (NM_001323511, exon 14 of 14)	62637	NM_001323511	267	Hs.295137	NM_001144	ENSG00000159461	AMFR	GP78|RNF45	autocrine motility factor receptor	protein-coding
chr8-195	chr8	100951745	100952091	-	412.8	0.932	promoter-TSS (NM_001135701)	promoter-TSS (NM_001135701)	211	NM_145690	7534	Hs.492407	NM_003406	ENSG00000164924	YWHAZ	14-3-3-zeta|HEL-S-3|HEL-S-93|HEL4|KCIP-1|YWHAD	tyrosine 3-monooxygenase/tryptophan 5-monooxygenase activation protein zeta	protein-coding
chr9-46	chr9	125153458	125153804	-	412.8	0.609	exon (NM_001123355, exon 7 of 8)	exon (NM_001123355, exon 7 of 8)	-10072	NM_001144877	286205	Hs.59504	NM_173690	ENSG00000173611	SCAI	C9orf126|NET40	suppressor of cancer cell invasion	protein-coding
chr2-50	chr2	68179810	68180156	-	412.3	0.524	3' UTR (NM_000945, exon 6 of 6)	3' UTR (NM_000945, exon 6 of 6)	22153	NM_001329917	56902	Hs.262858	NM_020143	ENSG00000115946	PNO1	KHRBP1|RRP20	partner of NOB1 homolog	protein-coding
chr14-317	chr14	51247052	51247398	+	411.9	0.532	intron (NM_030755, intron 4 of 7)	intron (NM_030755, intron 4 of 7)	7057	NM_030755	81542	Hs.125221	NM_030755	ENSG00000139921	TMX1	PDIA11|TMX|TXNDC|TXNDC1	thioredoxin related transmembrane protein 1	protein-coding
chr1-113	chr1	179851032	179851378	+	410.4	0.615	exon (NM_001199260, exon 5 of 7)	exon (NM_001199260, exon 5 of 7)	26601	NM_022347	163590	Hs.571797	NM_022347	ENSG00000169905	TOR1AIP2	IFRG15|LULL1|NET9	torsin 1A interacting protein 2	protein-coding
chr11-191	chr11	118590421	118590767	+	410.1	0.541	intron (NM_001655, intron 6 of 9)	MER105|DNA|DNA	-15904	NM_015157	23187	Hs.504062	NM_015157	ENSG00000019144	PHLDB1	LL5A	pleckstrin homology like domain family B member 1	protein-coding
chr4-22	chr4	75644943	75645289	+	408.9	0.521	3' UTR (NM_012297, exon 12 of 12)	3' UTR (NM_012297, exon 12 of 12)	-14576	NM_001330724	8999	Hs.591698	NM_003948	ENSG00000138769	CDKL2	KKIAMRE|P56	cyclin dependent kinase like 2	protein-coding
chr15-163	chr15	52556733	52557079	-	408.2	0.602	intron (NM_001330309, intron 2 of 2)	intron (NM_001330309, intron 2 of 2)	11926	NM_001330309	10776	Hs.512908	NM_006628	ENSG00000128989	ARPP19	ARPP-16|ARPP-19|ARPP16|ENSAL	cAMP regulated phosphoprotein 19	protein-coding
chr2-73	chr2	68179882	68180228	+	408.2	0.556	3' UTR (NM_000945, exon 6 of 6)	3' UTR (NM_000945, exon 6 of 6)	22225	NM_001329917	56902	Hs.262858	NM_020143	ENSG00000115946	PNO1	KHRBP1|RRP20	partner of NOB1 homolog	protein-coding
chr1-149	chr1	47377173	47377519	+	407.9	0.529	non-coding (NR_046394, exon 5 of 5)	non-coding (NR_046394, exon 5 of 5)	-38726	NM_012186	2301	Hs.112968	NM_012186	ENSG00000186790	FOXE3	CTRCT34|FKHL12|FREAC8	forkhead box E3	protein-coding
chr14-106	chr14	61736953	61737299	+	407.9	0.535	intron (NM_001243084, intron 9 of 14)	intron (NM_001243084, intron 9 of 14)	11963	NR_045406	100750247	Hs.597216	NR_045406		HIF1A-AS2	3'aHIF-1A|aHIF	HIF1A antisense RNA 2	ncRNA
chr8-105	chr8	70598081	70598427	+	407.4	0.454	exon (NM_001317804, exon 4 of 12)	exon (NM_001317804, exon 4 of 12)	9437	NM_001317805	23471	Hs.491988	NM_014294	ENSG00000067167	TRAM1	PNAS8|TRAM|TRAMP	translocation associated membrane protein 1	protein-coding
chr1-45	chr1	85464572	85464918	-	405.5	0.747	exon (NM_012137, exon 1 of 6)	exon (NM_012137, exon 1 of 6)	461	NM_012137	23576	Hs.713411	NM_012137	ENSG00000153904	DDAH1	DDAH|DDAH-1|DDAHI|HEL-S-16	dimethylarginine dimethylaminohydrolase 1	protein-coding
chr14-237	chr14	39075668	39076014	-	405.5	0.540	intron (NM_006364, intron 8 of 19)	intron (NM_006364, intron 8 of 19)	27687	NM_006364	10484	Hs.272927	NM_006364	ENSG00000100934	SEC23A	CLSD	Sec23 homolog A, coat complex II component	protein-coding
chr5-69	chr5	115614548	115614894	+	405.2	0.582	3' UTR (NM_181836, exon 3 of 3)	3' UTR (NM_181836, exon 3 of 3)	11458	NM_001164468	100302736		NM_001164468	ENSG00000251201	TMED7-TICAM2	-	TMED7-TICAM2 readthrough	protein-coding
chr4-13	chr4	26430664	26431010	-	404.0	0.542	exon (NM_015874, exon 11 of 11)	exon (NM_015874, exon 11 of 11)	59583	NM_000730	886	Hs.129	NM_000730	ENSG00000163394	CCKAR	CCK-A|CCK1-R|CCK1R|CCKRA	cholecystokinin A receptor	protein-coding
chr15-172	chr15	51900132	51900478	+	404.0	0.573	intron (NM_014547, intron 8 of 9)	intron (NM_014547, intron 8 of 9)	23815	NR_109775	100422556	Hs.664788	NR_109775		LOC100422556	-	LEO1 homolog, Paf1/RNA polymerase II complex component pseudogene	pseudo
chr15-28	chr15	58597469	58597815	+	403.8	0.493	intron (NM_001110, intron 15 of 15)	intron (NM_001110, intron 15 of 15)	95965	NR_073415	664618	Hs.670224	NR_002927		HSP90AB4P	HSP90Bd	heat shock protein 90 alpha family class B member 4, pseudogene	pseudo
chr11-68	chr11	102397300	102397646	+	402.6	0.592	3' UTR (NM_052932, exon 5 of 5)	3' UTR (NM_052932, exon 5 of 5)	50099	NM_001256163	329	Hs.696238	NM_001166	ENSG00000110330	BIRC2	API1|HIAP2|Hiap-2|MIHB|RNF48|c-IAP1|cIAP1	baculoviral IAP repeat containing 2	protein-coding
chr1-74	chr1	108199782	108200128	-	402.1	0.681	intron (NM_013386, intron 1 of 9)	CpG	403	NM_013386	29957	Hs.656870	NM_013386	ENSG00000085491	SLC25A24	APC1|SCAMC-1	solute carrier family 25 member 24	protein-coding
chr4-95	chr4	77055279	77055625	+	400.8	0.432	intron (NM_006835, intron 5 of 6)	intron (NM_006835, intron 5 of 6)	20520	NM_006835	10983	Hs.518827	NM_006835	ENSG00000118816	CCNI	CCNI1|CYC1|CYI	cyclin I	protein-coding
chr12-62	chr12	123295771	123296117	+	400.8	0.621	exon (NM_001167856, exon 32 of 32)	exon (NM_001167856, exon 32 of 32)	-23628	NR_073007	8099	Hs.433201	NM_004642	ENSG00000111328	CDK2AP1	DOC1|DORC1|ST19|doc-1|p12DOC-1	cyclin dependent kinase 2 associated protein 1	protein-coding
chr3-102	chr3	152445092	152445438	-	400.1	0.484	intron (NM_001314057, intron 5 of 11)	intron (NM_001314057, intron 5 of 11)	-104275	NR_132656	645843	Hs.632562	NM_001123228		TMEM14EP	TMEM14E	transmembrane protein 14E, pseudogene	pseudo
chr4-50	chr4	41954742	41955088	-	399.4	0.590	3' UTR (NM_018126, exon 7 of 7)	3' UTR (NM_018126, exon 7 of 7)	19795	NM_018126	55161	Hs.31082	NM_018126	ENSG00000109133	TMEM33	1600019D15Rik|SHINC-3|SHINC3	transmembrane protein 33	protein-coding
chr2-179	chr2	187467834	187468180	+	398.6	0.576	intron (NM_001329239, intron 8 of 9)	intron (NM_001329239, intron 8 of 9)	-19713	NM_005795	10203	Hs.470882	NM_005795	ENSG00000064989	CALCRL	CGRPR|CRLR	calcitonin receptor like receptor	protein-coding
chr1-111	chr1	32680042	32680388	+	395.9	0.547	3' UTR (NM_001135255, exon 12 of 12)	3' UTR (NM_001135255, exon 12 of 12)	22545	NM_001161708	81493	Hs.712631	NM_030786	ENSG00000162520	SYNC	SYNC1|SYNCOILIN	syncoilin, intermediate filament protein	protein-coding
chr5-36	chr5	66078833	66079179	+	395.5	0.500	3' UTR (NM_001253701, exon 25 of 25)	3' UTR (NM_001253701, exon 25 of 25)	-65212	NM_001323535	140890	Hs.49367	NM_139168	ENSG00000153914	SREK1	SFRS12|SRrp508|SRrp86	splicing regulatory glutamic acid and lysine rich protein 1	protein-coding
chr11-27	chr11	62593522	62593868	-	394.7	0.614	3' UTR (NM_004739, exon 18 of 18)	3' UTR (NM_004739, exon 18 of 18)	-2058	NM_022830	64852	Hs.728983	NM_022830	ENSG00000149016	TUT1	PAPD2|RBM21|STARPAP|TUTase|URLC6	terminal uridylyl transferase 1, U6 snRNA-specific	protein-coding
chr14-250	chr14	52645961	52646307	-	394.7	0.495	intron (NM_014584, intron 15 of 15)	intron (NM_014584, intron 15 of 15)	49797	NM_014584	30001	Hs.525339	NM_014584	ENSG00000197930	ERO1A	ERO1-L|ERO1-L-alpha|ERO1-alpha|ERO1L|ERO1LA|Ero1alpha	endoplasmic reticulum oxidoreductase 1 alpha	protein-coding
chr2-48	chr2	20032693	20033039	-	394.2	0.521	3' UTR (NM_014713, exon 7 of 7)	3' UTR (NM_014713, exon 7 of 7)	19162	NM_014713	9741	Hs.467807	NM_014713	ENSG00000068697	LAPTM4A	HUMORF13|LAPTM4|MBNT|Mtrp	lysosomal protein transmembrane 4 alpha	protein-coding
chr7-32	chr7	76358530	76358876	-	394.0	0.694	intron (NM_012479, intron 1 of 1)	CpG	322	NM_012479	7532	Hs.744840	NM_012479	ENSG00000170027	YWHAG	14-3-3GAMMA|PPP1R170	tyrosine 3-monooxygenase/tryptophan 5-monooxygenase activation protein gamma	protein-coding
chr2-140	chr2	187496632	187496978	-	394.0	0.555	intron (NM_001032281, intron 3 of 6)	intron (NM_001032281, intron 3 of 6)	-48511	NM_005795	10203	Hs.470882	NM_005795	ENSG00000064989	CALCRL	CGRPR|CRLR	calcitonin receptor like receptor	protein-coding
chr7-37	chr7	128770366	128770712	+	394.0	0.575	non-coding (NR_074086, exon 5 of 5)	non-coding (NR_074086, exon 5 of 5)	5251	NM_001708	611	Hs.656404	NM_001708	ENSG00000128617	OPN1SW	BCP|BOP|CBT	opsin 1 (cone pigments), short-wave-sensitive	protein-coding
chr9-16	chr9	111933478	111933824	+	393.5	0.586	3' UTR (NM_003358, exon 9 of 9)	3' UTR (NM_003358, exon 9 of 9)	1551	NR_039814	100616114		NR_039814	ENSG00000266315	MIR4668	mir-4668	microRNA 4668	ncRNA
chr3-46	chr3	156542923	156543269	+	392.8	0.503	3' UTR (NM_001308204, exon 5 of 5)	3' UTR (NM_001308204, exon 5 of 5)	11029	NM_001308205	6747	Hs.518346	NM_007107	ENSG00000114850	SSR3	TRAPG	signal sequence receptor subunit 3	protein-coding
chr14-195	chr14	39044912	39045258	-	392.3	0.582	intron (NM_006364, intron 16 of 19)	intron (NM_006364, intron 16 of 19)	58443	NM_006364	10484	Hs.272927	NM_006364	ENSG00000100934	SEC23A	CLSD	Sec23 homolog A, coat complex II component	protein-coding
chr14-15	chr14	68789175	68789521	-	391.8	0.511	3' UTR (NM_001244701, exon 3 of 3)	3' UTR (NM_001244701, exon 3 of 3)	4566	NM_004926	677	Hs.85155	NM_004926	ENSG00000185650	ZFP36L1	BRF1|Berg36|ERF-1|ERF1|RNF162B|TIS11B|cMG1	ZFP36 ring finger protein like 1	protein-coding
chr2-51	chr2	173955647	173955993	-	391.8	0.548	exon (NM_003111, exon 4 of 7)	exon (NM_003111, exon 4 of 7)	8399	NM_001017371	6670	Hs.531587	NM_003111	ENSG00000172845	SP3	SPR2	Sp3 transcription factor	protein-coding
chr4-14	chr4	75644807	75645153	-	391.8	0.555	3' UTR (NM_012297, exon 12 of 12)	3' UTR (NM_012297, exon 12 of 12)	-14440	NM_001330724	8999	Hs.591698	NM_003948	ENSG00000138769	CDKL2	KKIAMRE|P56	cyclin dependent kinase like 2	protein-coding
chr7-124	chr7	23512913	23513259	+	390.1	0.426	intron (NM_013293, intron 3 of 7)	intron (NM_013293, intron 3 of 7)	18955	NM_001282758	29896	Hs.445652	NM_013293	ENSG00000164548	TRA2A	AWMS1|HSU53209	transformer 2 alpha homolog	protein-coding
chr18-163	chr18	12970799	12971145	-	389.1	0.474	intron (NM_031216, intron 4 of 8)	intron (NM_031216, intron 4 of 8)	-20390	NM_032142	55125	Hs.100914	NM_018069	ENSG00000101639	CEP192	PPP1R62	centrosomal protein 192	protein-coding
chr3-112	chr3	98818962	98819308	-	388.6	0.560	intron (NM_080927, intron 8 of 15)	intron (NM_080927, intron 8 of 15)	55828	NM_001323367	10402	Hs.148716	NM_006100	ENSG00000064225	ST3GAL6	SIAT10|ST3GALVI	ST3 beta-galactoside alpha-2,3-sialyltransferase 6	protein-coding
chr16-102	chr16	18797897	18798243	+	388.6	0.453	intron (NM_001313858, intron 2 of 5)	intron (NM_001313858, intron 2 of 5)	3300	NM_001313858	23204	Hs.634882	NM_015161	ENSG00000170540	ARL6IP1	AIP1|ARL6IP|ARMER|SPG61	ADP ribosylation factor like GTPase 6 interacting protein 1	protein-coding
chr16-78	chr16	46967573	46967919	+	388.1	0.472	intron (NM_005880, intron 4 of 8)	intron (NM_005880, intron 4 of 8)	5968	NM_005880	10294	Hs.368078	NM_005880	ENSG00000069345	DNAJA2	CPR3|DJ3|DJA2|DNAJ|DNJ3|HIRIP4|PRO3015|RDJ2	DnaJ heat shock protein family (Hsp40) member A2	protein-coding
chr1-665	chr1	93353910	93354256	+	387.9	0.589	intron (NM_001938, intron 2 of 2)	intron (NM_001938, intron 2 of 2)	8162	NM_001938	1810	Hs.348418	NM_001938	ENSG00000117505	DR1	NC2|NC2-BETA|NC2B	down-regulator of transcription 1	protein-coding
chr1-154	chr1	198319585	198319931	+	387.9	0.514	3' UTR (NM_133494, exon 10 of 10)	3' UTR (NM_133494, exon 10 of 10)	162780	NM_133494	140609	Hs.24119	NM_133494	ENSG00000151414	NEK7	-	NIMA related kinase 7	protein-coding
chr14-58	chr14	81177235	81177581	-	387.4	0.563	3' UTR (NM_001278940, exon 10 of 10)	3' UTR (NM_001278940, exon 10 of 10)	25426	NR_003021	677845	Hs.693251	NR_003021	ENSG00000221303	SNORA79	ACA65|SNORA79A	small nucleolar RNA, H/ACA box 79	snoRNA
chr11-110	chr11	68613701	68614047	-	387.1	0.556	3' UTR (NM_001164160, exon 25 of 25)	3' UTR (NM_001164160, exon 25 of 25)	-70601	NM_015973	51083	Hs.278959	NM_015973	ENSG00000069482	GAL	ETL8|GAL-GMAP|GALN|GLNN|GMAP	galanin and GMAP prepropeptide	protein-coding
chr1-124	chr1	179865296	179865642	-	387.1	0.493	5' UTR (NM_001199260, exon 3 of 7)	5' UTR (NM_001199260, exon 3 of 7)	12337	NM_022347	163590	Hs.571797	NM_022347	ENSG00000169905	TOR1AIP2	IFRG15|LULL1|NET9	torsin 1A interacting protein 2	protein-coding
chr1-146	chr1	24654660	24655006	-	386.4	0.426	intron (NM_001303449, intron 8 of 17)	intron (NM_001303449, intron 8 of 17)	11274	NM_001303449	10250	Hs.18192	NM_005839	ENSG00000133226	SRRM1	160-KD|POP101|SRM160	serine and arginine repetitive matrix 1	protein-coding
chr1-500	chr1	162501004	162501350	+	385.9	0.543	intron (NM_175866, intron 3 of 7)	AluSq4|SINE|Alu	3372	NM_144624	127933	Hs.127310	NM_144624	ENSG00000152332	UHMK1	KIS|KIST|P-CIP2	U2AF homology motif kinase 1	protein-coding
chr15-22	chr15	39595747	39596093	+	385.2	0.510	3' UTR (NM_003246, exon 22 of 22)	3' UTR (NM_003246, exon 22 of 22)	14841	NM_003246	7057	Hs.164226	NM_003246	ENSG00000137801	THBS1	THBS|THBS-1|TSP|TSP-1|TSP1	thrombospondin 1	protein-coding
chr10-700	chr10	70157576	70157922	-	384.4	0.709	intron (NM_020150, intron 5 of 6)	intron (NM_020150, intron 5 of 6)	-11009	NR_073580	219743	Hs.533655	NM_173555	ENSG00000156521	TYSND1	NET41	trypsin domain containing 1	protein-coding
chr1-139	chr1	222733440	222733786	+	384.2	0.560	3' UTR (NM_001288579, exon 12 of 12)	3' UTR (NM_001288579, exon 12 of 12)	-3603	NM_207468	400823	Hs.697608	NM_207468	ENSG00000197520	FAM177B	-	family with sequence similarity 177 member B	protein-coding
chr4-93	chr4	98879936	98880282	+	384.0	0.726	3' UTR (NM_001130678, exon 7 of 7)	3' UTR (NM_001130678, exon 7 of 7)	48983	NM_001130678	1977	Hs.13211	NM_001968	ENSG00000151247	EIF4E	AUTS19|CBP|EIF4E1|EIF4EL1|EIF4F|eIF-4E	eukaryotic translation initiation factor 4E	protein-coding
chr12-641	chr12	108654241	108654587	+	383.2	0.512	intron (NM_014325, intron 6 of 10)	intron (NM_014325, intron 6 of 10)	18604	NR_039717	100616240		NR_039717	ENSG00000257221	MIR4496	-	microRNA 4496	ncRNA
chr20-5	chr20	25446592	25446938	+	383.0	0.513	non-coding (NR_134574, exon 8 of 8)	non-coding (NR_134574, exon 8 of 8)	39082	NM_021067	9837	Hs.658464	NM_021067	ENSG00000101003	GINS1	PSF1	GINS complex subunit 1	protein-coding
chr15-38	chr15	58596034	58596380	+	382.0	0.555	3' UTR (NM_001320570, exon 15 of 15)	3' UTR (NM_001320570, exon 15 of 15)	97400	NR_073415	664618	Hs.670224	NR_002927		HSP90AB4P	HSP90Bd	heat shock protein 90 alpha family class B member 4, pseudogene	pseudo
chr9-24	chr9	111934788	111935134	-	382.0	0.600	3' UTR (NM_003358, exon 9 of 9)	3' UTR (NM_003358, exon 9 of 9)	2861	NR_039814	100616114		NR_039814	ENSG00000266315	MIR4668	mir-4668	microRNA 4668	ncRNA
chr10-239	chr10	96550907	96551253	-	382.0	0.553	intron (NM_020123, intron 7 of 14)	intron (NM_020123, intron 7 of 14)	35972	NM_020123	56889	Hs.500674	NM_020123	ENSG00000077147	TM9SF3	EP70-P-iso|SMBP	transmembrane 9 superfamily member 3	protein-coding
chr4-38	chr4	158666707	158667053	-	380.8	0.678	non-coding (NR_077234, exon 2 of 2)	non-coding (NR_077234, exon 2 of 2)	5170	NM_001008393	201725	Hs.380920	NM_001008393	ENSG00000205208	C4orf46	RCDG1	chromosome 4 open reading frame 46	protein-coding
chr3-65	chr3	160501582	160501928	+	380.5	0.543	3' UTR (NM_002268, exon 17 of 17)	3' UTR (NM_002268, exon 17 of 17)	13481	NR_003001	677767	Hs.675953	NR_003001	ENSG00000238741	SCARNA7	U90	small Cajal body-specific RNA 7	ncRNA
chr14-75	chr14	81177476	81177822	+	380.5	0.554	3' UTR (NM_001278940, exon 10 of 10)	3' UTR (NM_001278940, exon 10 of 10)	25185	NR_003021	677845	Hs.693251	NR_003021	ENSG00000221303	SNORA79	ACA65|SNORA79A	small nucleolar RNA, H/ACA box 79	snoRNA
chr15-42	chr15	73560828	73561174	+	380.5	0.584	TTS (NM_001042367)	TTS (NM_001042367)	8542	NR_103844	101241892	Hs.656678	NR_103844	ENSG00000281183	NPTN-IT1	lncRNA-LET	NPTN intronic transcript 1	ncRNA
chr17-34	chr17	7669073	7669419	-	380.3	0.532	3' UTR (NM_000546, exon 11 of 11)	3' UTR (NM_000546, exon 11 of 11)	6247	NM_001126115	7157	Hs.437460	NM_000546	ENSG00000141510	TP53	BCC7|LFS1|P53|TRP53	tumor protein p53	protein-coding
chrX-180	chrX	24071639	24071985	+	379.1	0.551	intron (NM_001415, intron 10 of 11)	intron (NM_001415, intron 10 of 11)	16864	NM_001415	1968	Hs.539684	NM_001415	ENSG00000130741	EIF2S3	EIF2|EIF2G|EIF2gamma|MRXSBRK|eIF-2gA	eukaryotic translation initiation factor 2 subunit gamma	protein-coding
chr6-43	chr6	7289105	7289451	+	378.6	0.522	non-coding (NR_120448, exon 7 of 7)	non-coding (NR_120448, exon 7 of 7)	24036	NM_001292008	6745	Hs.114033	NM_003144	ENSG00000124783	SSR1	TRAPA	signal sequence receptor subunit 1	protein-coding
chr4-46	chr4	75643935	75644281	+	377.3	0.550	3' UTR (NM_012297, exon 12 of 12)	3' UTR (NM_012297, exon 12 of 12)	-13568	NM_001330724	8999	Hs.591698	NM_003948	ENSG00000138769	CDKL2	KKIAMRE|P56	cyclin dependent kinase like 2	protein-coding
chr2-40	chr2	74178459	74178805	-	377.3	0.923	promoter-TSS (NM_001317111)	promoter-TSS (NM_001317111)	-318	NM_001317111	55233	Hs.602092	NM_018221	ENSG00000114978	MOB1A	C2orf6|MATS1|MOB1|MOBK1B|MOBKL1B|Mob4B	MOB kinase activator 1A	protein-coding
chr1-173	chr1	198319257	198319603	-	376.6	0.520	exon (NM_133494, exon 10 of 10)	exon (NM_133494, exon 10 of 10)	162452	NM_133494	140609	Hs.24119	NM_133494	ENSG00000151414	NEK7	-	NIMA related kinase 7	protein-coding
chr2-47	chr2	195680571	195680917	+	376.4	0.591	exon (NM_001127257, exon 2 of 10)	exon (NM_001127257, exon 2 of 10)	23616	NM_020342	57181	Hs.650158	NM_020342	ENSG00000196950	SLC39A10	LZT-Hs2	solute carrier family 39 member 10	protein-coding
chr1-215	chr1	220253626	220253972	-	376.1	0.651	intron (NM_012414, intron 1 of 34)	intron (NM_012414, intron 1 of 34)	13916	NR_001587	6791	Hs.654849	NR_001587		AURKAPS1	AurAps1|STK6P	aurora kinase A pseudogene 1	pseudo
chr19-128	chr19	7991390	7991736	-	375.9	0.729	intron (NM_001419, intron 2 of 5)	intron (NM_001419, intron 2 of 5)	14082	NM_001419	1994	Hs.184492	NM_001419	ENSG00000066044	ELAVL1	ELAV1|HUR|Hua|MelG	ELAV like RNA binding protein 1	protein-coding
chr8-11	chr8	90624869	90625215	-	375.9	0.547	3' UTR (NM_001008495, exon 3 of 3)	3' UTR (NM_001008495, exon 3 of 3)	-18979	NR_104062	101937451	Hs.583685	NR_104062	ENSG00000253799	LINC01030	-	long intergenic non-protein coding RNA 1030	ncRNA
chr1-666	chr1	94183771	94184117	-	375.6	0.513	intron (NM_001328664, intron 19 of 22)	L1ME3D|LINE|L1	53807	NM_004815	9411	Hs.483238	NM_004815	ENSG00000137962	ARHGAP29	PARG1	Rho GTPase activating protein 29	protein-coding
chr17-41	chr17	18208889	18209235	+	375.4	0.530	3' UTR (NM_017758, exon 4 of 4)	3' UTR (NM_017758, exon 4 of 4)	-16560	NM_004140	3996	Hs.513983	NM_004140	ENSG00000131899	LLGL1	DLG4|HUGL|HUGL-1|HUGL1|LLGL|Lgl1|Mgl1	LLGL1, scribble cell polarity complex component	protein-coding
chr3-362	chr3	9797663	9798009	+	375.1	0.860	intron (NM_001198793, intron 2 of 11)	intron (NM_001198793, intron 2 of 11)	4719	NM_001198780	10093	Hs.323342	NM_005718	ENSG00000241553	ARPC4	ARC20|P20-ARC	actin related protein 2/3 complex subunit 4	protein-coding
chr2-149	chr2	74172581	74172927	+	374.2	0.511	intron (NM_018221, intron 1 of 5)	intron (NM_018221, intron 1 of 5)	5560	NM_001317111	55233	Hs.602092	NM_018221	ENSG00000114978	MOB1A	C2orf6|MATS1|MOB1|MOBK1B|MOBKL1B|Mob4B	MOB kinase activator 1A	protein-coding
chrX-146	chrX	48576430	48576776	+	374.2	0.545	exon (NM_006743, exon 5 of 7)	exon (NM_006743, exon 5 of 7)	2250	NM_006743	5935	Hs.301404	NM_006743	ENSG00000102317	RBM3	IS1-RNPL|RNPL	RNA binding motif (RNP1, RRM) protein 3	protein-coding
chr1-143	chr1	204409445	204409791	-	372.9	0.573	exon (NM_032833, exon 1 of 2)	exon (NM_032833, exon 1 of 2)	2199	NM_032833	84919	Hs.304376	NM_032833	ENSG00000158615	PPP1R15B	CREP|MSSGM2	protein phosphatase 1 regulatory subunit 15B	protein-coding
chr1-141	chr1	85267117	85267463	+	372.0	0.524	3' UTR (NM_001320715, exon 3 of 3)	3' UTR (NM_001320715, exon 3 of 3)	-7618	NR_024113	148423	Hs.26226	NM_198077	ENSG00000162642	C1orf52	gm117	chromosome 1 open reading frame 52	protein-coding
chr12-614	chr12	6225571	6225917	+	371.7	0.348	intron (NM_001330312, intron 2 of 7)	intron (NM_001330312, intron 2 of 7)	25428	NM_001769	928	Hs.114286	NM_001769	ENSG00000010278	CD9	BTCC-1|DRAP-27|MIC3|MRP-1|TSPAN-29|TSPAN29	CD9 molecule	protein-coding
chr12-381	chr12	108677933	108678279	-	371.7	0.426	intron (NM_014325, intron 3 of 10)	intron (NM_014325, intron 3 of 10)	24892	NM_001105237	23603	Hs.330384	NM_014325	ENSG00000110880	CORO1C	HCRNN4	coronin 1C	protein-coding
chrX-229	chrX	24062150	24062496	-	370.5	0.555	intron (NM_001415, intron 5 of 11)	L1MB5|LINE|L1	7375	NM_001415	1968	Hs.539684	NM_001415	ENSG00000130741	EIF2S3	EIF2|EIF2G|EIF2gamma|MRXSBRK|eIF-2gA	eukaryotic translation initiation factor 2 subunit gamma	protein-coding
chr1-426	chr1	108157195	108157541	-	369.5	0.534	intron (NM_013386, intron 5 of 9)	intron (NM_013386, intron 5 of 9)	35441	NM_213651	29957	Hs.656870	NM_013386	ENSG00000085491	SLC25A24	APC1|SCAMC-1	solute carrier family 25 member 24	protein-coding
chr3-574	chr3	57575285	57575631	-	369.5	0.471	intron (NM_001660, intron 5 of 5)	intron (NM_001660, intron 5 of 5)	19211	NM_177966	201626	Hs.572993	NM_177966	ENSG00000174840	PDE12	2'-PDE|2-PDE	phosphodiesterase 12	protein-coding
chr6-58	chr6	63579887	63580233	-	369.5	0.524	exon (NM_003463, exon 6 of 6)	exon (NM_003463, exon 6 of 6)	8048	NM_003463	7803	Hs.227777	NM_003463	ENSG00000112245	PTP4A1	HH72|PRL-1|PRL1|PTP(CAAX1)|PTPCAAX1	protein tyrosine phosphatase type IVA, member 1	protein-coding
chr12-804	chr12	108653915	108654261	-	369.3	0.491	intron (NM_014325, intron 7 of 10)	intron (NM_014325, intron 7 of 10)	18278	NR_039717	100616240		NR_039717	ENSG00000257221	MIR4496	-	microRNA 4496	ncRNA
chr1-528	chr1	108154985	108155331	+	369.0	0.555	intron (NM_013386, intron 5 of 9)	intron (NM_013386, intron 5 of 9)	37651	NM_213651	29957	Hs.656870	NM_013386	ENSG00000085491	SLC25A24	APC1|SCAMC-1	solute carrier family 25 member 24	protein-coding
chr12-171	chr12	76390519	76390865	+	368.8	0.572	intron (NM_001003712, intron 9 of 22)	intron (NM_001003712, intron 9 of 22)	32400	NM_001319655	114882	Hs.430849	NM_020841	ENSG00000091039	OSBPL8	MST120|MSTP120|ORP8|OSBP10	oxysterol binding protein like 8	protein-coding
chr5-691	chr5	151771912	151772258	+	368.5	0.922	promoter-TSS (NR_132346)	promoter-TSS (NR_132346)	91	NR_132345	100652758	Hs.587054	NM_001278082		LOC100652758	-	uncharacterized LOC100652758	ncRNA
chr11-71	chr11	102398387	102398733	+	368.3	0.549	3' UTR (NM_052932, exon 5 of 5)	3' UTR (NM_052932, exon 5 of 5)	51186	NM_001256163	329	Hs.696238	NM_001166	ENSG00000110330	BIRC2	API1|HIAP2|Hiap-2|MIHB|RNF48|c-IAP1|cIAP1	baculoviral IAP repeat containing 2	protein-coding
chr15-165	chr15	51901962	51902308	+	367.8	0.514	intron (NM_014547, intron 9 of 9)	intron (NM_014547, intron 9 of 9)	21985	NR_109775	100422556	Hs.664788	NR_109775		LOC100422556	-	LEO1 homolog, Paf1/RNA polymerase II complex component pseudogene	pseudo
chr19-33	chr19	11145943	11146289	-	367.3	0.631	3' UTR (NM_001317031, exon 5 of 5)	3' UTR (NM_001317031, exon 5 of 5)	9696	NM_001317032	147841	Hs.381225	NM_182513	ENSG00000161888	SPC24	SPBC24	SPC24, NDC80 kinetochore complex component	protein-coding
chr14-61	chr14	81192662	81193008	+	366.8	0.445	exon (NM_001278940, exon 8 of 10)	exon (NM_001278940, exon 8 of 10)	9999	NR_003021	677845	Hs.693251	NR_003021	ENSG00000221303	SNORA79	ACA65|SNORA79A	small nucleolar RNA, H/ACA box 79	snoRNA
chr4-17	chr4	158671418	158671764	-	365.4	0.740	promoter-TSS (NM_004453)	promoter-TSS (NM_004453)	459	NM_001008393	201725	Hs.380920	NM_001008393	ENSG00000205208	C4orf46	RCDG1	chromosome 4 open reading frame 46	protein-coding
chr3-110	chr3	98881307	98881653	-	365.1	0.558	intron (NM_080927, intron 2 of 15)	intron (NM_080927, intron 2 of 15)	20209	NM_080927	131566	Hs.203691	NM_080927	ENSG00000057019	DCBLD2	CLCP1|ESDN	discoidin, CUB and LCCL domain containing 2	protein-coding
chr15-142	chr15	58627387	58627733	-	364.4	0.549	intron (NM_001110, intron 10 of 15)	L1ME2z|LINE|L1	66047	NR_073415	664618	Hs.670224	NR_002927		HSP90AB4P	HSP90Bd	heat shock protein 90 alpha family class B member 4, pseudogene	pseudo
chrX-16	chrX	135962294	135962640	-	364.1	0.588	3' UTR (NM_001330000, exon 5 of 5)	3' UTR (NM_001330000, exon 5 of 5)	11596	NM_173470	93380	Hs.110702	NM_173470	ENSG00000169446	MMGT1	EMC5|TMEM32	membrane magnesium transporter 1	protein-coding
chr14-185	chr14	52653190	52653536	+	363.9	0.446	intron (NM_014584, intron 11 of 15)	intron (NM_014584, intron 11 of 15)	42568	NM_014584	30001	Hs.525339	NM_014584	ENSG00000197930	ERO1A	ERO1-L|ERO1-L-alpha|ERO1-alpha|ERO1L|ERO1LA|Ero1alpha	endoplasmic reticulum oxidoreductase 1 alpha	protein-coding
chr1-358	chr1	225417679	225418025	-	363.9	0.432	intron (NM_194442, intron 6 of 13)	FLAM_A|SINE|Alu	10261	NM_002296	3930	Hs.435166	NM_002296	ENSG00000143815	LBR	DHCR14B|LMN2R|PHA|TDRD18	lamin B receptor	protein-coding
chr2-133	chr2	200823355	200823701	+	363.6	0.494	3' UTR (NM_001207069, exon 12 of 12)	3' UTR (NM_001207069, exon 12 of 12)	11195	NM_001207068	9689	Hs.355983	NM_014670	ENSG00000082153	BZW1	BZAP45|Nbla10236	basic leucine zipper and W2 domains 1	protein-coding
chr17-48	chr17	81888066	81888412	-	363.4	0.562	intron (NM_005782, intron 5 of 5)	intron (NM_005782, intron 5 of 5)	-2551	NM_001289414	51529	Hs.534456	NM_016476	ENSG00000141552	ANAPC11	APC11|Apc11p|HSPC214	anaphase promoting complex subunit 11	protein-coding
chr11-90	chr11	102398247	102398593	-	363.4	0.539	3' UTR (NM_052932, exon 5 of 5)	3' UTR (NM_052932, exon 5 of 5)	51046	NM_001256163	329	Hs.696238	NM_001166	ENSG00000110330	BIRC2	API1|HIAP2|Hiap-2|MIHB|RNF48|c-IAP1|cIAP1	baculoviral IAP repeat containing 2	protein-coding
chrX-17	chrX	103253475	103253821	-	363.4	0.521	exon (NM_001006684, exon 2 of 2)	exon (NM_001006684, exon 2 of 2)	1545	NM_153333	90843	Hs.389734	NM_153333	ENSG00000180964	TCEAL8	WEX3	transcription elongation factor A like 8	protein-coding
chr2-256	chr2	74172323	74172669	-	362.9	0.492	intron (NM_018221, intron 2 of 5)	intron (NM_018221, intron 2 of 5)	5818	NM_001317111	55233	Hs.602092	NM_018221	ENSG00000114978	MOB1A	C2orf6|MATS1|MOB1|MOBK1B|MOBKL1B|Mob4B	MOB kinase activator 1A	protein-coding
chr17-102	chr17	44035343	44035689	-	362.9	0.739	3' UTR (NM_152344, exon 6 of 6)	3' UTR (NM_152344, exon 6 of 6)	-12365	NM_001304813	84336	Hs.514211	NM_032376	ENSG00000091947	TMEM101	-	transmembrane protein 101	protein-coding
chr15-441	chr15	51896461	51896807	+	362.9	0.628	intron (NM_014547, intron 7 of 9)	intron (NM_014547, intron 7 of 9)	27486	NR_109775	100422556	Hs.664788	NR_109775		LOC100422556	-	LEO1 homolog, Paf1/RNA polymerase II complex component pseudogene	pseudo
chr19-111	chr19	14622163	14622509	+	362.9	0.864	TTS (NR_132784)	TTS (NR_132784)	123	NR_132784	106635534		NR_132784		SNORA104	-	small nucleolar RNA, H/ACA box 104	snoRNA
chr14-88	chr14	81176398	81176744	+	362.7	0.618	3' UTR (NM_001278940, exon 10 of 10)	3' UTR (NM_001278940, exon 10 of 10)	26263	NR_003021	677845	Hs.693251	NR_003021	ENSG00000221303	SNORA79	ACA65|SNORA79A	small nucleolar RNA, H/ACA box 79	snoRNA
chr4-7	chr4	77075299	77075645	-	361.4	0.657	5' UTR (NM_006835, exon 1 of 7)	5' UTR (NM_006835, exon 1 of 7)	500	NM_006835	10983	Hs.518827	NM_006835	ENSG00000118816	CCNI	CCNI1|CYC1|CYI	cyclin I	protein-coding
chr14-461	chr14	51246700	51247046	-	361.4	0.465	intron (NM_030755, intron 3 of 7)	intron (NM_030755, intron 3 of 7)	6705	NM_030755	81542	Hs.125221	NM_030755	ENSG00000139921	TMX1	PDIA11|TMX|TXNDC|TXNDC1	thioredoxin related transmembrane protein 1	protein-coding
chr5-46	chr5	32125013	32125359	-	361.0	0.675	3' UTR (NM_022130, exon 4 of 4)	3' UTR (NM_022130, exon 4 of 4)	49133	NM_022130	64083	Hs.408909	NM_022130	ENSG00000113384	GOLPH3	GOPP1|GPP34|MIDAS|Vps74	golgi phosphoprotein 3	protein-coding
chr8-21	chr8	90625675	90626021	+	360.7	0.472	exon (NM_001008495, exon 3 of 3)	exon (NM_001008495, exon 3 of 3)	-19785	NR_104062	101937451	Hs.583685	NR_104062	ENSG00000253799	LINC01030	-	long intergenic non-protein coding RNA 1030	ncRNA
chr2-74	chr2	68180833	68181179	+	358.8	0.498	exon (NM_000945, exon 6 of 6)	exon (NM_000945, exon 6 of 6)	23176	NM_001329917	56902	Hs.262858	NM_020143	ENSG00000115946	PNO1	KHRBP1|RRP20	partner of NOB1 homolog	protein-coding
chr14-179	chr14	61727186	61727532	-	358.3	0.486	intron (NM_001243084, intron 5 of 14)	intron (NM_001243084, intron 5 of 14)	21730	NR_045406	100750247	Hs.597216	NR_045406		HIF1A-AS2	3'aHIF-1A|aHIF	HIF1A antisense RNA 2	ncRNA
chr5-478	chr5	149524693	149525039	-	357.5	0.523	intron (NM_001892, intron 3 of 9)	intron (NM_001892, intron 3 of 9)	25465	NM_001271742	1452	Hs.529862	NM_001892	ENSG00000113712	CSNK1A1	CK1|CK1a|CKIa|HEL-S-77p|HLCDGP1|PRO2975	casein kinase 1 alpha 1	protein-coding
chr1-181	chr1	100896219	100896565	+	357.0	0.680	intron (NM_133496, intron 1 of 10)	intron (NM_133496, intron 1 of 10)	314	NM_133496	148867	Hs.533903	NM_133496	ENSG00000162695	SLC30A7	ZNT7|ZnT-7|ZnTL2	solute carrier family 30 member 7	protein-coding
chr2-209	chr2	20037458	20037804	+	357.0	0.482	intron (NM_014713, intron 2 of 6)	intron (NM_014713, intron 2 of 6)	14397	NM_014713	9741	Hs.467807	NM_014713	ENSG00000068697	LAPTM4A	HUMORF13|LAPTM4|MBNT|Mtrp	lysosomal protein transmembrane 4 alpha	protein-coding
chr10-322	chr10	96561624	96561970	-	357.0	0.545	intron (NM_020123, intron 4 of 14)	intron (NM_020123, intron 4 of 14)	25255	NM_020123	56889	Hs.500674	NM_020123	ENSG00000077147	TM9SF3	EP70-P-iso|SMBP	transmembrane 9 superfamily member 3	protein-coding
chr12-467	chr12	108657465	108657811	+	355.6	0.455	intron (NM_014325, intron 5 of 10)	MIRb|SINE|MIR	21828	NR_039717	100616240		NR_039717	ENSG00000257221	MIR4496	-	microRNA 4496	ncRNA
chr6-51	chr6	163571956	163572302	+	355.6	0.531	3' UTR (NM_001301085, exon 8 of 8)	3' UTR (NM_001301085, exon 8 of 8)	99355	NR_134620	102724152	Hs.738183	NR_134620		LOC102724152	-	uncharacterized LOC102724152	ncRNA
chr14-140	chr14	61736653	61736999	-	353.9	0.464	intron (NM_001243084, intron 8 of 14)	intron (NM_001243084, intron 8 of 14)	12263	NR_045406	100750247	Hs.597216	NR_045406		HIF1A-AS2	3'aHIF-1A|aHIF	HIF1A antisense RNA 2	ncRNA
chr1-197	chr1	198320690	198321036	-	353.9	0.582	3' UTR (NM_133494, exon 10 of 10)	3' UTR (NM_133494, exon 10 of 10)	163885	NM_133494	140609	Hs.24119	NM_133494	ENSG00000151414	NEK7	-	NIMA related kinase 7	protein-coding
chr15-35	chr15	39595562	39595908	-	353.9	0.565	3' UTR (NM_003246, exon 22 of 22)	3' UTR (NM_003246, exon 22 of 22)	14656	NM_003246	7057	Hs.164226	NM_003246	ENSG00000137801	THBS1	THBS|THBS-1|TSP|TSP-1|TSP1	thrombospondin 1	protein-coding
chr7-56	chr7	128770350	128770696	-	353.9	0.561	non-coding (NR_074086, exon 5 of 5)	non-coding (NR_074086, exon 5 of 5)	5267	NM_001708	611	Hs.656404	NM_001708	ENSG00000128617	OPN1SW	BCP|BOP|CBT	opsin 1 (cone pigments), short-wave-sensitive	protein-coding
chr4-470	chr4	98885069	98885415	+	353.6	0.437	intron (NM_001968, intron 5 of 6)	intron (NM_001968, intron 5 of 6)	43850	NM_001130678	1977	Hs.13211	NM_001968	ENSG00000151247	EIF4E	AUTS19|CBP|EIF4E1|EIF4EL1|EIF4F|eIF-4E	eukaryotic translation initiation factor 4E	protein-coding
chr1-56	chr1	162498005	162498351	+	353.4	0.611	exon (NM_144624, exon 1 of 7)	exon (NM_144624, exon 1 of 7)	373	NM_144624	127933	Hs.127310	NM_144624	ENSG00000152332	UHMK1	KIS|KIST|P-CIP2	U2AF homology motif kinase 1	protein-coding
chrX-27	chrX	135962475	135962821	+	352.6	0.589	3' UTR (NM_001330000, exon 5 of 5)	3' UTR (NM_001330000, exon 5 of 5)	11415	NM_173470	93380	Hs.110702	NM_173470	ENSG00000169446	MMGT1	EMC5|TMEM32	membrane magnesium transporter 1	protein-coding
chr2-448	chr2	65264842	65265188	-	352.6	0.515	intron (NM_005722, intron 7 of 8)	intron (NM_005722, intron 7 of 8)	37320	NM_001005386	10097	Hs.643727	NM_005722	ENSG00000138071	ACTR2	ARP2	ARP2 actin related protein 2 homolog	protein-coding
chr4-8	chr4	41935338	41935684	+	352.6	0.717	exon (NM_018126, exon 1 of 7)	exon (NM_018126, exon 1 of 7)	391	NM_018126	55161	Hs.31082	NM_018126	ENSG00000109133	TMEM33	1600019D15Rik|SHINC-3|SHINC3	transmembrane protein 33	protein-coding
chr1-131	chr1	179865664	179866010	+	352.4	0.500	5' UTR (NM_001199260, exon 3 of 7)	5' UTR (NM_001199260, exon 3 of 7)	11969	NM_022347	163590	Hs.571797	NM_022347	ENSG00000169905	TOR1AIP2	IFRG15|LULL1|NET9	torsin 1A interacting protein 2	protein-coding
chr14-376	chr14	51243808	51244154	+	352.1	0.506	intron (NM_030755, intron 2 of 7)	intron (NM_030755, intron 2 of 7)	3813	NM_030755	81542	Hs.125221	NM_030755	ENSG00000139921	TMX1	PDIA11|TMX|TXNDC|TXNDC1	thioredoxin related transmembrane protein 1	protein-coding
chr4-135	chr4	75654750	75655096	-	351.9	0.599	intron (NM_203505, intron 7 of 11)	intron (NM_203505, intron 7 of 11)	18236	NM_012297	9908	Hs.303676	NM_012297	ENSG00000138757	G3BP2	-	G3BP stress granule assembly factor 2	protein-coding
chr10-42	chr10	63623285	63623631	+	351.7	0.594	3' UTR (NM_001001330, exon 8 of 8)	3' UTR (NM_001001330, exon 8 of 8)	-101383	NM_001322258	221037	Hs.413416	NM_004241	ENSG00000171988	JMJD1C	KDM3C|TRIP-8|TRIP8	jumonji domain containing 1C	protein-coding
chr17-559	chr17	47664209	47664555	+	351.7	0.556	intron (NM_001276453, intron 7 of 20)	intron (NM_001276453, intron 7 of 20)	13186	NM_001276453	3837	Hs.532793	NM_002265	ENSG00000108424	KPNB1	IMB1|IPO1|IPOB|Impnb|NTF97	karyopherin subunit beta 1	protein-coding
chr20-45	chr20	45815395	45815741	-	350.2	0.474	exon (NM_007019, exon 4 of 6)	exon (NM_007019, exon 4 of 6)	2535	NM_181801	11065	Hs.93002	NM_007019	ENSG00000175063	UBE2C	UBCH10|dJ447F3.2	ubiquitin conjugating enzyme E2 C	protein-coding
chr1-135	chr1	85276120	85276466	-	349.7	0.802	promoter-TSS (NR_045484)	promoter-TSS (NR_045484)	-65	NR_045484	646626	Hs.193516	NR_045484		LOC646626	-	uncharacterized LOC646626	ncRNA
chr20-9	chr20	45325605	45325951	-	349.2	0.608	3' UTR (NM_002999, exon 5 of 5)	3' UTR (NM_002999, exon 5 of 5)	-17249	NM_003833	8785	Hs.278489	NM_003833	ENSG00000124159	MATN4	-	matrilin 4	protein-coding
chr12-496	chr12	104318574	104318920	-	348.7	0.545	intron (NM_182743, intron 4 of 13)	intron (NM_182743, intron 4 of 13)	15015	NM_001008394	493861	Hs.659857	NM_001008394	ENSG00000255150	EID3	NS4EB|NSE4B|NSMCE4B	EP300 interacting inhibitor of differentiation 3	protein-coding
chr13-1	chr13	38361759	38362105	+	348.5	0.544	non-coding (NR_104584, exon 7 of 7)	non-coding (NR_104584, exon 7 of 7)	12161	NM_001286703	51569	Hs.643655	NM_016617	ENSG00000120686	UFM1	BM-002|C13orf20	ubiquitin fold modifier 1	protein-coding
chr15-308	chr15	51901638	51901984	-	348.5	0.487	intron (NM_014547, intron 8 of 9)	intron (NM_014547, intron 8 of 9)	22309	NR_109775	100422556	Hs.664788	NR_109775		LOC100422556	-	LEO1 homolog, Paf1/RNA polymerase II complex component pseudogene	pseudo
chr6-39	chr6	24718388	24718734	-	348.5	0.612	exon (NM_030939, exon 1 of 5)	exon (NM_030939, exon 1 of 5)	614	NM_030939	81688	Hs.744857	NM_030939	ENSG00000112308	C6orf62	Nbla00237|XTP12|dJ30M3.2	chromosome 6 open reading frame 62	protein-coding
chr19-37	chr19	4929352	4929698	+	348.0	0.616	intron (NM_013282, intron 2 of 15)	intron (NM_013282, intron 2 of 15)	-3162	NR_039902	100616337		NR_039902	ENSG00000263409	MIR4747	mir-4747	microRNA 4747	ncRNA
chr1-190	chr1	47376564	47376910	-	347.2	0.529	non-coding (NR_046394, exon 5 of 5)	non-coding (NR_046394, exon 5 of 5)	-39335	NM_012186	2301	Hs.112968	NM_012186	ENSG00000186790	FOXE3	CTRCT34|FKHL12|FREAC8	forkhead box E3	protein-coding
chr6-52	chr6	63576616	63576962	+	347.2	0.514	5' UTR (NM_003463, exon 2 of 6)	5' UTR (NM_003463, exon 2 of 6)	4777	NM_003463	7803	Hs.227777	NM_003463	ENSG00000112245	PTP4A1	HH72|PRL-1|PRL1|PTP(CAAX1)|PTPCAAX1	protein tyrosine phosphatase type IVA, member 1	protein-coding
chr11-313	chr11	118590078	118590424	-	347.2	0.459	intron (NM_001655, intron 5 of 9)	AluSp|SINE|Alu	-16247	NM_015157	23187	Hs.504062	NM_015157	ENSG00000019144	PHLDB1	LL5A	pleckstrin homology like domain family B member 1	protein-coding
chr1-474	chr1	32668915	32669261	+	346.8	0.501	exon (NM_001135255, exon 6 of 12)	exon (NM_001135255, exon 6 of 12)	17730	NM_001135256	5928	Hs.16003	NM_005610	ENSG00000162521	RBBP4	NURF55|RBAP48|lin-53	RB binding protein 4, chromatin remodeling factor	protein-coding
chr4-216	chr4	77055800	77056146	-	346.5	0.548	exon (NM_006835, exon 5 of 7)	exon (NM_006835, exon 5 of 7)	19999	NM_006835	10983	Hs.518827	NM_006835	ENSG00000118816	CCNI	CCNI1|CYC1|CYI	cyclin I	protein-coding
chr16-211	chr16	67066790	67067136	+	346.3	0.654	intron (NM_022845, intron 4 of 5)	intron (NM_022845, intron 4 of 5)	37816	NM_022845	865	Hs.460988	NM_001755	ENSG00000067955	CBFB	PEBP2B	core-binding factor beta subunit	protein-coding
chrX-132	chrX	21977146	21977492	+	346.3	0.658	intron (NM_004595, intron 5 of 10)	intron (NM_004595, intron 5 of 10)	36746	NM_001258423	6611	Hs.724874	NM_004595	ENSG00000102172	SMS	MRSR|SPMSY|SRS|SpS	spermine synthase	protein-coding
chr3-646	chr3	9800137	9800483	+	346.3	0.499	intron (NM_001198793, intron 3 of 11)	intron (NM_001198793, intron 3 of 11)	7193	NM_001198780	10093	Hs.323342	NM_005718	ENSG00000241553	ARPC4	ARC20|P20-ARC	actin related protein 2/3 complex subunit 4	protein-coding
chr12-155	chr12	108701258	108701604	+	345.8	0.318	intron (NM_014325, intron 1 of 10)	intron (NM_014325, intron 1 of 10)	1567	NM_001105237	23603	Hs.330384	NM_014325	ENSG00000110880	CORO1C	HCRNN4	coronin 1C	protein-coding
chr3-250	chr3	32491450	32491796	-	345.8	0.563	intron (NM_017801, intron 2 of 3)	intron (NM_017801, intron 2 of 3)	11288	NM_017801	54918	Hs.380627	NM_017801	ENSG00000091317	CMTM6	CKLFSF6|PRO2219	CKLF like MARVEL transmembrane domain containing 6	protein-coding
chr14-373	chr14	69386574	69386920	-	345.8	0.581	intron (NM_004450, intron 3 of 3)	intron (NM_004450, intron 3 of 3)	11557	NM_004450	2079	Hs.509791	NM_004450	ENSG00000100632	ERH	DROER	enhancer of rudimentary homolog (Drosophila)	protein-coding
chr14-248	chr14	39085439	39085785	-	345.8	0.543	intron (NM_006364, intron 7 of 19)	MER21B|LTR|ERVL	17916	NM_006364	10484	Hs.272927	NM_006364	ENSG00000100934	SEC23A	CLSD	Sec23 homolog A, coat complex II component	protein-coding
chr6-28	chr6	159755357	159755703	+	345.5	0.535	exon (NM_004906, exon 8 of 8)	exon (NM_004906, exon 8 of 8)	-6427	NM_005891	39	Hs.571037	NM_005891	ENSG00000120437	ACAT2	-	acetyl-CoA acetyltransferase 2	protein-coding
chr14-277	chr14	51243480	51243826	-	345.3	0.496	intron (NM_030755, intron 1 of 7)	intron (NM_030755, intron 1 of 7)	3485	NM_030755	81542	Hs.125221	NM_030755	ENSG00000139921	TMX1	PDIA11|TMX|TXNDC|TXNDC1	thioredoxin related transmembrane protein 1	protein-coding
chr3-793	chr3	9799785	9800131	-	344.8	0.500	intron (NM_001198793, intron 2 of 11)	MIRb|SINE|MIR	6841	NM_001198780	10093	Hs.323342	NM_005718	ENSG00000241553	ARPC4	ARC20|P20-ARC	actin related protein 2/3 complex subunit 4	protein-coding
chrX-118	chrX	24072917	24073263	-	344.8	0.475	intron (NM_001415, intron 10 of 11)	intron (NM_001415, intron 10 of 11)	18142	NM_001415	1968	Hs.539684	NM_001415	ENSG00000130741	EIF2S3	EIF2|EIF2G|EIF2gamma|MRXSBRK|eIF-2gA	eukaryotic translation initiation factor 2 subunit gamma	protein-coding
chr7-22	chr7	56080001	56080347	+	344.8	0.527	TTS (NM_001258459)	TTS (NM_001258459)	12822	NM_001258459	5260	Hs.730821	NM_006213	ENSG00000164776	PHKG1	PHKG	phosphorylase kinase catalytic subunit gamma 1	protein-coding
chr14-189	chr14	39075984	39076330	+	344.3	0.459	intron (NM_006364, intron 7 of 19)	intron (NM_006364, intron 7 of 19)	27371	NM_006364	10484	Hs.272927	NM_006364	ENSG00000100934	SEC23A	CLSD	Sec23 homolog A, coat complex II component	protein-coding
chr1-724	chr1	47373028	47373374	+	344.1	0.733	intron (NR_046394, intron 3 of 4)	intron (NR_046394, intron 3 of 4)	39404	NR_046395	51727	Hs.731647	NM_016308	ENSG00000162368	CMPK1	CK|CMK|CMPK|UMK|UMP-CMPK|UMPK	cytidine/uridine monophosphate kinase 1	protein-coding
chr17-57	chr17	7669293	7669639	+	343.6	0.528	3' UTR (NM_000546, exon 11 of 11)	3' UTR (NM_000546, exon 11 of 11)	6027	NM_001126115	7157	Hs.437460	NM_000546	ENSG00000141510	TP53	BCC7|LFS1|P53|TRP53	tumor protein p53	protein-coding
chr20-153	chr20	59036269	59036615	-	342.4	0.635	intron (NM_016045, intron 5 of 5)	intron (NM_016045, intron 5 of 5)	-4075	NM_006886	514	Hs.177530	NM_006886	ENSG00000124172	ATP5E	ATPE|MC5DN3	ATP synthase, H+ transporting, mitochondrial F1 complex, epsilon subunit	protein-coding
chr20-7	chr20	25447910	25448256	+	342.1	0.568	non-coding (NR_134574, exon 8 of 8)	non-coding (NR_134574, exon 8 of 8)	40400	NM_021067	9837	Hs.658464	NM_021067	ENSG00000101003	GINS1	PSF1	GINS complex subunit 1	protein-coding
chr12-81	chr12	123295532	123295878	-	341.4	0.519	3' UTR (NM_001167856, exon 32 of 32)	3' UTR (NM_001167856, exon 32 of 32)	-23389	NR_073007	8099	Hs.433201	NM_004642	ENSG00000111328	CDK2AP1	DOC1|DORC1|ST19|doc-1|p12DOC-1	cyclin dependent kinase 2 associated protein 1	protein-coding
chr1-269	chr1	40258230	40258576	+	341.1	0.876	intron (NM_005857, intron 1 of 9)	intron (NM_005857, intron 1 of 9)	353	NM_005857	10269	Hs.132642	NM_005857	ENSG00000084073	ZMPSTE24	FACE-1|FACE1|HGPS|PRO1|STE24|Ste24p	zinc metallopeptidase STE24	protein-coding
chr17-178	chr17	68515059	68515405	-	340.9	0.310	promoter-TSS (NM_001276290)	promoter-TSS (NM_001276290)	-162	NM_001276290	5573	Hs.280342	NM_002734	ENSG00000108946	PRKAR1A	ACRDYS1|ADOHR|CAR|CNC|CNC1|PKR1|PPNAD1|PRKAR1|TSE1	protein kinase cAMP-dependent type I regulatory subunit alpha	protein-coding
chr7-50	chr7	56079438	56079784	-	340.6	0.469	TTS (NM_001258459)	TTS (NM_001258459)	13385	NM_001258459	5260	Hs.730821	NM_006213	ENSG00000164776	PHKG1	PHKG	phosphorylase kinase catalytic subunit gamma 1	protein-coding
chr14-97	chr14	39096016	39096362	+	340.2	0.398	intron (NM_006364, intron 1 of 19)	intron (NM_006364, intron 1 of 19)	7339	NM_006364	10484	Hs.272927	NM_006364	ENSG00000100934	SEC23A	CLSD	Sec23 homolog A, coat complex II component	protein-coding
chr13-4	chr13	38361590	38361936	-	340.2	0.600	non-coding (NR_104584, exon 7 of 7)	non-coding (NR_104584, exon 7 of 7)	11992	NM_001286703	51569	Hs.643655	NM_016617	ENSG00000120686	UFM1	BM-002|C13orf20	ubiquitin fold modifier 1	protein-coding
chr4-197	chr4	77065995	77066341	-	339.9	0.551	intron (NM_006835, intron 2 of 6)	intron (NM_006835, intron 2 of 6)	9804	NM_006835	10983	Hs.518827	NM_006835	ENSG00000118816	CCNI	CCNI1|CYC1|CYI	cyclin I	protein-coding
chr5-57	chr5	66078657	66079003	-	339.7	0.522	3' UTR (NM_001253701, exon 25 of 25)	3' UTR (NM_001253701, exon 25 of 25)	-65388	NM_001323535	140890	Hs.49367	NM_139168	ENSG00000153914	SREK1	SFRS12|SRrp508|SRrp86	splicing regulatory glutamic acid and lysine rich protein 1	protein-coding
chrX-120	chrX	24068033	24068379	+	339.4	0.647	intron (NM_001415, intron 9 of 11)	intron (NM_001415, intron 9 of 11)	13258	NM_001415	1968	Hs.539684	NM_001415	ENSG00000130741	EIF2S3	EIF2|EIF2G|EIF2gamma|MRXSBRK|eIF-2gA	eukaryotic translation initiation factor 2 subunit gamma	protein-coding
chr5-183	chr5	123575837	123576183	+	339.2	0.662	intron (NM_001031812, intron 6 of 12)	intron (NM_001031812, intron 6 of 12)	30593	NM_004384	1456	Hs.129206	NM_004384	ENSG00000151292	CSNK1G3	CKI-gamma 3|CSNK1G3L	casein kinase 1 gamma 3	protein-coding
chr2-415	chr2	187484547	187484893	-	338.7	0.522	intron (NM_001032281, intron 5 of 6)	intron (NM_001032281, intron 5 of 6)	-36426	NM_005795	10203	Hs.470882	NM_005795	ENSG00000064989	CALCRL	CGRPR|CRLR	calcitonin receptor like receptor	protein-coding
chr3-163	chr3	152432853	152433199	+	338.2	0.558	intron (NM_001314057, intron 5 of 11)	intron (NM_001314057, intron 5 of 11)	-92036	NR_132656	645843	Hs.632562	NM_001123228		TMEM14EP	TMEM14E	transmembrane protein 14E, pseudogene	pseudo
chr14-43	chr14	105011416	105011762	-	338.2	0.534	exon (NM_017955, exon 2 of 2)	exon (NM_017955, exon 2 of 2)	9499	NM_145701	55038	Hs.34045	NM_017955	ENSG00000170779	CDCA4	HEPP|SEI-3/HEPP	cell division cycle associated 4	protein-coding
chr17-50	chr17	7669039	7669385	+	338.0	0.550	3' UTR (NM_000546, exon 11 of 11)	3' UTR (NM_000546, exon 11 of 11)	6281	NM_001126115	7157	Hs.437460	NM_000546	ENSG00000141510	TP53	BCC7|LFS1|P53|TRP53	tumor protein p53	protein-coding
chr1-492	chr1	225419372	225419718	+	337.0	0.414	intron (NM_194442, intron 4 of 13)	intron (NM_194442, intron 4 of 13)	8568	NM_002296	3930	Hs.435166	NM_002296	ENSG00000143815	LBR	DHCR14B|LMN2R|PHA|TDRD18	lamin B receptor	protein-coding
chrX-181	chrX	48575119	48575465	+	336.0	0.579	intron (NM_006743, intron 2 of 6)	intron (NM_006743, intron 2 of 6)	939	NM_006743	5935	Hs.301404	NM_006743	ENSG00000102317	RBM3	IS1-RNPL|RNPL	RNA binding motif (RNP1, RRM) protein 3	protein-coding
chr21-3	chr21	33524817	33525163	+	335.7	0.545	exon (NM_000819, exon 11 of 22)	exon (NM_000819, exon 11 of 22)	17168	NM_175085	2618	Hs.473648	NM_000819	ENSG00000159131	GART	AIRS|GARS|GARTF|PAIS|PGFT|PRGS	phosphoribosylglycinamide formyltransferase, phosphoribosylglycinamide synthetase, phosphoribosylaminoimidazole synthetase	protein-coding
chr12-142	chr12	71785359	71785705	-	335.5	0.606	exon (NM_014999, exon 7 of 7)	exon (NM_014999, exon 7 of 7)	30669	NM_014999	23011	Hs.524590	NM_014999	ENSG00000080371	RAB21	-	RAB21, member RAS oncogene family	protein-coding
chr8-10	chr8	127740610	127740956	+	335.3	0.614	exon (NM_002467, exon 3 of 3)	exon (NM_002467, exon 3 of 3)	4714	NM_002467	4609	Hs.202453	NM_002467	ENSG00000136997	MYC	MRTL|MYCC|bHLHe39|c-Myc	v-myc avian myelocytomatosis viral oncogene homolog	protein-coding
chr11-79	chr11	68613443	68613789	+	335.0	0.494	3' UTR (NM_001164160, exon 25 of 25)	3' UTR (NM_001164160, exon 25 of 25)	-70859	NM_015973	51083	Hs.278959	NM_015973	ENSG00000069482	GAL	ETL8|GAL-GMAP|GALN|GLNN|GMAP	galanin and GMAP prepropeptide	protein-coding
chr1-164	chr1	165727497	165727843	-	334.8	0.593	non-coding (NR_045818, exon 7 of 7)	non-coding (NR_045818, exon 7 of 7)	28920	NR_036683	440700	Hs.568703	NR_036683	ENSG00000215838	LOC440700	-	carbonic anhydrase 14 pseudogene	pseudo
chr10-76	chr10	63623108	63623454	-	334.3	0.563	3' UTR (NM_001001330, exon 8 of 8)	3' UTR (NM_001001330, exon 8 of 8)	-101206	NM_001322258	221037	Hs.413416	NM_004241	ENSG00000171988	JMJD1C	KDM3C|TRIP-8|TRIP8	jumonji domain containing 1C	protein-coding
chr2-53	chr2	195680386	195680732	-	334.0	0.561	exon (NM_001127257, exon 2 of 10)	exon (NM_001127257, exon 2 of 10)	23431	NM_020342	57181	Hs.650158	NM_020342	ENSG00000196950	SLC39A10	LZT-Hs2	solute carrier family 39 member 10	protein-coding
chr15-92	chr15	52568673	52569019	-	333.5	0.890	promoter-TSS (NM_001330309)	promoter-TSS (NM_001330309)	-14	NM_001330309	10776	Hs.512908	NM_006628	ENSG00000128989	ARPP19	ARPP-16|ARPP-19|ARPP16|ENSAL	cAMP regulated phosphoprotein 19	protein-coding
chr8-42	chr8	103400027	103400373	-	331.6	0.546	non-coding (NR_102337, exon 6 of 6)	non-coding (NR_102337, exon 6 of 6)	-14514	NM_015420	25879	Hs.532265	NM_015420	ENSG00000164934	DCAF13	GM83|HSPC064|WDSOF1	DDB1 and CUL4 associated factor 13	protein-coding
chr7-178	chr7	6469311	6469657	-	330.6	0.600	intron (NM_006854, intron 3 of 4)	AluSx3|SINE|Alu	14734	NM_001100603	11014	Hs.654552	NM_006854	ENSG00000136240	KDELR2	ELP-1|ERD2.2	KDEL endoplasmic reticulum protein retention receptor 2	protein-coding
chrX-57	chrX	21940705	21941051	+	329.6	0.929	intron (NM_004595, intron 1 of 10)	CpG	305	NM_001258423	6611	Hs.724874	NM_004595	ENSG00000102172	SMS	MRSR|SPMSY|SRS|SpS	spermine synthase	protein-coding
chr4-23	chr4	165342552	165342898	+	329.4	0.639	3' UTR (NM_006745, exon 6 of 6)	3' UTR (NM_006745, exon 6 of 6)	15059	NM_006745	6307	Hs.105269	NM_006745	ENSG00000052802	MSMO1	DESP4|ERG25|MCCPD|SC4MOL	methylsterol monooxygenase 1	protein-coding
chr5-526	chr5	149512749	149513095	-	329.1	0.506	intron (NM_001892, intron 5 of 9)	intron (NM_001892, intron 5 of 9)	37409	NM_001271742	1452	Hs.529862	NM_001892	ENSG00000113712	CSNK1A1	CK1|CK1a|CKIa|HEL-S-77p|HLCDGP1|PRO2975	casein kinase 1 alpha 1	protein-coding
chr15-29	chr15	63263727	63264073	+	328.9	0.517	3' UTR (NM_016530, exon 8 of 8)	3' UTR (NM_016530, exon 8 of 8)	-13650	NM_001145646	83464	Hs.511703	NM_031301	ENSG00000138613	APH1B	APH-1B|PRO1328|PSFL|TAAV688	aph-1 homolog B, gamma-secretase subunit	protein-coding
chr4-43	chr4	102797163	102797509	+	328.9	0.549	3' UTR (NM_001300795, exon 8 of 8)	3' UTR (NM_001300795, exon 8 of 8)	20299	NR_125932	102723704	Hs.638374	NR_125932		LOC102723704	-	uncharacterized LOC102723704	ncRNA
chr8-41	chr8	103400227	103400573	+	328.7	0.597	non-coding (NR_102337, exon 6 of 6)	non-coding (NR_102337, exon 6 of 6)	-14314	NM_015420	25879	Hs.532265	NM_015420	ENSG00000164934	DCAF13	GM83|HSPC064|WDSOF1	DDB1 and CUL4 associated factor 13	protein-coding
chr12-701	chr12	53467390	53467736	+	328.2	0.519	intron (NM_001128914, intron 10 of 12)	intron (NM_001128914, intron 10 of 12)	3095	NR_109828	102157401		NR_109828	ENSG00000282977	PCBP2-OT1	TUC338	PCBP2 overlapping transcript 1	ncRNA
chr15-166	chr15	78894144	78894490	+	327.9	0.430	intron (NM_001265604, intron 10 of 11)	intron (NM_001265604, intron 10 of 11)	21328	NM_001265604	10933	Hs.374503	NM_006791	ENSG00000185787	MORF4L1	Eaf3|FWP006|HsT17725|MEAF3|MORFRG15|MRG15|S863-6	mortality factor 4 like 1	protein-coding
chr7-59	chr7	128769630	128769976	-	327.7	0.521	non-coding (NR_074086, exon 5 of 5)	non-coding (NR_074086, exon 5 of 5)	5987	NM_001708	611	Hs.656404	NM_001708	ENSG00000128617	OPN1SW	BCP|BOP|CBT	opsin 1 (cone pigments), short-wave-sensitive	protein-coding
chr20-16	chr20	59033922	59034268	-	327.2	0.561	3' UTR (NM_001256403, exon 5 of 5)	3' UTR (NM_001256403, exon 5 of 5)	-1728	NM_006886	514	Hs.177530	NM_006886	ENSG00000124172	ATP5E	ATPE|MC5DN3	ATP synthase, H+ transporting, mitochondrial F1 complex, epsilon subunit	protein-coding
chr5-54	chr5	133959502	133959848	-	326.2	0.551	exon (NM_020199, exon 2 of 3)	exon (NM_020199, exon 2 of 3)	-9014	NR_134247	105379183	Hs.543907	NR_134247		LOC105379183	-	uncharacterized LOC105379183	ncRNA
chr10-499	chr10	96544093	96544439	+	326.0	0.517	intron (NM_020123, intron 8 of 14)	intron (NM_020123, intron 8 of 14)	-30340	NM_012465	7093	Hs.154296	NM_012465	ENSG00000095587	TLL2	-	tolloid like 2	protein-coding
chr9-27	chr9	111933307	111933653	-	325.7	0.575	3' UTR (NM_003358, exon 9 of 9)	3' UTR (NM_003358, exon 9 of 9)	1380	NR_039814	100616114		NR_039814	ENSG00000266315	MIR4668	mir-4668	microRNA 4668	ncRNA
chr19-41	chr19	11146077	11146423	+	325.7	0.644	3' UTR (NM_001317031, exon 5 of 5)	3' UTR (NM_001317031, exon 5 of 5)	9562	NM_001317032	147841	Hs.381225	NM_182513	ENSG00000161888	SPC24	SPBC24	SPC24, NDC80 kinetochore complex component	protein-coding
chr11-183	chr11	68537772	68538118	+	325.7	0.544	intron (NM_001164164, intron 4 of 22)	intron (NM_001164164, intron 4 of 22)	77227	NM_018312	55291	Hs.503022	NM_018312	ENSG00000110075	PPP6R3	C11orf23|PP6R3|SAP190|SAPL|SAPLa|SAPS3	protein phosphatase 6 regulatory subunit 3	protein-coding
chr10-289	chr10	96552910	96553256	+	325.0	0.568	intron (NM_020123, intron 5 of 14)	intron (NM_020123, intron 5 of 14)	33969	NM_020123	56889	Hs.500674	NM_020123	ENSG00000077147	TM9SF3	EP70-P-iso|SMBP	transmembrane 9 superfamily member 3	protein-coding
chr5-516	chr5	149525204	149525550	+	325.0	0.476	intron (NM_001892, intron 2 of 9)	intron (NM_001892, intron 2 of 9)	24954	NM_001271742	1452	Hs.529862	NM_001892	ENSG00000113712	CSNK1A1	CK1|CK1a|CKIa|HEL-S-77p|HLCDGP1|PRO2975	casein kinase 1 alpha 1	protein-coding
chr10-46	chr10	45004236	45004582	-	324.7	0.536	3' UTR (NM_006963, exon 2 of 2)	3' UTR (NM_006963, exon 2 of 2)	-3499	NM_001039380	220979	Hs.707791	NM_001039380		C10orf25	-	chromosome 10 open reading frame 25	protein-coding
chr1-894	chr1	162500660	162501006	-	324.0	0.456	intron (NM_175866, intron 2 of 7)	intron (NM_175866, intron 2 of 7)	3028	NM_144624	127933	Hs.127310	NM_144624	ENSG00000152332	UHMK1	KIS|KIST|P-CIP2	U2AF homology motif kinase 1	protein-coding
chr7-204	chr7	149014875	149015221	+	323.8	0.391	intron (NM_004911, intron 3 of 9)	intron (NM_004911, intron 3 of 9)	13642	NM_004911	9601	Hs.93659	NM_004911	ENSG00000155660	PDIA4	ERP70|ERP72|ERp-72	protein disulfide isomerase family A member 4	protein-coding
chr20-26	chr20	45812758	45813104	+	323.5	0.920	promoter-TSS (NM_181801)	promoter-TSS (NM_181801)	-102	NM_181801	11065	Hs.93002	NM_007019	ENSG00000175063	UBE2C	UBCH10|dJ447F3.2	ubiquitin conjugating enzyme E2 C	protein-coding
chr10-218	chr10	96532694	96533040	-	323.5	0.549	intron (NM_020123, intron 10 of 14)	intron (NM_020123, intron 10 of 14)	-18941	NM_012465	7093	Hs.154296	NM_012465	ENSG00000095587	TLL2	-	tolloid like 2	protein-coding
chr14-44	chr14	105011592	105011938	+	323.0	0.556	exon (NM_017955, exon 2 of 2)	exon (NM_017955, exon 2 of 2)	9323	NM_145701	55038	Hs.34045	NM_017955	ENSG00000170779	CDCA4	HEPP|SEI-3/HEPP	cell division cycle associated 4	protein-coding
chr6-30	chr6	159755194	159755540	-	323.0	0.555	exon (NM_004906, exon 8 of 8)	exon (NM_004906, exon 8 of 8)	-6590	NM_005891	39	Hs.571037	NM_005891	ENSG00000120437	ACAT2	-	acetyl-CoA acetyltransferase 2	protein-coding
chr1-638	chr1	108157594	108157940	+	322.8	0.467	intron (NM_013386, intron 4 of 9)	intron (NM_013386, intron 4 of 9)	35042	NM_213651	29957	Hs.656870	NM_013386	ENSG00000085491	SLC25A24	APC1|SCAMC-1	solute carrier family 25 member 24	protein-coding
chr17-112	chr17	68512582	68512928	+	322.8	0.941	intron (NM_212472, intron 1 of 10)	CpG	376	NM_212472	5573	Hs.280342	NM_002734	ENSG00000108946	PRKAR1A	ACRDYS1|ADOHR|CAR|CNC|CNC1|PKR1|PPNAD1|PRKAR1|TSE1	protein kinase cAMP-dependent type I regulatory subunit alpha	protein-coding
chr12-346	chr12	108662089	108662435	+	322.8	0.397	intron (NM_014325, intron 3 of 10)	intron (NM_014325, intron 3 of 10)	26452	NR_039717	100616240		NR_039717	ENSG00000257221	MIR4496	-	microRNA 4496	ncRNA
chr16-72	chr16	56388980	56389326	-	322.5	0.526	intron (NM_001323512, intron 9 of 14)	intron (NM_001323512, intron 9 of 14)	35842	NM_001323511	267	Hs.295137	NM_001144	ENSG00000159461	AMFR	GP78|RNF45	autocrine motility factor receptor	protein-coding
chr20-14	chr20	25447781	25448127	-	322.0	0.544	non-coding (NR_134574, exon 8 of 8)	non-coding (NR_134574, exon 8 of 8)	40271	NM_021067	9837	Hs.658464	NM_021067	ENSG00000101003	GINS1	PSF1	GINS complex subunit 1	protein-coding
chr5-158	chr5	149505090	149505436	-	322.0	0.432	intron (NM_001271741, intron 9 of 9)	intron (NM_001271741, intron 9 of 9)	45068	NM_001271742	1452	Hs.529862	NM_001892	ENSG00000113712	CSNK1A1	CK1|CK1a|CKIa|HEL-S-77p|HLCDGP1|PRO2975	casein kinase 1 alpha 1	protein-coding
chr8-19	chr8	103329828	103330174	+	322.0	0.554	exon (NM_001317796, exon 5 of 6)	exon (NM_001317796, exon 5 of 6)	31170	NM_003506	8323	Hs.591863	NM_003506	ENSG00000164930	FZD6	FZ-6|FZ6|HFZ6|NDNC10	frizzled class receptor 6	protein-coding
chr3-90	chr3	98520929	98521275	-	322.0	0.587	intron (NM_001040200, intron 1 of 3)	intron (NM_001040200, intron 1 of 3)	1964	NM_001040199	56650	Hs.531371	NM_019895	ENSG00000080822	CLDND1	C3orf4|GENX-3745	claudin domain containing 1	protein-coding
chrX-161	chrX	21978044	21978390	+	320.8	0.560	intron (NM_004595, intron 6 of 10)	intron (NM_004595, intron 6 of 10)	37644	NM_001258423	6611	Hs.724874	NM_004595	ENSG00000102172	SMS	MRSR|SPMSY|SRS|SpS	spermine synthase	protein-coding
chr5-386	chr5	149513215	149513561	+	320.3	0.494	intron (NM_001892, intron 4 of 9)	intron (NM_001892, intron 4 of 9)	36943	NM_001271742	1452	Hs.529862	NM_001892	ENSG00000113712	CSNK1A1	CK1|CK1a|CKIa|HEL-S-77p|HLCDGP1|PRO2975	casein kinase 1 alpha 1	protein-coding
chr18-27	chr18	9396427	9396773	+	319.8	0.538	intron (NM_020648, intron 4 of 4)	intron (NM_020648, intron 4 of 4)	61833	NM_020648	57045	Hs.514685	NM_020648	ENSG00000128791	TWSG1	TSG	twisted gastrulation BMP signaling modulator 1	protein-coding
chr9-34	chr9	107306522	107306868	+	319.8	0.578	intron (NM_001244713, intron 4 of 9)	intron (NM_001244713, intron 4 of 9)	21926	NM_001244713	5887	Hs.521640	NM_002874	ENSG00000119318	RAD23B	HHR23B|HR23B|P58	RAD23 homolog B, nucleotide excision repair protein	protein-coding
chr3-48	chr3	69964670	69965016	-	319.6	0.521	intron (NM_198178, intron 8 of 8)	intron (NM_198178, intron 8 of 8)	28243	NM_198178	4286	Hs.166017	NM_000248	ENSG00000187098	MITF	CMM8|MI|WS2|WS2A|bHLHe32	melanogenesis associated transcription factor	protein-coding
chr10-537	chr10	96527358	96527704	+	319.4	0.446	intron (NM_020123, intron 12 of 14)	intron (NM_020123, intron 12 of 14)	-13605	NM_012465	7093	Hs.154296	NM_012465	ENSG00000095587	TLL2	-	tolloid like 2	protein-coding
chr3-83	chr3	196830432	196830778	+	319.1	0.563	3' UTR (NM_002577, exon 15 of 15)	3' UTR (NM_002577, exon 15 of 15)	-37251	NM_001308045	205564	Hs.240770	NM_152699	ENSG00000119231	SENP5	-	SUMO1/sentrin specific peptidase 5	protein-coding
chr11-281	chr11	118592705	118593051	+	319.1	0.518	intron (NM_001655, intron 7 of 9)	intron (NM_001655, intron 7 of 9)	-13620	NM_015157	23187	Hs.504062	NM_015157	ENSG00000019144	PHLDB1	LL5A	pleckstrin homology like domain family B member 1	protein-coding
chr15-106	chr15	58640867	58641213	+	318.9	0.570	intron (NM_001320570, intron 6 of 14)	intron (NM_001320570, intron 6 of 14)	52567	NR_073415	664618	Hs.670224	NR_002927		HSP90AB4P	HSP90Bd	heat shock protein 90 alpha family class B member 4, pseudogene	pseudo
chr4-102	chr4	77030603	77030949	-	318.6	0.588	intron (NM_001306147, intron 10 of 11)	intron (NM_001306147, intron 10 of 11)	45196	NM_006835	10983	Hs.518827	NM_006835	ENSG00000118816	CCNI	CCNI1|CYC1|CYI	cyclin I	protein-coding
chr11-238	chr11	35176650	35176996	+	317.6	0.545	intron (NM_001001392, intron 2 of 3)	intron (NM_001001392, intron 2 of 3)	37953	NM_001202556	960	Hs.502328	NM_000610	ENSG00000026508	CD44	CDW44|CSPG8|ECMR-III|HCELL|HUTCH-I|IN|LHR|MC56|MDU2|MDU3|MIC4|Pgp1	CD44 molecule (Indian blood group)	protein-coding
chr1-156	chr1	145935046	145935392	-	317.1	0.500	3' UTR (NM_153713, exon 6 of 6)	3' UTR (NM_153713, exon 6 of 6)	-7683	NM_005105	9939	Hs.591455	NM_005105	ENSG00000265241	RBM8A	BOV-1A|BOV-1B|BOV-1C|C1DELq21.1|DEL1q21.1|MDS014|RBM8|RBM8B|TAR|Y14|ZNRP|ZRNP1	RNA binding motif protein 8A	protein-coding
chr14-110	chr14	81203664	81204010	-	317.1	0.540	intron (NM_201595, intron 3 of 8)	intron (NM_201595, intron 3 of 8)	-1003	NR_003021	677845	Hs.693251	NR_003021	ENSG00000221303	SNORA79	ACA65|SNORA79A	small nucleolar RNA, H/ACA box 79	snoRNA
chr2-61	chr2	173908884	173909230	-	316.9	0.575	3' UTR (NM_003111, exon 7 of 7)	3' UTR (NM_003111, exon 7 of 7)	55162	NM_001017371	6670	Hs.531587	NM_003111	ENSG00000172845	SP3	SPR2	Sp3 transcription factor	protein-coding
chr17-199	chr17	44066233	44066579	-	316.4	0.907	intron (NM_152344, intron 2 of 5)	CpG	1213	NM_152344	124801	Hs.355570	NM_152344	ENSG00000161654	LSM12	PNAS-135	LSM12 homolog	protein-coding
chr4-69	chr4	98879687	98880033	-	315.9	0.459	3' UTR (NM_001130678, exon 7 of 7)	3' UTR (NM_001130678, exon 7 of 7)	49232	NM_001130678	1977	Hs.13211	NM_001968	ENSG00000151247	EIF4E	AUTS19|CBP|EIF4E1|EIF4EL1|EIF4F|eIF-4E	eukaryotic translation initiation factor 4E	protein-coding
chr10-61	chr10	73007772	73008118	-	315.9	0.486	3' UTR (NM_000917, exon 15 of 15)	3' UTR (NM_000917, exon 15 of 15)	-53126	NM_032562	84647	Hs.333175	NM_032562	ENSG00000138308	PLA2G12B	FKSG71|GXIIB|GXIIIsPLA2|PLA2G13|sPLA2-GXIIB	phospholipase A2 group XIIB	protein-coding
chr2-270	chr2	187496994	187497340	+	315.7	0.445	intron (NM_001032281, intron 2 of 6)	intron (NM_001032281, intron 2 of 6)	-48873	NM_005795	10203	Hs.470882	NM_005795	ENSG00000064989	CALCRL	CGRPR|CRLR	calcitonin receptor like receptor	protein-coding
chr3-94	chr3	196830264	196830610	-	315.4	0.561	3' UTR (NM_002577, exon 15 of 15)	3' UTR (NM_002577, exon 15 of 15)	-37419	NM_001308045	205564	Hs.240770	NM_152699	ENSG00000119231	SENP5	-	SUMO1/sentrin specific peptidase 5	protein-coding
chr6-68	chr6	63576335	63576681	-	314.7	0.521	5' UTR (NM_003463, exon 2 of 6)	5' UTR (NM_003463, exon 2 of 6)	4496	NM_003463	7803	Hs.227777	NM_003463	ENSG00000112245	PTP4A1	HH72|PRL-1|PRL1|PTP(CAAX1)|PTPCAAX1	protein tyrosine phosphatase type IVA, member 1	protein-coding
chr11-159	chr11	118581032	118581378	-	314.2	0.343	intron (NM_001142281, intron 1 of 8)	intron (NM_001142281, intron 1 of 8)	8818	NM_001655	372	Hs.33642	NM_001655	ENSG00000095139	ARCN1	COPD|SRMMD	archain 1	protein-coding
chr15-352	chr15	51893536	51893882	-	314.2	0.545	intron (NM_014547, intron 5 of 9)	AluYk2|SINE|Alu	30411	NR_109775	100422556	Hs.664788	NR_109775		LOC100422556	-	LEO1 homolog, Paf1/RNA polymerase II complex component pseudogene	pseudo
chr3-140	chr3	177051269	177051615	-	314.2	0.543	intron (NM_024665, intron 5 of 15)	L1PREC2|LINE|L1	145042	NM_001321193	79718	Hs.714201	NM_024665	ENSG00000177565	TBL1XR1	C21|DC42|IRA1|MRD41|TBLR1	transducin beta like 1 X-linked receptor 1	protein-coding
chr1-170	chr1	204403794	204404140	-	314.0	0.626	3' UTR (NM_032833, exon 2 of 2)	3' UTR (NM_032833, exon 2 of 2)	7850	NM_032833	84919	Hs.304376	NM_032833	ENSG00000158615	PPP1R15B	CREP|MSSGM2	protein phosphatase 1 regulatory subunit 15B	protein-coding
chr10-56	chr10	58395337	58395683	+	313.7	0.517	non-coding (NR_073073, exon 8 of 8)	non-coding (NR_073073, exon 8 of 8)	10367	NM_001270782	7019	Hs.594250	NM_003201	ENSG00000108064	TFAM	MTDPS15|MTTF1|MTTFA|TCF6|TCF6L1|TCF6L2|TCF6L3	transcription factor A, mitochondrial	protein-coding
chrX-18	chrX	103253661	103254007	+	313.7	0.571	exon (NM_001006684, exon 2 of 2)	exon (NM_001006684, exon 2 of 2)	1359	NM_153333	90843	Hs.389734	NM_153333	ENSG00000180964	TCEAL8	WEX3	transcription elongation factor A like 8	protein-coding
chr15-46	chr15	73560092	73560438	-	313.5	0.582	TTS (NM_001042367)	TTS (NM_001042367)	9278	NR_103844	101241892	Hs.656678	NR_103844	ENSG00000281183	NPTN-IT1	lncRNA-LET	NPTN intronic transcript 1	ncRNA
chr1-127	chr1	169106767	169107113	+	313.5	0.624	intron (NM_001677, intron 1 of 5)	CpG	231	NM_001677	481	Hs.291196	NM_001677	ENSG00000143153	ATP1B1	ATP1B	ATPase Na+/K+ transporting subunit beta 1	protein-coding
chr11-85	chr11	9283070	9283416	-	313.5	0.548	3' UTR (NM_015012, exon 7 of 7)	3' UTR (NM_015012, exon 7 of 7)	-17917	NM_015213	23258	Hs.501857	NM_015213	ENSG00000184014	DENND5A	RAB6IP1	DENN domain containing 5A	protein-coding
chr11-95	chr11	68612911	68613257	-	313.2	0.500	exon (NM_001164160, exon 25 of 25)	exon (NM_001164160, exon 25 of 25)	-71391	NM_015973	51083	Hs.278959	NM_015973	ENSG00000069482	GAL	ETL8|GAL-GMAP|GALN|GLNN|GMAP	galanin and GMAP prepropeptide	protein-coding
chr1-619	chr1	40281495	40281841	+	313.2	0.556	intron (NM_005857, intron 7 of 9)	intron (NM_005857, intron 7 of 9)	23618	NM_005857	10269	Hs.132642	NM_005857	ENSG00000084073	ZMPSTE24	FACE-1|FACE1|HGPS|PRO1|STE24|Ste24p	zinc metallopeptidase STE24	protein-coding
chr1-194	chr1	88834216	88834562	+	313.2	0.568	3' UTR (NM_001320708, exon 21 of 21)	3' UTR (NM_001320708, exon 21 of 21)	57229	NM_001514	2959	Hs.481852	NM_001514	ENSG00000137947	GTF2B	TF2B|TFIIB	general transcription factor IIB	protein-coding
chr15-182	chr15	58632865	58633211	-	313.0	0.692	intron (NM_001110, intron 9 of 15)	intron (NM_001110, intron 9 of 15)	60569	NR_073415	664618	Hs.670224	NR_002927		HSP90AB4P	HSP90Bd	heat shock protein 90 alpha family class B member 4, pseudogene	pseudo
chr2-52	chr2	173955664	173956010	+	312.7	0.511	exon (NM_003111, exon 4 of 7)	exon (NM_003111, exon 4 of 7)	8382	NM_001017371	6670	Hs.531587	NM_003111	ENSG00000172845	SP3	SPR2	Sp3 transcription factor	protein-coding
chr6-54	chr6	163571093	163571439	+	312.5	0.520	3' UTR (NM_001301085, exon 8 of 8)	3' UTR (NM_001301085, exon 8 of 8)	100218	NR_134620	102724152	Hs.738183	NR_134620		LOC102724152	-	uncharacterized LOC102724152	ncRNA
chr11-109	chr11	9281357	9281703	-	312.5	0.553	3' UTR (NM_015012, exon 7 of 7)	3' UTR (NM_015012, exon 7 of 7)	-16204	NM_015213	23258	Hs.501857	NM_015213	ENSG00000184014	DENND5A	RAB6IP1	DENN domain containing 5A	protein-coding
chr2-170	chr2	96195127	96195473	-	312.3	0.564	intron (NM_020151, intron 2 of 7)	intron (NM_020151, intron 2 of 7)	-13116	NR_046322	285033	Hs.58648	NM_001037228		STARD7-AS1	-	STARD7 antisense RNA 1	ncRNA
chr1-153	chr1	150235890	150236236	+	312.0	0.444	promoter-TSS (NM_001136478)	promoter-TSS (NM_001136478)	93	NM_030920	81611	Hs.656466	NM_030920	ENSG00000143401	ANP32E	LANP-L|LANPL	acidic nuclear phosphoprotein 32 family member E	protein-coding
chr6-409	chr6	35890677	35891023	-	312.0	0.714	intron (NM_003137, intron 3 of 15)	intron (NM_003137, intron 3 of 15)	30330	NR_034069	6732	Hs.443861	NM_003137	ENSG00000096063	SRPK1	SFRSK1	SRSF protein kinase 1	protein-coding
chr14-64	chr14	68787631	68787977	-	311.8	0.688	3' UTR (NM_001244698, exon 3 of 3)	3' UTR (NM_001244698, exon 3 of 3)	6110	NM_004926	677	Hs.85155	NM_004926	ENSG00000185650	ZFP36L1	BRF1|Berg36|ERF-1|ERF1|RNF162B|TIS11B|cMG1	ZFP36 ring finger protein like 1	protein-coding
chr4-40	chr4	176320047	176320393	+	311.8	0.634	intron (NM_021928, intron 1 of 4)	CpG	281	NM_021928	60559	Hs.42194	NM_021928	ENSG00000129128	SPCS3	PRO3567|SPC22/23|SPC3|YLR066W	signal peptidase complex subunit 3	protein-coding
chr10-345	chr10	96527823	96528169	-	311.3	0.505	intron (NM_020123, intron 12 of 14)	intron (NM_020123, intron 12 of 14)	-14070	NM_012465	7093	Hs.154296	NM_012465	ENSG00000095587	TLL2	-	tolloid like 2	protein-coding
chr1-855	chr1	24671146	24671492	-	310.5	0.589	intron (NM_001303449, intron 16 of 17)	intron (NM_001303449, intron 16 of 17)	27760	NM_001303449	10250	Hs.18192	NM_005839	ENSG00000133226	SRRM1	160-KD|POP101|SRM160	serine and arginine repetitive matrix 1	protein-coding
chr6-72	chr6	163571739	163572085	-	310.3	0.568	3' UTR (NM_001301085, exon 8 of 8)	3' UTR (NM_001301085, exon 8 of 8)	99572	NR_134620	102724152	Hs.738183	NR_134620		LOC102724152	-	uncharacterized LOC102724152	ncRNA
chr10-138	chr10	32016847	32017193	-	310.1	0.546	intron (NM_004521, intron 24 of 25)	intron (NM_004521, intron 24 of 25)	39423	NM_004521	3799	Hs.327736	NM_004521	ENSG00000170759	KIF5B	HEL-S-61|KINH|KNS|KNS1|UKHC	kinesin family member 5B	protein-coding
chr5-95	chr5	131359378	131359724	+	310.1	0.611	intron (NM_020240, intron 3 of 5)	intron (NM_020240, intron 3 of 5)	95542	NM_020240	56990	Hs.508829	NM_020240	ENSG00000158985	CDC42SE2	SPEC2	CDC42 small effector 2	protein-coding
chr3-978	chr3	9801701	9802047	+	309.8	0.578	intron (NM_001198793, intron 4 of 11)	intron (NM_001198793, intron 4 of 11)	-8086	NM_001025930	26140	Hs.726435	NM_015644	ENSG00000214021	TTLL3	HOTTL	tubulin tyrosine ligase like 3	protein-coding
chr18-116	chr18	8633204	8633550	+	309.6	0.591	intron (NM_001025300, intron 3 of 5)	intron (NM_001025300, intron 3 of 5)	23932	NM_001025300	201475	Hs.270074	NM_001025300	ENSG00000206418	RAB12	-	RAB12, member RAS oncogene family	protein-coding
chr17-71	chr17	7675786	7676132	-	309.6	0.516	promoter-TSS (NM_001276699)	promoter-TSS (NM_001276699)	-466	NM_001276699	7157	Hs.437460	NM_000546	ENSG00000141510	TP53	BCC7|LFS1|P53|TRP53	tumor protein p53	protein-coding
chr18-17	chr18	723329	723675	-	309.1	0.569	3' UTR (NM_005433, exon 12 of 12)	3' UTR (NM_005433, exon 12 of 12)	-10838	NM_001318760	55556	Hs.658550	NM_017512	ENSG00000132199	ENOSF1	RTS|TYMSAS	enolase superfamily member 1	protein-coding
chrX-246	chrX	24071201	24071547	-	308.8	0.449	intron (NM_001415, intron 9 of 11)	AluSx3|SINE|Alu	16426	NM_001415	1968	Hs.539684	NM_001415	ENSG00000130741	EIF2S3	EIF2|EIF2G|EIF2gamma|MRXSBRK|eIF-2gA	eukaryotic translation initiation factor 2 subunit gamma	protein-coding
chr6-61	chr6	163572856	163573202	+	308.6	0.560	3' UTR (NM_001301085, exon 8 of 8)	3' UTR (NM_001301085, exon 8 of 8)	98455	NR_134620	102724152	Hs.738183	NR_134620		LOC102724152	-	uncharacterized LOC102724152	ncRNA
chr20-19	chr20	45325808	45326154	+	308.1	0.478	3' UTR (NM_002999, exon 5 of 5)	3' UTR (NM_002999, exon 5 of 5)	-17452	NM_003833	8785	Hs.278489	NM_003833	ENSG00000124159	MATN4	-	matrilin 4	protein-coding
chr11-51	chr11	73677085	73677431	-	307.9	0.485	3' UTR (NM_002869, exon 8 of 8)	3' UTR (NM_002869, exon 8 of 8)	28568	NM_001130036	58473	Hs.445489	NM_021200	ENSG00000021300	PLEKHB1	KPL1|PHR1|PHRET1	pleckstrin homology domain containing B1	protein-coding
chr2-490	chr2	96192853	96193199	-	307.6	0.517	intron (NM_020151, intron 5 of 7)	intron (NM_020151, intron 5 of 7)	-15390	NR_046322	285033	Hs.58648	NM_001037228		STARD7-AS1	-	STARD7 antisense RNA 1	ncRNA
chr15-36	chr15	63263599	63263945	-	307.4	0.564	3' UTR (NM_016530, exon 8 of 8)	3' UTR (NM_016530, exon 8 of 8)	-13778	NM_001145646	83464	Hs.511703	NM_031301	ENSG00000138613	APH1B	APH-1B|PRO1328|PSFL|TAAV688	aph-1 homolog B, gamma-secretase subunit	protein-coding
chr15-135	chr15	51869367	51869713	+	307.4	0.353	intron (NM_014547, intron 3 of 9)	intron (NM_014547, intron 3 of 9)	39912	NM_014547	29766	Hs.4998	NM_014547	ENSG00000138594	TMOD3	UTMOD	tropomodulin 3	protein-coding
chr18-15	chr18	10551294	10551640	+	306.4	0.544	3' UTR (NM_003826, exon 12 of 12)	3' UTR (NM_003826, exon 12 of 12)	25591	NM_003826	8774	Hs.464622	NM_003826	ENSG00000134265	NAPG	GAMMASNAP	NSF attachment protein gamma	protein-coding
chr7-75	chr7	34931084	34931430	-	305.9	0.622	3' UTR (NM_015283, exon 22 of 22)	3' UTR (NM_015283, exon 22 of 22)	9577	NR_031666	100302152		NR_031666	ENSG00000221669	MIR548N	MIRN548N|hsa-mir-548n	microRNA 548n	ncRNA
chr1-184	chr1	47378381	47378727	+	305.9	0.602	non-coding (NR_046394, exon 5 of 5)	non-coding (NR_046394, exon 5 of 5)	-37518	NM_012186	2301	Hs.112968	NM_012186	ENSG00000186790	FOXE3	CTRCT34|FKHL12|FREAC8	forkhead box E3	protein-coding
chr1-168	chr1	36289253	36289599	+	305.6	0.541	exon (NM_005119, exon 5 of 12)	exon (NM_005119, exon 5 of 12)	-16967	NM_001162530	79729	Hs.524496	NM_024676	ENSG00000214193	SH3D21	C1orf113	SH3 domain containing 21	protein-coding
chr10-91	chr10	63620675	63621021	-	305.6	0.564	exon (NM_001001330, exon 8 of 8)	exon (NM_001001330, exon 8 of 8)	-98773	NM_001322258	221037	Hs.413416	NM_004241	ENSG00000171988	JMJD1C	KDM3C|TRIP-8|TRIP8	jumonji domain containing 1C	protein-coding
chr3-56	chr3	32502396	32502742	-	305.6	0.761	intron (NM_017801, intron 1 of 3)	(CCCGAG)n|Simple_repeat|Simple_repeat	342	NM_017801	54918	Hs.380627	NM_017801	ENSG00000091317	CMTM6	CKLFSF6|PRO2219	CKLF like MARVEL transmembrane domain containing 6	protein-coding
chr16-28	chr16	66723054	66723400	-	305.4	0.486	non-coding (NR_136658, exon 14 of 14)	non-coding (NR_136658, exon 14 of 14)	-26520	NM_178818	146223	Hs.643961	NM_178818	ENSG00000183723	CMTM4	CKLFSF4	CKLF like MARVEL transmembrane domain containing 4	protein-coding
chr10-479	chr10	96543857	96544203	-	305.4	0.485	intron (NM_020123, intron 9 of 14)	intron (NM_020123, intron 9 of 14)	-30104	NM_012465	7093	Hs.154296	NM_012465	ENSG00000095587	TLL2	-	tolloid like 2	protein-coding
chr1-612	chr1	24648865	24649211	+	304.9	0.564	intron (NM_001303449, intron 4 of 17)	intron (NM_001303449, intron 4 of 17)	5479	NM_001303449	10250	Hs.18192	NM_005839	ENSG00000133226	SRRM1	160-KD|POP101|SRM160	serine and arginine repetitive matrix 1	protein-coding
chr5-77	chr5	149351587	149351933	+	304.9	0.545	3' UTR (NM_152407, exon 4 of 4)	3' UTR (NM_152407, exon 4 of 4)	5882	NR_132366	106144529	Hs.607162	NR_132366	ENSG00000253618	GRPEL2-AS1	-	GRPEL2 antisense RNA 1	ncRNA
chr8-13	chr8	127740434	127740780	-	304.7	0.575	exon (NM_002467, exon 3 of 3)	exon (NM_002467, exon 3 of 3)	4538	NM_002467	4609	Hs.202453	NM_002467	ENSG00000136997	MYC	MRTL|MYCC|bHLHe39|c-Myc	v-myc avian myelocytomatosis viral oncogene homolog	protein-coding
chr3-196	chr3	98819321	98819667	+	304.7	0.439	intron (NM_080927, intron 7 of 15)	intron (NM_080927, intron 7 of 15)	56187	NM_001323367	10402	Hs.148716	NM_006100	ENSG00000064225	ST3GAL6	SIAT10|ST3GALVI	ST3 beta-galactoside alpha-2,3-sialyltransferase 6	protein-coding
chr7-54	chr7	34928901	34929247	-	304.7	0.652	3' UTR (NM_015283, exon 22 of 22)	3' UTR (NM_015283, exon 22 of 22)	11760	NR_031666	100302152		NR_031666	ENSG00000221669	MIR548N	MIRN548N|hsa-mir-548n	microRNA 548n	ncRNA
chr8-312	chr8	70587029	70587375	+	304.7	0.417	intron (NM_014294, intron 6 of 10)	intron (NM_014294, intron 6 of 10)	20489	NM_001317805	23471	Hs.491988	NM_014294	ENSG00000067167	TRAM1	PNAS8|TRAM|TRAMP	translocation associated membrane protein 1	protein-coding
chr6-56	chr6	163570831	163571177	-	304.4	0.580	3' UTR (NM_001301085, exon 8 of 8)	3' UTR (NM_001301085, exon 8 of 8)	100480	NR_134620	102724152	Hs.738183	NR_134620		LOC102724152	-	uncharacterized LOC102724152	ncRNA
chr11-60	chr11	102110996	102111342	+	304.2	0.730	exon (NM_001195044, exon 1 of 8)	exon (NM_001195044, exon 1 of 8)	708	NM_001282101	10413	Hs.503692	NM_006106	ENSG00000137693	YAP1	COB1|YAP|YAP2|YAP65|YKI	Yes associated protein 1	protein-coding
chr1-1429	chr1	108185638	108185984	-	303.7	0.679	intron (NM_013386, intron 2 of 9)	intron (NM_013386, intron 2 of 9)	6998	NM_213651	29957	Hs.656870	NM_013386	ENSG00000085491	SLC25A24	APC1|SCAMC-1	solute carrier family 25 member 24	protein-coding
chr1-118	chr1	204410427	204410773	-	303.7	0.502	exon (NM_032833, exon 1 of 2)	exon (NM_032833, exon 1 of 2)	1217	NM_032833	84919	Hs.304376	NM_032833	ENSG00000158615	PPP1R15B	CREP|MSSGM2	protein phosphatase 1 regulatory subunit 15B	protein-coding
chr1-144	chr1	204410529	204410875	+	303.4	0.528	exon (NM_032833, exon 1 of 2)	exon (NM_032833, exon 1 of 2)	1115	NM_032833	84919	Hs.304376	NM_032833	ENSG00000158615	PPP1R15B	CREP|MSSGM2	protein phosphatase 1 regulatory subunit 15B	protein-coding
chr11-402	chr11	35180337	35180683	+	302.0	0.545	intron (NM_001202556, intron 3 of 7)	intron (NM_001202556, intron 3 of 7)	41640	NM_001202556	960	Hs.502328	NM_000610	ENSG00000026508	CD44	CDW44|CSPG8|ECMR-III|HCELL|HUTCH-I|IN|LHR|MC56|MDU2|MDU3|MIC4|Pgp1	CD44 molecule (Indian blood group)	protein-coding
chr1-254	chr1	47378217	47378563	-	301.7	0.596	non-coding (NR_046394, exon 5 of 5)	non-coding (NR_046394, exon 5 of 5)	-37682	NM_012186	2301	Hs.112968	NM_012186	ENSG00000186790	FOXE3	CTRCT34|FKHL12|FREAC8	forkhead box E3	protein-coding
chr1-840	chr1	225410352	225410698	+	301.5	0.563	intron (NM_194442, intron 9 of 13)	L1MC4a|LINE|L1	17588	NM_002296	3930	Hs.435166	NM_002296	ENSG00000143815	LBR	DHCR14B|LMN2R|PHA|TDRD18	lamin B receptor	protein-coding
chr15-194	chr15	51899858	51900204	-	301.5	0.428	intron (NM_014547, intron 7 of 9)	intron (NM_014547, intron 7 of 9)	24089	NR_109775	100422556	Hs.664788	NR_109775		LOC100422556	-	LEO1 homolog, Paf1/RNA polymerase II complex component pseudogene	pseudo
chr3-64	chr3	69965038	69965384	+	301.5	0.493	exon (NM_198159, exon 10 of 10)	exon (NM_198159, exon 10 of 10)	28611	NM_198178	4286	Hs.166017	NM_000248	ENSG00000187098	MITF	CMM8|MI|WS2|WS2A|bHLHe32	melanogenesis associated transcription factor	protein-coding
chr17-38	chr17	7668374	7668720	-	301.5	0.649	3' UTR (NM_000546, exon 11 of 11)	3' UTR (NM_000546, exon 11 of 11)	6946	NM_001126115	7157	Hs.437460	NM_000546	ENSG00000141510	TP53	BCC7|LFS1|P53|TRP53	tumor protein p53	protein-coding
chr2-732	chr2	74164913	74165259	-	301.2	0.600	intron (NM_018221, intron 4 of 5)	AluJr|SINE|Alu	13228	NM_001317111	55233	Hs.602092	NM_018221	ENSG00000114978	MOB1A	C2orf6|MATS1|MOB1|MOBK1B|MOBKL1B|Mob4B	MOB kinase activator 1A	protein-coding
chr16-356	chr16	69446867	69447213	-	301.0	0.529	intron (NM_030579, intron 1 of 4)	L1MC4|LINE|L1	22445	NM_030579	80777	Hs.461131	NM_030579	ENSG00000103018	CYB5B	CYB5-M|CYPB5M|OMB5	cytochrome b5 type B	protein-coding
chr19-29	chr19	1038162	1038508	+	300.8	0.530	3' UTR (NM_201277, exon 6 of 6)	3' UTR (NM_201277, exon 6 of 6)	-1768	NM_019112	10347	Hs.134514	NM_019112	ENSG00000064687	ABCA7	ABCA-SSN|ABCX|AD9	ATP binding cassette subfamily A member 7	protein-coding
chr2-314	chr2	187484894	187485240	+	300.8	0.470	intron (NM_001032281, intron 4 of 6)	intron (NM_001032281, intron 4 of 6)	-36773	NM_005795	10203	Hs.470882	NM_005795	ENSG00000064989	CALCRL	CGRPR|CRLR	calcitonin receptor like receptor	protein-coding
chr4-60	chr4	87390682	87391028	-	300.3	0.710	intron (NM_016245, intron 1 of 6)	intron (NM_016245, intron 1 of 6)	448	NM_016245	51170	Hs.594923	NM_016245	ENSG00000198189	HSD17B11	17-BETA-HSD11|17-BETA-HSDXI|17BHSD11|DHRS8|PAN1B|RETSDR2|SDR16C2	hydroxysteroid 17-beta dehydrogenase 11	protein-coding
chr15-159	chr15	58627797	58628143	+	300.3	0.453	intron (NM_001110, intron 9 of 15)	intron (NM_001110, intron 9 of 15)	65637	NR_073415	664618	Hs.670224	NR_002927		HSP90AB4P	HSP90Bd	heat shock protein 90 alpha family class B member 4, pseudogene	pseudo
chr7-45	chr7	135977152	135977498	+	299.8	0.398	5' UTR (NM_001128619, exon 1 of 4)	5' UTR (NM_001128619, exon 1 of 4)	131	NM_145808	136319	Hs.602015	NM_145808	ENSG00000105887	MTPN	GCDP|V-1	myotrophin	protein-coding
chr17-40	chr17	32481151	32481497	+	299.0	0.512	3' UTR (NM_001270482, exon 13 of 13)	3' UTR (NM_001270482, exon 13 of 13)	-5763	NM_003885	8851	Hs.500015	NM_003885	ENSG00000176749	CDK5R1	CDK5P35|CDK5R|NCK5A|p23|p25|p35|p35nck5a	cyclin dependent kinase 5 regulatory subunit 1	protein-coding
chr10-208	chr10	32900611	32900957	-	299.0	0.430	TTS (NR_132768)	TTS (NR_132768)	688	NR_132768	106633814		NR_132768		SNORA86	-	small nucleolar RNA, H/ACA box 86	snoRNA
chr10-339	chr10	96562007	96562353	+	299.0	0.456	intron (NM_020123, intron 3 of 14)	intron (NM_020123, intron 3 of 14)	24872	NM_020123	56889	Hs.500674	NM_020123	ENSG00000077147	TM9SF3	EP70-P-iso|SMBP	transmembrane 9 superfamily member 3	protein-coding
chr2-109	chr2	190932551	190932897	-	299.0	0.635	exon (NM_001256310, exon 15 of 15)	exon (NM_001256310, exon 15 of 15)	51903	NM_014905	2744	Hs.116448	NM_014905	ENSG00000115419	GLS	AAD20|GAC|GAM|GLS1|KGA	glutaminase	protein-coding
chr14-71	chr14	75132533	75132879	-	298.8	0.549	3' UTR (NM_006827, exon 5 of 5)	3' UTR (NM_006827, exon 5 of 5)	-5626	NM_033116	91754	Hs.7200	NM_033116	ENSG00000119638	NEK9	APUG|LCCS10|NC|NERCC|NERCC1	NIMA related kinase 9	protein-coding
chr7-209	chr7	66941933	66942279	+	298.1	0.668	intron (NM_017994, intron 2 of 6)	intron (NM_017994, intron 2 of 6)	20890	NM_017994	55069	Hs.488478	NM_017994	ENSG00000106609	TMEM248	C7orf42	transmembrane protein 248	protein-coding
chr17-82	chr17	59110952	59111298	-	298.1	0.528	3' UTR (NM_001100595, exon 3 of 3)	3' UTR (NM_001100595, exon 3 of 3)	-4204	NM_001005207	4591	Hs.579079	NM_015294	ENSG00000108395	TRIM37	MUL|POB1|TEF3	tripartite motif containing 37	protein-coding
chr18-23	chr18	9399273	9399619	-	298.1	0.546	exon (NM_020648, exon 5 of 5)	exon (NM_020648, exon 5 of 5)	64679	NM_020648	57045	Hs.514685	NM_020648	ENSG00000128791	TWSG1	TSG	twisted gastrulation BMP signaling modulator 1	protein-coding
chr15-104	chr15	58610412	58610758	+	298.1	0.505	intron (NM_001110, intron 13 of 15)	intron (NM_001110, intron 13 of 15)	83022	NR_073415	664618	Hs.670224	NR_002927		HSP90AB4P	HSP90Bd	heat shock protein 90 alpha family class B member 4, pseudogene	pseudo
chr1-667	chr1	108143262	108143608	-	297.8	0.585	intron (NM_013386, intron 8 of 9)	intron (NM_013386, intron 8 of 9)	49374	NM_213651	29957	Hs.656870	NM_013386	ENSG00000085491	SLC25A24	APC1|SCAMC-1	solute carrier family 25 member 24	protein-coding
chr7-49	chr7	34929846	34930192	-	297.8	0.550	3' UTR (NM_015283, exon 22 of 22)	3' UTR (NM_015283, exon 22 of 22)	10815	NR_031666	100302152		NR_031666	ENSG00000221669	MIR548N	MIRN548N|hsa-mir-548n	microRNA 548n	ncRNA
chr15-70	chr15	73569966	73570312	-	297.3	0.501	promoter-TSS (NR_103844)	promoter-TSS (NR_103844)	-596	NR_103844	101241892	Hs.656678	NR_103844	ENSG00000281183	NPTN-IT1	lncRNA-LET	NPTN intronic transcript 1	ncRNA
chr3-35	chr3	98900953	98901299	-	297.3	0.644	exon (NM_080927, exon 1 of 16)	exon (NM_080927, exon 1 of 16)	563	NM_080927	131566	Hs.203691	NM_080927	ENSG00000057019	DCBLD2	CLCP1|ESDN	discoidin, CUB and LCCL domain containing 2	protein-coding
chr1-159	chr1	225987863	225988209	-	297.1	0.564	exon (NM_152608, exon 6 of 7)	exon (NM_152608, exon 6 of 7)	11329	NM_152608	163859	Hs.520192	NM_152608	ENSG00000143751	SDE2	C1orf55|dJ671D7.1	SDE2 telomere maintenance homolog	protein-coding
chr9-178	chr9	125157996	125158342	-	297.1	0.523	intron (NM_002721, intron 4 of 6)	intron (NM_002721, intron 4 of 6)	-14610	NM_001144877	286205	Hs.59504	NM_173690	ENSG00000173611	SCAI	C9orf126|NET40	suppressor of cancer cell invasion	protein-coding
chr11-424	chr11	118592435	118592781	-	296.6	0.482	intron (NM_001655, intron 6 of 9)	intron (NM_001655, intron 6 of 9)	-13890	NM_015157	23187	Hs.504062	NM_015157	ENSG00000019144	PHLDB1	LL5A	pleckstrin homology like domain family B member 1	protein-coding
chrX-190	chrX	24062493	24062839	+	296.6	0.444	intron (NM_001415, intron 6 of 11)	intron (NM_001415, intron 6 of 11)	7718	NM_001415	1968	Hs.539684	NM_001415	ENSG00000130741	EIF2S3	EIF2|EIF2G|EIF2gamma|MRXSBRK|eIF-2gA	eukaryotic translation initiation factor 2 subunit gamma	protein-coding
chr1-604	chr1	108154707	108155053	-	296.1	0.446	intron (NM_013386, intron 6 of 9)	intron (NM_013386, intron 6 of 9)	37929	NM_213651	29957	Hs.656870	NM_013386	ENSG00000085491	SLC25A24	APC1|SCAMC-1	solute carrier family 25 member 24	protein-coding
chr1-742	chr1	225423588	225423934	-	296.1	0.574	intron (NM_194442, intron 2 of 13)	L2a|LINE|L2	4352	NM_002296	3930	Hs.435166	NM_002296	ENSG00000143815	LBR	DHCR14B|LMN2R|PHA|TDRD18	lamin B receptor	protein-coding
chr5-822	chr5	149519879	149520225	-	295.9	0.544	intron (NM_001025105, intron 4 of 10)	intron (NM_001025105, intron 4 of 10)	30279	NM_001271742	1452	Hs.529862	NM_001892	ENSG00000113712	CSNK1A1	CK1|CK1a|CKIa|HEL-S-77p|HLCDGP1|PRO2975	casein kinase 1 alpha 1	protein-coding
chr10-485	chr10	96528099	96528445	+	295.6	0.487	intron (NM_020123, intron 11 of 14)	intron (NM_020123, intron 11 of 14)	-14346	NM_012465	7093	Hs.154296	NM_012465	ENSG00000095587	TLL2	-	tolloid like 2	protein-coding
chr6-44	chr6	110874967	110875313	+	295.1	0.657	non-coding (NR_109768, exon 1 of 6)	non-coding (NR_109768, exon 1 of 6)	356	NM_001634	262	Hs.159118	NM_001634	ENSG00000123505	AMD1	ADOMETDC|AMD|SAMDC	adenosylmethionine decarboxylase 1	protein-coding
chr1-557	chr1	225412546	225412892	+	294.9	0.356	intron (NM_194442, intron 7 of 13)	intron (NM_194442, intron 7 of 13)	15394	NM_002296	3930	Hs.435166	NM_002296	ENSG00000143815	LBR	DHCR14B|LMN2R|PHA|TDRD18	lamin B receptor	protein-coding
chr14-208	chr14	39040411	39040757	-	294.6	0.545	intron (NM_006364, intron 18 of 19)	intron (NM_006364, intron 18 of 19)	62944	NM_006364	10484	Hs.272927	NM_006364	ENSG00000100934	SEC23A	CLSD	Sec23 homolog A, coat complex II component	protein-coding
chr8-23	chr8	103329552	103329898	-	294.4	0.535	exon (NM_001317796, exon 5 of 6)	exon (NM_001317796, exon 5 of 6)	30894	NM_003506	8323	Hs.591863	NM_003506	ENSG00000164930	FZD6	FZ-6|FZ6|HFZ6|NDNC10	frizzled class receptor 6	protein-coding
chr15-60	chr15	73570283	73570629	+	294.4	0.497	promoter-TSS (NR_103844)	promoter-TSS (NR_103844)	-913	NR_103844	101241892	Hs.656678	NR_103844	ENSG00000281183	NPTN-IT1	lncRNA-LET	NPTN intronic transcript 1	ncRNA
chr3-153	chr3	152269009	152269355	+	294.1	0.908	intron (NM_001314057, intron 1 of 11)	CpG-20394	444	NR_027038	401093	Hs.725347	NR_027037	ENSG00000229619	MBNL1-AS1	-	MBNL1 antisense RNA 1	ncRNA
chr5-92	chr5	149350771	149351117	-	293.7	0.546	exon (NM_152407, exon 4 of 4)	exon (NM_152407, exon 4 of 4)	5530	NM_152407	134266	Hs.511816	NM_152407	ENSG00000164284	GRPEL2	Mt-GrpE#2	GrpE like 2, mitochondrial	protein-coding
chr11-96	chr11	68614468	68614814	+	293.4	0.478	exon (NM_001164164, exon 23 of 23)	exon (NM_001164164, exon 23 of 23)	-69834	NM_015973	51083	Hs.278959	NM_015973	ENSG00000069482	GAL	ETL8|GAL-GMAP|GALN|GLNN|GMAP	galanin and GMAP prepropeptide	protein-coding
chr8-27	chr8	13083427	13083773	-	293.2	0.655	3' UTR (NM_006094, exon 14 of 14)	3' UTR (NM_006094, exon 14 of 14)	32644	NM_001164271	10395	Hs.134296	NM_006094	ENSG00000164741	DLC1	ARHGAP7|HP|STARD12|p122-RhoGAP	DLC1 Rho GTPase activating protein	protein-coding
chr17-79	chr17	7676125	7676471	+	293.2	0.544	promoter-TSS (NM_001276699)	promoter-TSS (NM_001276699)	-805	NM_001276699	7157	Hs.437460	NM_000546	ENSG00000141510	TP53	BCC7|LFS1|P53|TRP53	tumor protein p53	protein-coding
chr14-365	chr14	39067178	39067524	+	292.7	0.599	intron (NM_006364, intron 9 of 19)	intron (NM_006364, intron 9 of 19)	36177	NM_006364	10484	Hs.272927	NM_006364	ENSG00000100934	SEC23A	CLSD	Sec23 homolog A, coat complex II component	protein-coding
chr3-71	chr3	98515645	98515991	-	292.2	0.627	3' UTR (NM_019895, exon 6 of 6)	3' UTR (NM_019895, exon 6 of 6)	7248	NM_001040199	56650	Hs.531371	NM_019895	ENSG00000080822	CLDND1	C3orf4|GENX-3745	claudin domain containing 1	protein-coding
chr1-286	chr1	109064429	109064775	+	291.7	0.626	exon (NM_005645, exon 4 of 4)	exon (NM_005645, exon 4 of 4)	11400	NM_005645	6884	Hs.632426	NM_005645	ENSG00000197780	TAF13	TAF(II)18|TAF2K|TAFII-18|TAFII18	TATA-box binding protein associated factor 13	protein-coding
chr11-176	chr11	102114267	102114613	+	291.7	0.529	intron (NM_001130145, intron 2 of 8)	intron (NM_001130145, intron 2 of 8)	2000	NM_001195045	10413	Hs.503692	NM_006106	ENSG00000137693	YAP1	COB1|YAP|YAP2|YAP65|YKI	Yes associated protein 1	protein-coding
chr11-476	chr11	68591667	68592013	+	291.5	0.606	intron (NM_001164164, intron 17 of 22)	intron (NM_001164164, intron 17 of 22)	-92635	NM_015973	51083	Hs.278959	NM_015973	ENSG00000069482	GAL	ETL8|GAL-GMAP|GALN|GLNN|GMAP	galanin and GMAP prepropeptide	protein-coding
chr1-342	chr1	150226695	150227041	+	291.2	0.355	intron (NM_001280560, intron 3 of 4)	intron (NM_001280560, intron 3 of 4)	7810	NM_001136479	81611	Hs.656466	NM_030920	ENSG00000143401	ANP32E	LANP-L|LANPL	acidic nuclear phosphoprotein 32 family member E	protein-coding
chr4-174	chr4	77020592	77020938	+	291.2	0.697	intron (NM_001306147, intron 9 of 11)	intron (NM_001306147, intron 9 of 11)	55207	NM_006835	10983	Hs.518827	NM_006835	ENSG00000118816	CCNI	CCNI1|CYC1|CYI	cyclin I	protein-coding
chr14-257	chr14	39085835	39086181	+	291.2	0.456	intron (NM_006364, intron 6 of 19)	intron (NM_006364, intron 6 of 19)	17520	NM_006364	10484	Hs.272927	NM_006364	ENSG00000100934	SEC23A	CLSD	Sec23 homolog A, coat complex II component	protein-coding
chr16-68	chr16	56389343	56389689	+	290.5	0.474	intron (NM_001144, intron 8 of 13)	intron (NM_001144, intron 8 of 13)	35479	NM_001323511	267	Hs.295137	NM_001144	ENSG00000159461	AMFR	GP78|RNF45	autocrine motility factor receptor	protein-coding
chr5-179	chr5	154803506	154803852	+	290.2	0.664	exon (NM_015315, exon 13 of 19)	exon (NM_015315, exon 13 of 19)	-25779	NR_039667	100616306		NR_039667	ENSG00000263361	MIR378H	-	microRNA 378h	ncRNA
chr5-45	chr5	133959812	133960158	+	290.0	0.518	exon (NM_020199, exon 2 of 3)	exon (NM_020199, exon 2 of 3)	-8704	NR_134247	105379183	Hs.543907	NR_134247		LOC105379183	-	uncharacterized LOC105379183	ncRNA
chr5-821	chr5	149506734	149507080	-	289.7	0.546	intron (NM_001892, intron 8 of 9)	intron (NM_001892, intron 8 of 9)	43424	NM_001271742	1452	Hs.529862	NM_001892	ENSG00000113712	CSNK1A1	CK1|CK1a|CKIa|HEL-S-77p|HLCDGP1|PRO2975	casein kinase 1 alpha 1	protein-coding
chr1-167	chr1	225988068	225988414	+	289.3	0.549	exon (NM_152608, exon 6 of 7)	exon (NM_152608, exon 6 of 7)	11124	NM_152608	163859	Hs.520192	NM_152608	ENSG00000143751	SDE2	C1orf55|dJ671D7.1	SDE2 telomere maintenance homolog	protein-coding
chr15-126	chr15	51862617	51862963	-	289.0	0.294	intron (NM_014547, intron 1 of 9)	intron (NM_014547, intron 1 of 9)	33162	NM_014547	29766	Hs.4998	NM_014547	ENSG00000138594	TMOD3	UTMOD	tropomodulin 3	protein-coding
chr15-111	chr15	58610077	58610423	-	288.8	0.491	intron (NM_001110, intron 14 of 15)	intron (NM_001110, intron 14 of 15)	83357	NR_073415	664618	Hs.670224	NR_002927		HSP90AB4P	HSP90Bd	heat shock protein 90 alpha family class B member 4, pseudogene	pseudo
chr4-221	chr4	41939329	41939675	+	288.5	0.551	intron (NM_018126, intron 3 of 6)	Tigger19b|DNA|TcMar-Tigger	4382	NM_018126	55161	Hs.31082	NM_018126	ENSG00000109133	TMEM33	1600019D15Rik|SHINC-3|SHINC3	transmembrane protein 33	protein-coding
chr4-423	chr4	77028657	77029003	+	288.5	0.602	intron (NM_001306147, intron 10 of 11)	intron (NM_001306147, intron 10 of 11)	47142	NM_006835	10983	Hs.518827	NM_006835	ENSG00000118816	CCNI	CCNI1|CYC1|CYI	cyclin I	protein-coding
chr3-144	chr3	98881695	98882041	+	288.3	0.442	intron (NM_080927, intron 1 of 15)	intron (NM_080927, intron 1 of 15)	19821	NM_080927	131566	Hs.203691	NM_080927	ENSG00000057019	DCBLD2	CLCP1|ESDN	discoidin, CUB and LCCL domain containing 2	protein-coding
chr17-69	chr17	28326404	28326750	-	288.3	0.510	exon (NM_014573, exon 3 of 3)	exon (NM_014573, exon 3 of 3)	7482	NM_014573	27346	Hs.199695	NM_014573	ENSG00000109084	TMEM97	MAC30	transmembrane protein 97	protein-coding
chr15-48	chr15	57709175	57709521	+	288.3	0.542	exon (NM_001285900, exon 13 of 15)	exon (NM_001285900, exon 13 of 15)	2827	NM_001018102	81488	Hs.437256	NM_015532	ENSG00000255529	POLR2M	GCOM1|GRINL1A|Gdown|Gdown1	RNA polymerase II subunit M	protein-coding
chr12-98	chr12	123261265	123261611	-	287.8	0.585	non-coding (NR_073008, exon 4 of 4)	non-coding (NR_073008, exon 4 of 4)	6816	NM_001270434	8099	Hs.433201	NM_004642	ENSG00000111328	CDK2AP1	DOC1|DORC1|ST19|doc-1|p12DOC-1	cyclin dependent kinase 2 associated protein 1	protein-coding
chr9-75	chr9	125189377	125189723	-	287.8	0.922	intron (NM_001123355, intron 1 of 7)	CpG	389	NM_002721	5537	Hs.744091	NM_002721	ENSG00000119414	PPP6C	PP6|PP6C	protein phosphatase 6 catalytic subunit	protein-coding
chr2-454	chr2	96193208	96193554	+	287.0	0.482	intron (NM_020151, intron 3 of 7)	intron (NM_020151, intron 3 of 7)	-15035	NR_046322	285033	Hs.58648	NM_001037228		STARD7-AS1	-	STARD7 antisense RNA 1	ncRNA
chr12-281	chr12	79796949	79797295	-	286.6	0.519	intron (NM_001244990, intron 17 of 24)	intron (NM_001244990, intron 17 of 24)	-106112	NM_002583	5074	Hs.643130	NM_002583	ENSG00000177425	PAWR	PAR4|Par-4	pro-apoptotic WT1 regulator	protein-coding
chr14-79	chr14	75134777	75135123	+	286.6	0.523	exon (NM_006827, exon 5 of 5)	exon (NM_006827, exon 5 of 5)	-7870	NM_033116	91754	Hs.7200	NM_033116	ENSG00000119638	NEK9	APUG|LCCS10|NC|NERCC|NERCC1	NIMA related kinase 9	protein-coding
chr1-186	chr1	145935810	145936156	+	286.1	0.487	3' UTR (NM_153713, exon 6 of 6)	3' UTR (NM_153713, exon 6 of 6)	-8447	NM_005105	9939	Hs.591455	NM_005105	ENSG00000265241	RBM8A	BOV-1A|BOV-1B|BOV-1C|C1DELq21.1|DEL1q21.1|MDS014|RBM8|RBM8B|TAR|Y14|ZNRP|ZRNP1	RNA binding motif protein 8A	protein-coding
chr19-170	chr19	4950836	4951182	+	285.8	0.551	intron (NM_013282, intron 12 of 15)	intron (NM_013282, intron 12 of 15)	-18104	NM_015015	23030	Hs.654816	NM_015015	ENSG00000127663	KDM4B	JMJD2B|TDRD14B	lysine demethylase 4B	protein-coding
chr16-224	chr16	67036680	67037026	+	285.1	0.626	intron (NM_022845, intron 3 of 5)	intron (NM_022845, intron 3 of 5)	7706	NM_022845	865	Hs.460988	NM_001755	ENSG00000067955	CBFB	PEBP2B	core-binding factor beta subunit	protein-coding
chr2-356	chr2	68188256	68188602	-	285.1	0.648	intron (NM_000945, intron 3 of 5)	intron (NM_000945, intron 3 of 5)	30599	NM_001329917	56902	Hs.262858	NM_020143	ENSG00000115946	PNO1	KHRBP1|RRP20	partner of NOB1 homolog	protein-coding
chr10-144	chr10	96576788	96577134	+	284.8	0.393	intron (NM_020123, intron 1 of 14)	intron (NM_020123, intron 1 of 14)	10091	NM_020123	56889	Hs.500674	NM_020123	ENSG00000077147	TM9SF3	EP70-P-iso|SMBP	transmembrane 9 superfamily member 3	protein-coding
chr5-696	chr5	149550123	149550469	+	284.8	0.565	promoter-TSS (NM_001271742)	promoter-TSS (NM_001271742)	35	NM_001271742	1452	Hs.529862	NM_001892	ENSG00000113712	CSNK1A1	CK1|CK1a|CKIa|HEL-S-77p|HLCDGP1|PRO2975	casein kinase 1 alpha 1	protein-coding
chr10-50	chr10	110511184	110511530	+	284.6	0.640	3' UTR (NM_004419, exon 4 of 4)	3' UTR (NM_004419, exon 4 of 4)	13490	NM_004419	1847	Hs.2128	NM_004419	ENSG00000138166	DUSP5	DUSP|HVH3	dual specificity phosphatase 5	protein-coding
chr11-86	chr11	118751572	118751918	-	284.1	0.552	3' UTR (NM_001257191, exon 14 of 14)	3' UTR (NM_001257191, exon 14 of 14)	39203	NM_001257191	1656	Hs.408461	NM_004397	ENSG00000110367	DDX6	HLR2|P54|RCK	DEAD-box helicase 6	protein-coding
chr2-43	chr2	42350606	42350952	-	284.1	0.549	non-coding (NR_134948, exon 3 of 3)	non-coding (NR_134948, exon 3 of 3)	9259	NR_134948	9167	Hs.339639	NM_004718	ENSG00000115944	COX7A2L	COX7AR|COX7RP|EB1|SIG81	cytochrome c oxidase subunit 7A2 like	protein-coding
chr20-58	chr20	45330119	45330465	-	284.1	0.524	intron (NM_002999, intron 4 of 4)	intron (NM_002999, intron 4 of 4)	18132	NM_002999	6385	Hs.632267	NM_002999	ENSG00000124145	SDC4	SYND4	syndecan 4	protein-coding
chr12-106	chr12	123261317	123261663	+	283.9	0.557	non-coding (NR_073008, exon 4 of 4)	non-coding (NR_073008, exon 4 of 4)	6764	NM_001270434	8099	Hs.433201	NM_004642	ENSG00000111328	CDK2AP1	DOC1|DORC1|ST19|doc-1|p12DOC-1	cyclin dependent kinase 2 associated protein 1	protein-coding
chr22-1	chr22	38291290	38291636	-	283.6	0.594	3' UTR (NM_152221, exon 11 of 11)	3' UTR (NM_152221, exon 11 of 11)	-18429	NM_001195072	25829	Hs.182626	NM_012264	ENSG00000198792	TMEM184B	C22orf5|FM08|HS5O6A|HSPC256	transmembrane protein 184B	protein-coding
chr17-174	chr17	81889247	81889593	+	282.9	0.356	intron (NM_005782, intron 2 of 5)	intron (NM_005782, intron 2 of 5)	-1370	NM_001289414	51529	Hs.534456	NM_016476	ENSG00000141552	ANAPC11	APC11|Apc11p|HSPC214	anaphase promoting complex subunit 11	protein-coding
chr1-175	chr1	28743653	28743999	+	282.2	0.552	exon (NM_001173128, exon 5 of 6)	exon (NM_001173128, exon 5 of 6)	6886	NM_001172828	51441	Hs.532286	NM_016258	ENSG00000198492	YTHDF2	CAHL|HGRG8|NY-REN-2	YTH N6-methyladenosine RNA binding protein 2	protein-coding
chr12-656	chr12	104338860	104339206	-	281.7	0.427	intron (NM_182743, intron 12 of 13)	intron (NM_182743, intron 12 of 13)	35301	NM_001008394	493861	Hs.659857	NM_001008394	ENSG00000255150	EID3	NS4EB|NSE4B|NSMCE4B	EP300 interacting inhibitor of differentiation 3	protein-coding
chr5-55	chr5	154816586	154816932	+	281.4	0.526	3' UTR (NM_015315, exon 19 of 19)	3' UTR (NM_015315, exon 19 of 19)	-12699	NR_039667	100616306		NR_039667	ENSG00000263361	MIR378H	-	microRNA 378h	ncRNA
chr16-31	chr16	66723292	66723638	+	281.4	0.559	non-coding (NR_136658, exon 14 of 14)	non-coding (NR_136658, exon 14 of 14)	-26758	NM_178818	146223	Hs.643961	NM_178818	ENSG00000183723	CMTM4	CKLFSF4	CKLF like MARVEL transmembrane domain containing 4	protein-coding
chr14-240	chr14	39045331	39045677	+	280.4	0.417	intron (NM_006364, intron 15 of 19)	intron (NM_006364, intron 15 of 19)	58024	NM_006364	10484	Hs.272927	NM_006364	ENSG00000100934	SEC23A	CLSD	Sec23 homolog A, coat complex II component	protein-coding
chr5-208	chr5	115620555	115620901	+	280.4	0.403	TTS (NR_109874)	TTS (NR_109874)	5451	NM_001164468	100302736		NM_001164468	ENSG00000251201	TMED7-TICAM2	-	TMED7-TICAM2 readthrough	protein-coding
chr15-155	chr15	58621597	58621943	+	280.2	0.511	intron (NM_001110, intron 10 of 15)	MIR3|SINE|MIR	71837	NR_073415	664618	Hs.670224	NR_002927		HSP90AB4P	HSP90Bd	heat shock protein 90 alpha family class B member 4, pseudogene	pseudo
chr4-195	chr4	77056131	77056477	+	280.0	0.518	exon (NM_006835, exon 4 of 7)	exon (NM_006835, exon 4 of 7)	19668	NM_006835	10983	Hs.518827	NM_006835	ENSG00000118816	CCNI	CCNI1|CYC1|CYI	cyclin I	protein-coding
chr20-30	chr20	25407843	25408189	+	279.5	0.899	intron (NR_134574, intron 1 of 7)	intron (NR_134574, intron 1 of 7)	333	NM_021067	9837	Hs.658464	NM_021067	ENSG00000101003	GINS1	PSF1	GINS complex subunit 1	protein-coding
chr15-433	chr15	51887752	51888098	+	279.2	0.620	intron (NM_014547, intron 4 of 9)	intron (NM_014547, intron 4 of 9)	36195	NR_109775	100422556	Hs.664788	NR_109775		LOC100422556	-	LEO1 homolog, Paf1/RNA polymerase II complex component pseudogene	pseudo
chr3-77	chr3	149965142	149965488	-	279.0	0.634	3' UTR (NM_002628, exon 3 of 3)	3' UTR (NM_002628, exon 3 of 3)	5639	NM_002628	5217	Hs.91747	NM_002628	ENSG00000070087	PFN2	D3S1319E|PFL	profilin 2	protein-coding
chr12-332	chr12	76369383	76369729	-	277.8	0.550	intron (NM_001003712, intron 19 of 22)	intron (NM_001003712, intron 19 of 22)	-21114	NM_024685	79738	Hs.96322	NM_024685	ENSG00000179941	BBS10	C12orf58	Bardet-Biedl syndrome 10	protein-coding
chr19-35	chr19	41307291	41307637	+	277.8	0.539	3' UTR (NM_144732, exon 15 of 15)	3' UTR (NM_144732, exon 15 of 15)	-2699	NM_052848	90324	Hs.437497	NM_052848	ENSG00000142039	CCDC97	-	coiled-coil domain containing 97	protein-coding
chr4-229	chr4	77011821	77012167	+	277.5	0.535	intron (NM_001306147, intron 6 of 11)	intron (NM_001306147, intron 6 of 11)	62280	NM_018243	55752	Hs.128199	NM_018243	ENSG00000138758	SEPT11	-	septin 11	protein-coding
chr14-92	chr14	30894558	30894904	+	277.0	0.568	3' UTR (NM_014574, exon 16 of 16)	3' UTR (NM_014574, exon 16 of 16)	-4923	NR_038356	100506071	Hs.729195	NR_038356	ENSG00000258525	LOC100506071	-	uncharacterized LOC100506071	ncRNA
chr5-202	chr5	32388157	32388503	-	277.0	0.590	intron (NR_144318, intron 13 of 18)	intron (NR_144318, intron 13 of 18)	6145	NR_030305	693164		NR_030305	ENSG00000207956	MIR579	MIRN579|hsa-mir-579	microRNA 579	ncRNA
chr12-504	chr12	104311342	104311688	+	277.0	0.556	intron (NM_182743, intron 2 of 13)	intron (NM_182743, intron 2 of 13)	7783	NM_001008394	493861	Hs.659857	NM_001008394	ENSG00000255150	EID3	NS4EB|NSE4B|NSMCE4B	EP300 interacting inhibitor of differentiation 3	protein-coding
chr1-1189	chr1	169111375	169111721	+	276.5	0.675	intron (NM_001677, intron 2 of 5)	intron (NM_001677, intron 2 of 5)	4839	NM_001677	481	Hs.291196	NM_001677	ENSG00000143153	ATP1B1	ATP1B	ATPase Na+/K+ transporting subunit beta 1	protein-coding
chr4-10	chr4	77075642	77075988	+	275.8	0.499	5' UTR (NM_006835, exon 1 of 7)	5' UTR (NM_006835, exon 1 of 7)	157	NM_006835	10983	Hs.518827	NM_006835	ENSG00000118816	CCNI	CCNI1|CYC1|CYI	cyclin I	protein-coding
chr4-248	chr4	77066398	77066744	+	275.8	0.448	intron (NM_006835, intron 1 of 6)	intron (NM_006835, intron 1 of 6)	9401	NM_006835	10983	Hs.518827	NM_006835	ENSG00000118816	CCNI	CCNI1|CYC1|CYI	cyclin I	protein-coding
chr5-67	chr5	83943004	83943350	-	275.5	0.534	3' UTR (NM_001278642, exon 10 of 10)	3' UTR (NM_001278642, exon 10 of 10)	-222100	NM_001884	1404	Hs.2799	NM_001884	ENSG00000145681	HAPLN1	CRT1|CRTL1	hyaluronan and proteoglycan link protein 1	protein-coding
chr14-607	chr14	39074107	39074453	-	275.1	0.603	intron (NM_006364, intron 9 of 19)	intron (NM_006364, intron 9 of 19)	29248	NM_006364	10484	Hs.272927	NM_006364	ENSG00000100934	SEC23A	CLSD	Sec23 homolog A, coat complex II component	protein-coding
chr12-92	chr12	106971043	106971389	-	274.8	0.584	exon (NM_001319664, exon 5 of 5)	exon (NM_001319664, exon 5 of 5)	14431	NM_001319662	90488	Hs.257664	NM_152261	ENSG00000151135	TMEM263	C12orf23	transmembrane protein 263	protein-coding
chr1-845	chr1	169124552	169124898	-	274.8	0.385	intron (NM_001677, intron 2 of 5)	intron (NM_001677, intron 2 of 5)	18016	NM_001677	481	Hs.291196	NM_001677	ENSG00000143153	ATP1B1	ATP1B	ATPase Na+/K+ transporting subunit beta 1	protein-coding
chr17-145	chr17	59111133	59111479	+	274.8	0.568	3' UTR (NM_001100595, exon 3 of 3)	3' UTR (NM_001100595, exon 3 of 3)	-4385	NM_001005207	4591	Hs.579079	NM_015294	ENSG00000108395	TRIM37	MUL|POB1|TEF3	tripartite motif containing 37	protein-coding
chr12-246	chr12	76390192	76390538	-	274.8	0.426	intron (NM_001003712, intron 10 of 22)	intron (NM_001003712, intron 10 of 22)	32727	NM_001319655	114882	Hs.430849	NM_020841	ENSG00000091039	OSBPL8	MST120|MSTP120|ORP8|OSBP10	oxysterol binding protein like 8	protein-coding
chr5-124	chr5	32403248	32403594	+	274.6	0.515	intron (NR_144318, intron 7 of 18)	intron (NR_144318, intron 7 of 18)	-8946	NR_030305	693164		NR_030305	ENSG00000207956	MIR579	MIRN579|hsa-mir-579	microRNA 579	ncRNA
chr11-160	chr11	9281453	9281799	+	274.6	0.583	3' UTR (NM_015012, exon 7 of 7)	3' UTR (NM_015012, exon 7 of 7)	-16300	NM_015213	23258	Hs.501857	NM_015213	ENSG00000184014	DENND5A	RAB6IP1	DENN domain containing 5A	protein-coding
chr18-25	chr18	9396065	9396411	-	274.3	0.463	intron (NM_020648, intron 3 of 4)	intron (NM_020648, intron 3 of 4)	61471	NM_020648	57045	Hs.514685	NM_020648	ENSG00000128791	TWSG1	TSG	twisted gastrulation BMP signaling modulator 1	protein-coding
chr2-783	chr2	20040494	20040840	-	273.8	0.529	intron (NM_014713, intron 2 of 6)	Tigger3a|DNA|TcMar-Tigger	11361	NM_014713	9741	Hs.467807	NM_014713	ENSG00000068697	LAPTM4A	HUMORF13|LAPTM4|MBNT|Mtrp	lysosomal protein transmembrane 4 alpha	protein-coding
chr4-140	chr4	165333505	165333851	+	273.8	0.597	intron (NM_006745, intron 2 of 5)	intron (NM_006745, intron 2 of 5)	6012	NM_006745	6307	Hs.105269	NM_006745	ENSG00000052802	MSMO1	DESP4|ERG25|MCCPD|SC4MOL	methylsterol monooxygenase 1	protein-coding
chr1-225	chr1	165727617	165727963	+	273.6	0.565	non-coding (NR_045818, exon 7 of 7)	non-coding (NR_045818, exon 7 of 7)	29040	NR_036683	440700	Hs.568703	NR_036683	ENSG00000215838	LOC440700	-	carbonic anhydrase 14 pseudogene	pseudo
chr1-440	chr1	24652117	24652463	-	273.6	0.585	intron (NM_001303449, intron 6 of 17)	intron (NM_001303449, intron 6 of 17)	8731	NM_001303449	10250	Hs.18192	NM_005839	ENSG00000133226	SRRM1	160-KD|POP101|SRM160	serine and arginine repetitive matrix 1	protein-coding
chr15-154	chr15	58611937	58612283	+	273.6	0.502	intron (NM_001110, intron 11 of 15)	intron (NM_001110, intron 11 of 15)	81497	NR_073415	664618	Hs.670224	NR_002927		HSP90AB4P	HSP90Bd	heat shock protein 90 alpha family class B member 4, pseudogene	pseudo
chr8-31	chr8	13083561	13083907	+	273.6	0.619	3' UTR (NM_006094, exon 14 of 14)	3' UTR (NM_006094, exon 14 of 14)	32510	NM_001164271	10395	Hs.134296	NM_006094	ENSG00000164741	DLC1	ARHGAP7|HP|STARD12|p122-RhoGAP	DLC1 Rho GTPase activating protein	protein-coding
chr11-158	chr11	9283294	9283640	+	273.3	0.530	exon (NM_015012, exon 7 of 7)	exon (NM_015012, exon 7 of 7)	-18141	NM_015213	23258	Hs.501857	NM_015213	ENSG00000184014	DENND5A	RAB6IP1	DENN domain containing 5A	protein-coding
chr1-178	chr1	84235353	84235699	+	273.3	0.537	3' UTR (NM_002731, exon 10 of 10)	3' UTR (NM_002731, exon 10 of 10)	53894	NM_001242862	5567	Hs.487325	NM_002731	ENSG00000142875	PRKACB	PKA C-beta|PKACB	protein kinase cAMP-activated catalytic subunit beta	protein-coding
chr1-349	chr1	204403907	204404253	+	272.9	0.577	3' UTR (NM_032833, exon 2 of 2)	3' UTR (NM_032833, exon 2 of 2)	7737	NM_032833	84919	Hs.304376	NM_032833	ENSG00000158615	PPP1R15B	CREP|MSSGM2	protein phosphatase 1 regulatory subunit 15B	protein-coding
chr11-260	chr11	68537429	68537775	-	272.6	0.456	intron (NM_001164164, intron 3 of 22)	A-rich|Low_complexity|Low_complexity	76884	NM_018312	55291	Hs.503022	NM_018312	ENSG00000110075	PPP6R3	C11orf23|PP6R3|SAP190|SAPL|SAPLa|SAPS3	protein phosphatase 6 regulatory subunit 3	protein-coding
chr6-101	chr6	163572717	163573063	-	272.6	0.526	3' UTR (NM_001301085, exon 8 of 8)	3' UTR (NM_001301085, exon 8 of 8)	98594	NR_134620	102724152	Hs.738183	NR_134620		LOC102724152	-	uncharacterized LOC102724152	ncRNA
chr17-49	chr17	32481265	32481611	-	271.9	0.532	3' UTR (NM_001270482, exon 13 of 13)	3' UTR (NM_001270482, exon 13 of 13)	-5649	NM_003885	8851	Hs.500015	NM_003885	ENSG00000176749	CDK5R1	CDK5P35|CDK5R|NCK5A|p23|p25|p35|p35nck5a	cyclin dependent kinase 5 regulatory subunit 1	protein-coding
chr15-151	chr15	58611510	58611856	-	271.9	0.499	intron (NM_001110, intron 12 of 15)	intron (NM_001110, intron 12 of 15)	81924	NR_073415	664618	Hs.670224	NR_002927		HSP90AB4P	HSP90Bd	heat shock protein 90 alpha family class B member 4, pseudogene	pseudo
chr3-303	chr3	196782735	196783081	+	271.4	0.688	intron (NM_002577, intron 2 of 14)	intron (NM_002577, intron 2 of 14)	43051	NM_002577	5062	Hs.518530	NM_002577	ENSG00000180370	PAK2	PAK65|PAKgamma	p21 (RAC1) activated kinase 2	protein-coding
chr9-165	chr9	125158308	125158654	+	270.9	0.477	intron (NM_001123369, intron 2 of 5)	intron (NM_001123369, intron 2 of 5)	-14922	NM_001144877	286205	Hs.59504	NM_173690	ENSG00000173611	SCAI	C9orf126|NET40	suppressor of cancer cell invasion	protein-coding
chr20-20	chr20	59034149	59034495	+	270.7	0.529	3' UTR (NM_001256403, exon 5 of 5)	3' UTR (NM_001256403, exon 5 of 5)	-1955	NM_006886	514	Hs.177530	NM_006886	ENSG00000124172	ATP5E	ATPE|MC5DN3	ATP synthase, H+ transporting, mitochondrial F1 complex, epsilon subunit	protein-coding
chr1-209	chr1	193084569	193084915	-	270.7	0.536	3' UTR (NM_004600, exon 9 of 9)	3' UTR (NM_004600, exon 9 of 9)	20736	NM_197962	51022	Hs.458283	NM_016066	ENSG00000023572	GLRX2	CGI-133|GRX2	glutaredoxin 2	protein-coding
chr22-3	chr22	20934051	20934397	+	270.4	0.540	exon (NM_005207, exon 2 of 3)	exon (NM_005207, exon 2 of 3)	16798	NM_005207	1399	Hs.5613	NM_005207	ENSG00000099942	CRKL	-	CRK like proto-oncogene, adaptor protein	protein-coding
chr1-956	chr1	93353577	93353923	-	270.2	0.412	intron (NM_001938, intron 1 of 2)	intron (NM_001938, intron 1 of 2)	7829	NM_001938	1810	Hs.348418	NM_001938	ENSG00000117505	DR1	NC2|NC2-BETA|NC2B	down-regulator of transcription 1	protein-coding
chr3-38	chr3	98901323	98901669	+	269.4	0.596	5' UTR (NM_080927, exon 1 of 16)	5' UTR (NM_080927, exon 1 of 16)	193	NM_080927	131566	Hs.203691	NM_080927	ENSG00000057019	DCBLD2	CLCP1|ESDN	discoidin, CUB and LCCL domain containing 2	protein-coding
chr18-29	chr18	723534	723880	+	269.4	0.535	3' UTR (NM_005433, exon 12 of 12)	3' UTR (NM_005433, exon 12 of 12)	-11043	NM_001318760	55556	Hs.658550	NM_017512	ENSG00000132199	ENOSF1	RTS|TYMSAS	enolase superfamily member 1	protein-coding
chr14-133	chr14	81204039	81204385	+	269.4	0.460	intron (NM_201595, intron 2 of 8)	intron (NM_201595, intron 2 of 8)	-1378	NR_003021	677845	Hs.693251	NR_003021	ENSG00000221303	SNORA79	ACA65|SNORA79A	small nucleolar RNA, H/ACA box 79	snoRNA
chr1-513	chr1	24651458	24651804	+	269.4	0.539	intron (NM_001303449, intron 6 of 17)	intron (NM_001303449, intron 6 of 17)	8072	NM_001303449	10250	Hs.18192	NM_005839	ENSG00000133226	SRRM1	160-KD|POP101|SRM160	serine and arginine repetitive matrix 1	protein-coding
chr16-336	chr16	67081827	67082173	-	269.4	0.504	intron (NM_022845, intron 4 of 5)	AluSz|SINE|Alu	-27893	NM_001320542	80262	Hs.513666	NM_025187	ENSG00000125149	C16orf70	C16orf6|LIN10|lin-10	chromosome 16 open reading frame 70	protein-coding
chr5-76	chr5	83943389	83943735	+	268.9	0.509	exon (NM_001278642, exon 10 of 10)	exon (NM_001278642, exon 10 of 10)	-222485	NM_001884	1404	Hs.2799	NM_001884	ENSG00000145681	HAPLN1	CRT1|CRTL1	hyaluronan and proteoglycan link protein 1	protein-coding
chr3-335	chr3	32491751	32492097	+	268.7	0.437	intron (NM_017801, intron 1 of 3)	intron (NM_017801, intron 1 of 3)	10987	NM_017801	54918	Hs.380627	NM_017801	ENSG00000091317	CMTM6	CKLFSF6|PRO2219	CKLF like MARVEL transmembrane domain containing 6	protein-coding
chr3-318	chr3	152432472	152432818	-	268.0	0.442	intron (NM_207295, intron 2 of 7)	intron (NM_207295, intron 2 of 7)	-91655	NR_132656	645843	Hs.632562	NM_001123228		TMEM14EP	TMEM14E	transmembrane protein 14E, pseudogene	pseudo
chr14-67	chr14	30895061	30895407	-	268.0	0.527	3' UTR (NM_014574, exon 16 of 16)	3' UTR (NM_014574, exon 16 of 16)	-5426	NR_038356	100506071	Hs.729195	NR_038356	ENSG00000258525	LOC100506071	-	uncharacterized LOC100506071	ncRNA
chr19-136	chr19	7973718	7974064	+	267.7	0.362	intron (NM_001419, intron 3 of 5)	intron (NM_001419, intron 3 of 5)	-30068	NM_006351	10469	Hs.465784	NM_006351	ENSG00000104980	TIMM44	TIM44	translocase of inner mitochondrial membrane 44	protein-coding
chr16-297	chr16	69447225	69447571	+	267.5	0.470	intron (NM_030579, intron 2 of 4)	AluSz|SINE|Alu	22803	NM_030579	80777	Hs.461131	NM_030579	ENSG00000103018	CYB5B	CYB5-M|CYPB5M|OMB5	cytochrome b5 type B	protein-coding
chr17-56	chr17	28327257	28327603	+	267.5	0.528	TTS (NM_001267774)	TTS (NM_001267774)	8059	NM_001267777	90410	Hs.705431	NM_174887	ENSG00000109083	IFT20	-	intraflagellar transport 20	protein-coding
chr12-328	chr12	76392256	76392602	-	267.5	0.628	intron (NM_001003712, intron 9 of 22)	intron (NM_001003712, intron 9 of 22)	30663	NM_001319655	114882	Hs.430849	NM_020841	ENSG00000091039	OSBPL8	MST120|MSTP120|ORP8|OSBP10	oxysterol binding protein like 8	protein-coding
chr15-251	chr15	58621200	58621546	-	267.5	0.488	intron (NM_001110, intron 11 of 15)	intron (NM_001110, intron 11 of 15)	72234	NR_073415	664618	Hs.670224	NR_002927		HSP90AB4P	HSP90Bd	heat shock protein 90 alpha family class B member 4, pseudogene	pseudo
chr15-190	chr15	52557257	52557603	+	267.0	0.396	intron (NM_001306195, intron 2 of 3)	intron (NM_001306195, intron 2 of 3)	11402	NM_001330309	10776	Hs.512908	NM_006628	ENSG00000128989	ARPP19	ARPP-16|ARPP-19|ARPP16|ENSAL	cAMP regulated phosphoprotein 19	protein-coding
chr18-11	chr18	11851595	11851941	+	267.0	0.560	exon (NM_020412, exon 1 of 1)	exon (NM_020412, exon 1 of 1)	378	NM_020412	57132	Hs.656244	NM_020412	ENSG00000255112	CHMP1B	C10orf2|C18-ORF2|C18orf2|CHMP1.5|Vps46-2|Vps46B|hVps46-2	charged multivesicular body protein 1B	protein-coding
chr1-828	chr1	205727834	205728180	+	266.7	0.337	intron (NM_022731, intron 2 of 6)	intron (NM_022731, intron 2 of 6)	22237	NM_022731	64710	Hs.213061	NM_022731	ENSG00000069275	NUCKS1	JC7|NUCKS	nuclear casein kinase and cyclin dependent kinase substrate 1	protein-coding
chr5-139	chr5	32402906	32403252	-	266.7	0.493	intron (NR_144318, intron 8 of 18)	L2c|LINE|L2	-8604	NR_030305	693164		NR_030305	ENSG00000207956	MIR579	MIRN579|hsa-mir-579	microRNA 579	ncRNA
chr8-46	chr8	90623875	90624221	-	266.7	0.642	3' UTR (NM_001008495, exon 3 of 3)	3' UTR (NM_001008495, exon 3 of 3)	-17985	NR_104062	101937451	Hs.583685	NR_104062	ENSG00000253799	LINC01030	-	long intergenic non-protein coding RNA 1030	ncRNA
chr5-350	chr5	65992807	65993153	+	266.2	0.583	intron (NM_001006600, intron 3 of 23)	intron (NM_001006600, intron 3 of 23)	-47407	NR_028474	100303749	Hs.608060	NR_028474		LOC100303749	-	LSM3 homolog, U6 small nuclear RNA associated (S. cerevisiae) pseudogene	pseudo
chr10-266	chr10	96533115	96533461	+	266.2	0.452	intron (NM_020123, intron 9 of 14)	intron (NM_020123, intron 9 of 14)	-19362	NM_012465	7093	Hs.154296	NM_012465	ENSG00000095587	TLL2	-	tolloid like 2	protein-coding
chr1-161	chr1	145933693	145934039	-	266.0	0.582	3' UTR (NM_153713, exon 6 of 6)	3' UTR (NM_153713, exon 6 of 6)	-6330	NM_005105	9939	Hs.591455	NM_005105	ENSG00000265241	RBM8A	BOV-1A|BOV-1B|BOV-1C|C1DELq21.1|DEL1q21.1|MDS014|RBM8|RBM8B|TAR|Y14|ZNRP|ZRNP1	RNA binding motif protein 8A	protein-coding
chr5-297	chr5	163512097	163512443	+	266.0	0.645	intron (NM_013283, intron 2 of 6)	intron (NM_013283, intron 2 of 6)	6742	NM_013283	27430	Hs.54642	NM_013283	ENSG00000038274	MAT2B	MAT-II|MATIIbeta|Nbla02999|SDR23E1|TGR	methionine adenosyltransferase 2B	protein-coding
chr11-594	chr11	68595795	68596141	-	265.8	0.581	intron (NM_001164164, intron 17 of 22)	intron (NM_001164164, intron 17 of 22)	-88507	NM_015973	51083	Hs.278959	NM_015973	ENSG00000069482	GAL	ETL8|GAL-GMAP|GALN|GLNN|GMAP	galanin and GMAP prepropeptide	protein-coding
chr16-115	chr16	67082268	67082614	+	265.8	0.496	intron (NM_001755, intron 5 of 5)	intron (NM_001755, intron 5 of 5)	-27452	NM_001320542	80262	Hs.513666	NM_025187	ENSG00000125149	C16orf70	C16orf6|LIN10|lin-10	chromosome 16 open reading frame 70	protein-coding
chr1-868	chr1	32652078	32652424	+	265.5	0.664	intron (NM_001135256, intron 2 of 11)	intron (NM_001135256, intron 2 of 11)	893	NM_001135256	5928	Hs.16003	NM_005610	ENSG00000162521	RBBP4	NURF55|RBAP48|lin-53	RB binding protein 4, chromatin remodeling factor	protein-coding
chr19-57	chr19	32713344	32713690	+	265.3	0.673	3' UTR (NM_001105570, exon 3 of 3)	3' UTR (NM_001105570, exon 3 of 3)	-6256	NM_001110822	91646	Hs.646351	NM_001015890	ENSG00000173809	TDRD12	ECAT8	tudor domain containing 12	protein-coding
chr22-33	chr22	38494498	38494844	-	265.3	0.591	exon (NM_001098504, exon 8 of 13)	exon (NM_001098504, exon 8 of 13)	11669	NM_006386	10521	Hs.528305	NM_006386	ENSG00000100201	DDX17	P72|RH70	DEAD-box helicase 17	protein-coding
chr11-271	chr11	35176310	35176656	-	265.0	0.455	intron (NM_001202556, intron 1 of 7)	intron (NM_001202556, intron 1 of 7)	37613	NM_001202556	960	Hs.502328	NM_000610	ENSG00000026508	CD44	CDW44|CSPG8|ECMR-III|HCELL|HUTCH-I|IN|LHR|MC56|MDU2|MDU3|MIC4|Pgp1	CD44 molecule (Indian blood group)	protein-coding
chr3-67	chr3	177051607	177051953	+	264.8	0.458	intron (NM_024665, intron 4 of 15)	intron (NM_024665, intron 4 of 15)	144704	NM_001321193	79718	Hs.714201	NM_024665	ENSG00000177565	TBL1XR1	C21|DC42|IRA1|MRD41|TBLR1	transducin beta like 1 X-linked receptor 1	protein-coding
chr1-202	chr1	36289073	36289419	-	264.0	0.499	exon (NM_005119, exon 5 of 12)	exon (NM_005119, exon 5 of 12)	-17147	NM_001162530	79729	Hs.524496	NM_024676	ENSG00000214193	SH3D21	C1orf113	SH3 domain containing 21	protein-coding
chr7-452	chr7	135951227	135951573	-	263.6	0.553	intron (NM_145808, intron 2 of 3)	intron (NM_145808, intron 2 of 3)	26056	NM_145808	136319	Hs.602015	NM_145808	ENSG00000105887	MTPN	GCDP|V-1	myotrophin	protein-coding
chr1-275	chr1	84235131	84235477	-	263.1	0.501	exon (NM_002731, exon 10 of 10)	exon (NM_002731, exon 10 of 10)	53672	NM_001242862	5567	Hs.487325	NM_002731	ENSG00000142875	PRKACB	PKA C-beta|PKACB	protein kinase cAMP-activated catalytic subunit beta	protein-coding
chr13-12	chr13	48479835	48480181	-	263.1	0.628	exon (NM_000321, exon 27 of 27)	exon (NM_000321, exon 27 of 27)	-35304	NM_005767	10161	Hs.123464	NM_005767	ENSG00000139679	LPAR6	ARWH1|HYPT8|LAH3|P2RY5|P2Y5	lysophosphatidic acid receptor 6	protein-coding
chr7-115	chr7	6483740	6484086	-	263.1	0.851	intron (NM_006854, intron 1 of 4)	CpG	305	NM_001100603	11014	Hs.654552	NM_006854	ENSG00000136240	KDELR2	ELP-1|ERD2.2	KDEL endoplasmic reticulum protein retention receptor 2	protein-coding
chr3-513	chr3	177038264	177038610	+	262.8	0.528	intron (NM_024665, intron 10 of 15)	intron (NM_024665, intron 10 of 15)	158047	NM_001321193	79718	Hs.714201	NM_024665	ENSG00000177565	TBL1XR1	C21|DC42|IRA1|MRD41|TBLR1	transducin beta like 1 X-linked receptor 1	protein-coding
chr6-74	chr6	163563232	163563578	-	262.8	0.507	intron (NM_001301085, intron 5 of 7)	intron (NM_001301085, intron 5 of 7)	108079	NR_134620	102724152	Hs.738183	NR_134620		LOC102724152	-	uncharacterized LOC102724152	ncRNA
chr1-1136	chr1	225411147	225411493	-	262.8	0.560	intron (NM_194442, intron 9 of 13)	intron (NM_194442, intron 9 of 13)	16793	NM_002296	3930	Hs.435166	NM_002296	ENSG00000143815	LBR	DHCR14B|LMN2R|PHA|TDRD18	lamin B receptor	protein-coding
chr3-86	chr3	172398486	172398832	+	262.6	0.551	3' UTR (NM_022763, exon 26 of 26)	3' UTR (NM_022763, exon 26 of 26)	49797	NM_198407	2693	Hs.130212	NM_004122	ENSG00000121853	GHSR	GHDP	growth hormone secretagogue receptor	protein-coding
chr1-1092	chr1	40260943	40261289	+	262.1	0.558	intron (NM_005857, intron 2 of 9)	intron (NM_005857, intron 2 of 9)	3066	NM_005857	10269	Hs.132642	NM_005857	ENSG00000084073	ZMPSTE24	FACE-1|FACE1|HGPS|PRO1|STE24|Ste24p	zinc metallopeptidase STE24	protein-coding
chr15-337	chr15	51893875	51894221	+	262.1	0.454	intron (NM_014547, intron 6 of 9)	intron (NM_014547, intron 6 of 9)	30072	NR_109775	100422556	Hs.664788	NR_109775		LOC100422556	-	LEO1 homolog, Paf1/RNA polymerase II complex component pseudogene	pseudo
chr5-86	chr5	123545617	123545963	+	262.1	0.591	exon (NM_004384, exon 1 of 12)	exon (NM_004384, exon 1 of 12)	373	NM_004384	1456	Hs.129206	NM_004384	ENSG00000151292	CSNK1G3	CKI-gamma 3|CSNK1G3L	casein kinase 1 gamma 3	protein-coding
chr3-135	chr3	149965165	149965511	+	261.4	0.591	3' UTR (NM_002628, exon 3 of 3)	3' UTR (NM_002628, exon 3 of 3)	5616	NM_002628	5217	Hs.91747	NM_002628	ENSG00000070087	PFN2	D3S1319E|PFL	profilin 2	protein-coding
chr14-324	chr14	61734119	61734465	+	261.1	0.477	intron (NM_001243084, intron 8 of 14)	intron (NM_001243084, intron 8 of 14)	14797	NR_045406	100750247	Hs.597216	NR_045406		HIF1A-AS2	3'aHIF-1A|aHIF	HIF1A antisense RNA 2	ncRNA
chr17-89	chr17	59111826	59112172	-	261.1	0.497	3' UTR (NM_001100595, exon 3 of 3)	3' UTR (NM_001100595, exon 3 of 3)	-5078	NM_001005207	4591	Hs.579079	NM_015294	ENSG00000108395	TRIM37	MUL|POB1|TEF3	tripartite motif containing 37	protein-coding
chr16-29	chr16	67029312	67029658	+	260.9	0.544	exon (NM_001755, exon 1 of 6)	exon (NM_001755, exon 1 of 6)	338	NM_022845	865	Hs.460988	NM_001755	ENSG00000067955	CBFB	PEBP2B	core-binding factor beta subunit	protein-coding
chr12-549	chr12	104288974	104289320	+	260.6	0.731	intron (NM_001261446, intron 2 of 13)	CpG-5906	2465	NM_182729	7296	Hs.654922	NM_003330	ENSG00000198431	TXNRD1	GRIM-12|TR|TR1|TRXR1|TXNR	thioredoxin reductase 1	protein-coding
chr1-1196	chr1	26474359	26474705	-	260.6	0.727	intron (NM_005517, intron 4 of 5)	intron (NM_005517, intron 4 of 5)	2121	NM_005517	3151	Hs.181163	NM_005517	ENSG00000198830	HMGN2	HMG17	high mobility group nucleosomal binding domain 2	protein-coding
chr6-48	chr6	139372751	139373097	-	260.6	0.581	3' UTR (NM_001168389, exon 2 of 2)	3' UTR (NM_001168389, exon 2 of 2)	1289	NM_001168389	10370	Hs.82071	NM_006079	ENSG00000164442	CITED2	ASD8|MRG-1|MRG1|P35SRJ|VSD2	Cbp/p300 interacting transactivator with Glu/Asp rich carboxy-terminal domain 2	protein-coding
chr1-1318	chr1	162512315	162512661	-	260.4	0.384	intron (NM_175866, intron 4 of 7)	intron (NM_175866, intron 4 of 7)	14683	NM_144624	127933	Hs.127310	NM_144624	ENSG00000152332	UHMK1	KIS|KIST|P-CIP2	U2AF homology motif kinase 1	protein-coding
chr4-171	chr4	77005692	77006038	+	260.4	0.542	intron (NM_001306147, intron 5 of 11)	intron (NM_001306147, intron 5 of 11)	56151	NM_018243	55752	Hs.128199	NM_018243	ENSG00000138758	SEPT11	-	septin 11	protein-coding
chr2-118	chr2	202206822	202207168	+	260.1	0.508	3' UTR (NM_003352, exon 5 of 5)	3' UTR (NM_003352, exon 5 of 5)	31604	NM_001005782	7341	Hs.81424	NM_003352	ENSG00000116030	SUMO1	DAP1|GMP1|OFC10|PIC1|SENP2|SMT3|SMT3C|SMT3H3|UBL1	small ubiquitin-like modifier 1	protein-coding
chr16-53	chr16	56364005	56364351	+	260.1	0.541	intron (NM_001144, intron 12 of 13)	intron (NM_001144, intron 12 of 13)	60817	NM_001323511	267	Hs.295137	NM_001144	ENSG00000159461	AMFR	GP78|RNF45	autocrine motility factor receptor	protein-coding
chr3-105	chr3	98515810	98516156	+	259.9	0.597	3' UTR (NM_019895, exon 6 of 6)	3' UTR (NM_019895, exon 6 of 6)	7083	NM_001040199	56650	Hs.531371	NM_019895	ENSG00000080822	CLDND1	C3orf4|GENX-3745	claudin domain containing 1	protein-coding
chr2-80	chr2	26135842	26136188	+	259.6	0.595	3' UTR (NM_016131, exon 6 of 6)	3' UTR (NM_016131, exon 6 of 6)	-37076	NM_001168241	150946	Hs.187912	NM_001168241	ENSG00000157833	GAREM2	FAM59B|GAREML	GRB2 associated regulator of MAPK1 subtype 2	protein-coding
chr10-288	chr10	70161762	70162108	+	259.6	0.337	intron (NM_020150, intron 1 of 6)	intron (NM_020150, intron 1 of 6)	8594	NM_020150	56681	Hs.499960	NM_020150	ENSG00000079332	SAR1A	SAR1|SARA1|Sara|masra2	secretion associated Ras related GTPase 1A	protein-coding
chr1-1790	chr1	150230284	150230630	-	259.6	0.559	intron (NM_001136478, intron 2 of 5)	intron (NM_001136478, intron 2 of 5)	4221	NM_001136479	81611	Hs.656466	NM_030920	ENSG00000143401	ANP32E	LANP-L|LANPL	acidic nuclear phosphoprotein 32 family member E	protein-coding
chr2-1152	chr2	187503363	187503709	-	259.6	0.576	intron (NM_001032281, intron 2 of 6)	intron (NM_001032281, intron 2 of 6)	50969	NM_001329240	7035	Hs.516578	NM_006287	ENSG00000003436	TFPI	EPI|LACI|TFI|TFPI1	tissue factor pathway inhibitor	protein-coding
chr5-104	chr5	175528330	175528676	+	259.6	0.586	3' UTR (NM_001322978, exon 11 of 11)	3' UTR (NM_001322978, exon 11 of 11)	50005	NM_001322978	94081	Hs.369440	NM_022754	ENSG00000164466	SFXN1	TCC	sideroflexin 1	protein-coding
chr11-120	chr11	68614294	68614640	-	259.6	0.568	3' UTR (NM_001164160, exon 25 of 25)	3' UTR (NM_001164160, exon 25 of 25)	-70008	NM_015973	51083	Hs.278959	NM_015973	ENSG00000069482	GAL	ETL8|GAL-GMAP|GALN|GLNN|GMAP	galanin and GMAP prepropeptide	protein-coding
chr17-73	chr17	72124457	72124803	+	259.4	0.554	3' UTR (NM_000346, exon 3 of 3)	3' UTR (NM_000346, exon 3 of 3)	3610	NM_000346	6662	Hs.647409	NM_000346	ENSG00000125398	SOX9	CMD1|CMPD1|SRA1|SRXX2|SRXY10	SRY-box 9	protein-coding
chr17-200	chr17	32469088	32469434	+	259.2	0.504	intron (NM_002815, intron 6 of 13)	intron (NM_002815, intron 6 of 13)	-17826	NM_003885	8851	Hs.500015	NM_003885	ENSG00000176749	CDK5R1	CDK5P35|CDK5R|NCK5A|p23|p25|p35|p35nck5a	cyclin dependent kinase 5 regulatory subunit 1	protein-coding
chr10-326	chr10	63610253	63610599	+	258.9	0.638	intron (NM_001001330, intron 6 of 7)	L1PA8|LINE|L1	-88351	NM_001322258	221037	Hs.413416	NM_004241	ENSG00000171988	JMJD1C	KDM3C|TRIP-8|TRIP8	jumonji domain containing 1C	protein-coding
chr11-220	chr11	102113938	102114284	-	258.9	0.469	intron (NM_001195045, intron 1 of 8)	intron (NM_001195045, intron 1 of 8)	1671	NM_001195045	10413	Hs.503692	NM_006106	ENSG00000137693	YAP1	COB1|YAP|YAP2|YAP65|YKI	Yes associated protein 1	protein-coding
chr12-107	chr12	79774548	79774894	-	258.9	0.562	3' UTR (NM_001143886, exon 25 of 25)	3' UTR (NM_001143886, exon 25 of 25)	-83711	NM_002583	5074	Hs.643130	NM_002583	ENSG00000177425	PAWR	PAR4|Par-4	pro-apoptotic WT1 regulator	protein-coding
chr18-19	chr18	12947937	12948283	-	258.9	0.625	5' UTR (NM_001013437, exon 1 of 9)	5' UTR (NM_001013437, exon 1 of 9)	126	NM_001013437	81929	Hs.301048	NM_031216	ENSG00000085415	SEH1L	SEC13L|SEH1A|SEH1B|Seh1	SEH1 like nucleoporin	protein-coding
chr2-100	chr2	48375205	48375551	+	258.9	0.569	exon (NM_002158, exon 7 of 7)	exon (NM_002158, exon 7 of 7)	60722	NM_002158	3344	Hs.468478	NM_002158	ENSG00000170802	FOXN2	HTLF	forkhead box N2	protein-coding
chr4-503	chr4	77058226	77058572	-	258.7	0.520	intron (NM_006835, intron 3 of 6)	intron (NM_006835, intron 3 of 6)	17573	NM_006835	10983	Hs.518827	NM_006835	ENSG00000118816	CCNI	CCNI1|CYC1|CYI	cyclin I	protein-coding
chr9-41	chr9	128683846	128684192	+	258.7	0.825	intron (NM_001122821, intron 1 of 7)	intron (NM_001122821, intron 1 of 7)	364	NM_001122821	6418	Hs.436687	NM_003011	ENSG00000119335	SET	2PP2A|I2PP2A|IGAAD|IPP2A2|PHAPII|TAF-I|TAF-IBETA	SET nuclear proto-oncogene	protein-coding
chr15-47	chr15	41279636	41279982	+	258.2	0.554	3' UTR (NM_007236, exon 7 of 7)	3' UTR (NM_007236, exon 7 of 7)	-4194	NR_026757	729082	Hs.380164	NR_026757		OIP5-AS1	cyrano	OIP5 antisense RNA 1	ncRNA
chr2-124	chr2	48375024	48375370	-	257.9	0.528	exon (NM_002158, exon 7 of 7)	exon (NM_002158, exon 7 of 7)	60541	NM_002158	3344	Hs.468478	NM_002158	ENSG00000170802	FOXN2	HTLF	forkhead box N2	protein-coding
chr20-64	chr20	45330462	45330808	+	257.7	0.475	intron (NM_002999, intron 3 of 4)	intron (NM_002999, intron 3 of 4)	17789	NM_002999	6385	Hs.632267	NM_002999	ENSG00000124145	SDC4	SYND4	syndecan 4	protein-coding
chr9-73	chr9	112227122	112227468	-	257.7	0.578	intron (NM_005156, intron 13 of 14)	intron (NM_005156, intron 13 of 14)	-51998	NM_001282640	64420	Hs.494827	NM_022486	ENSG00000106868	SUSD1	-	sushi domain containing 1	protein-coding
chr2-84	chr2	42350956	42351302	+	257.4	0.484	non-coding (NR_134948, exon 3 of 3)	non-coding (NR_134948, exon 3 of 3)	8909	NR_134948	9167	Hs.339639	NM_004718	ENSG00000115944	COX7A2L	COX7AR|COX7RP|EB1|SIG81	cytochrome c oxidase subunit 7A2 like	protein-coding
chr6-63	chr6	24706091	24706437	+	257.2	0.508	intron (NM_030939, intron 4 of 4)	intron (NM_030939, intron 4 of 4)	12911	NM_030939	81688	Hs.744857	NM_030939	ENSG00000112308	C6orf62	Nbla00237|XTP12|dJ30M3.2	chromosome 6 open reading frame 62	protein-coding
chr10-45	chr10	5456857	5457203	+	256.9	0.524	non-coding (NR_073040, exon 10 of 10)	non-coding (NR_073040, exon 10 of 10)	10479	NR_073040	10276	Hs.25155	NM_005863	ENSG00000173848	NET1	ARHGEF8|NET1A	neuroepithelial cell transforming 1	protein-coding
chr3-300	chr3	177032618	177032964	-	256.2	0.595	intron (NM_024665, intron 14 of 15)	intron (NM_024665, intron 14 of 15)	163693	NM_001321193	79718	Hs.714201	NM_024665	ENSG00000177565	TBL1XR1	C21|DC42|IRA1|MRD41|TBLR1	transducin beta like 1 X-linked receptor 1	protein-coding
chr1-762	chr1	32657447	32657793	+	256.2	0.516	intron (NM_001135256, intron 3 of 11)	intron (NM_001135256, intron 3 of 11)	6262	NM_001135256	5928	Hs.16003	NM_005610	ENSG00000162521	RBBP4	NURF55|RBAP48|lin-53	RB binding protein 4, chromatin remodeling factor	protein-coding
chr13-7	chr13	113640534	113640880	-	256.0	0.573	non-coding (NR_026580, exon 11 of 11)	non-coding (NR_026580, exon 11 of 11)	17491	NM_000705	496	Hs.434202	NM_000705	ENSG00000186009	ATP4B	ATP6B	ATPase H+/K+ transporting beta subunit	protein-coding
chr1-1002	chr1	22078253	22078599	-	255.7	0.204	intron (NM_001039802, intron 2 of 6)	intron (NM_001039802, intron 2 of 6)	25799	NM_044472	998	Hs.467637	NM_001791	ENSG00000070831	CDC42	CDC42Hs|G25K|TKS	cell division cycle 42	protein-coding
chr6-88	chr6	163563567	163563913	+	255.7	0.493	exon (NM_206855, exon 6 of 6)	exon (NM_206855, exon 6 of 6)	107744	NR_134620	102724152	Hs.738183	NR_134620		LOC102724152	-	uncharacterized LOC102724152	ncRNA
chr7-101	chr7	34931102	34931448	+	255.7	0.632	3' UTR (NM_015283, exon 22 of 22)	3' UTR (NM_015283, exon 22 of 22)	9559	NR_031666	100302152		NR_031666	ENSG00000221669	MIR548N	MIRN548N|hsa-mir-548n	microRNA 548n	ncRNA
chr1-682	chr1	6871549	6871895	-	255.7	0.758	intron (NM_015215, intron 3 of 22)	intron (NM_015215, intron 3 of 22)	86398	NR_038934	23261	Hs.397705	NM_015215	ENSG00000171735	CAMTA1	CANPMR	calmodulin binding transcription activator 1	protein-coding
chr17-238	chr17	32468776	32469122	-	255.2	0.496	intron (NM_002815, intron 5 of 13)	intron (NM_002815, intron 5 of 13)	-18138	NM_003885	8851	Hs.500015	NM_003885	ENSG00000176749	CDK5R1	CDK5P35|CDK5R|NCK5A|p23|p25|p35|p35nck5a	cyclin dependent kinase 5 regulatory subunit 1	protein-coding
chr3-274	chr3	152415025	152415371	+	255.2	0.479	intron (NM_207295, intron 2 of 7)	intron (NM_207295, intron 2 of 7)	-74208	NR_132656	645843	Hs.632562	NM_001123228		TMEM14EP	TMEM14E	transmembrane protein 14E, pseudogene	pseudo
chr14-290	chr14	39054870	39055216	-	254.7	0.509	intron (NM_006364, intron 14 of 19)	intron (NM_006364, intron 14 of 19)	48485	NM_006364	10484	Hs.272927	NM_006364	ENSG00000100934	SEC23A	CLSD	Sec23 homolog A, coat complex II component	protein-coding
chr10-133	chr10	32009188	32009534	+	254.5	0.568	3' UTR (NM_004521, exon 26 of 26)	3' UTR (NM_004521, exon 26 of 26)	47082	NM_004521	3799	Hs.327736	NM_004521	ENSG00000170759	KIF5B	HEL-S-61|KINH|KNS|KNS1|UKHC	kinesin family member 5B	protein-coding
chr3-125	chr3	98516714	98517060	+	254.5	0.550	intron (NM_001040181, intron 4 of 4)	intron (NM_001040181, intron 4 of 4)	6179	NM_001040199	56650	Hs.531371	NM_019895	ENSG00000080822	CLDND1	C3orf4|GENX-3745	claudin domain containing 1	protein-coding
chr6-251	chr6	35872708	35873054	+	254.5	0.486	intron (NM_003137, intron 7 of 15)	intron (NM_003137, intron 7 of 15)	48299	NR_034069	6732	Hs.443861	NM_003137	ENSG00000096063	SRPK1	SFRSK1	SRSF protein kinase 1	protein-coding
chr15-445	chr15	78892299	78892645	+	254.5	0.483	intron (NM_001265604, intron 8 of 11)	intron (NM_001265604, intron 8 of 11)	19483	NM_001265604	10933	Hs.374503	NM_006791	ENSG00000185787	MORF4L1	Eaf3|FWP006|HsT17725|MEAF3|MORFRG15|MRG15|S863-6	mortality factor 4 like 1	protein-coding
chr11-317	chr11	68544917	68545263	+	254.3	0.553	intron (NM_001164164, intron 5 of 22)	intron (NM_001164164, intron 5 of 22)	84372	NM_018312	55291	Hs.503022	NM_018312	ENSG00000110075	PPP6R3	C11orf23|PP6R3|SAP190|SAPL|SAPLa|SAPS3	protein phosphatase 6 regulatory subunit 3	protein-coding
chr11-137	chr11	118785880	118786226	-	254.0	0.648	exon (NM_001257191, exon 2 of 14)	exon (NM_001257191, exon 2 of 14)	4895	NM_001257191	1656	Hs.408461	NM_004397	ENSG00000110367	DDX6	HLR2|P54|RCK	DEAD-box helicase 6	protein-coding
chr8-17	chr8	13099543	13099889	-	253.3	0.537	exon (NM_006094, exon 5 of 14)	exon (NM_006094, exon 5 of 14)	16528	NM_001164271	10395	Hs.134296	NM_006094	ENSG00000164741	DLC1	ARHGAP7|HP|STARD12|p122-RhoGAP	DLC1 Rho GTPase activating protein	protein-coding
chr14-72	chr14	105009928	105010274	-	253.0	0.597	3' UTR (NM_017955, exon 2 of 2)	3' UTR (NM_017955, exon 2 of 2)	10987	NM_145701	55038	Hs.34045	NM_017955	ENSG00000170779	CDCA4	HEPP|SEI-3/HEPP	cell division cycle associated 4	protein-coding
chr4-66	chr4	83088764	83089110	-	253.0	0.558	Intergenic	L2a|LINE|L2	20922	NM_001130716	51316	Hs.546392	NM_016619	ENSG00000145287	PLAC8	C15|DGIC|PNAS-144|onzin	placenta specific 8	protein-coding
chr7-51	chr7	155309065	155309411	+	253.0	0.570	3' UTR (NM_001346590, exon 7 of 7)	3' UTR (NM_001346590, exon 7 of 7)	11466	NM_001346594	3638	Hs.520819	NM_005542	ENSG00000186480	INSIG1	CL6	insulin induced gene 1	protein-coding
chr5-78	chr5	163518366	163518712	+	252.3	0.502	3' UTR (NM_182796, exon 7 of 7)	3' UTR (NM_182796, exon 7 of 7)	13011	NM_013283	27430	Hs.54642	NM_013283	ENSG00000038274	MAT2B	MAT-II|MATIIbeta|Nbla02999|SDR23E1|TGR	methionine adenosyltransferase 2B	protein-coding
chr6-520	chr6	35888782	35889128	+	252.1	0.522	intron (NM_003137, intron 3 of 15)	intron (NM_003137, intron 3 of 15)	32225	NR_034069	6732	Hs.443861	NM_003137	ENSG00000096063	SRPK1	SFRSK1	SRSF protein kinase 1	protein-coding
chr2-79	chr2	28946434	28946780	-	252.1	0.535	exon (NM_015131, exon 18 of 18)	exon (NM_015131, exon 18 of 18)	19540	NR_002741	26796		NR_002741	ENSG00000265145	SNORD53	RNU53|SNORD53A|U53	small nucleolar RNA, C/D box 53	snoRNA
chr12-79	chr12	106971278	106971624	+	252.1	0.521	3' UTR (NM_001319664, exon 5 of 5)	3' UTR (NM_001319664, exon 5 of 5)	14666	NM_001319662	90488	Hs.257664	NM_152261	ENSG00000151135	TMEM263	C12orf23	transmembrane protein 263	protein-coding
chr1-1261	chr1	85350063	85350409	-	251.8	0.580	intron (NM_001134445, intron 5 of 6)	intron (NM_001134445, intron 5 of 6)	54292	NM_001330655	23576	Hs.713411	NM_012137	ENSG00000153904	DDAH1	DDAH|DDAH-1|DDAHI|HEL-S-16	dimethylarginine dimethylaminohydrolase 1	protein-coding
chr11-542	chr11	35179995	35180341	-	251.8	0.455	intron (NM_001001392, intron 2 of 3)	intron (NM_001001392, intron 2 of 3)	41298	NM_001202556	960	Hs.502328	NM_000610	ENSG00000026508	CD44	CDW44|CSPG8|ECMR-III|HCELL|HUTCH-I|IN|LHR|MC56|MDU2|MDU3|MIC4|Pgp1	CD44 molecule (Indian blood group)	protein-coding
chrX-192	chrX	21977784	21978130	-	251.3	0.451	intron (NM_004595, intron 5 of 10)	intron (NM_004595, intron 5 of 10)	37384	NM_001258423	6611	Hs.724874	NM_004595	ENSG00000102172	SMS	MRSR|SPMSY|SRS|SpS	spermine synthase	protein-coding
chr5-254	chr5	32399759	32400105	-	251.3	0.594	intron (NR_144318, intron 9 of 18)	intron (NR_144318, intron 9 of 18)	-5457	NR_030305	693164		NR_030305	ENSG00000207956	MIR579	MIRN579|hsa-mir-579	microRNA 579	ncRNA
chr15-52	chr15	101177746	101178092	+	251.1	0.529	exon (NM_014918, exon 3 of 3)	exon (NM_014918, exon 3 of 3)	74013	NM_014918	22856	Hs.110488	NM_014918	ENSG00000131873	CHSY1	CHSY|CSS1|ChSy-1|TPBS	chondroitin sulfate synthase 1	protein-coding
chr5-108	chr5	40764951	40765297	+	251.1	0.516	exon (NM_206907, exon 8 of 10)	exon (NM_206907, exon 8 of 10)	-9154	NM_012382	23548	Hs.348915	NM_012382	ENSG00000113638	TTC33	OSRF	tetratricopeptide repeat domain 33	protein-coding
chr1-372	chr1	28769278	28769624	-	251.1	0.528	3' UTR (NM_001173128, exon 6 of 6)	3' UTR (NM_001173128, exon 6 of 6)	32511	NM_001172828	51441	Hs.532286	NM_016258	ENSG00000198492	YTHDF2	CAHL|HGRG8|NY-REN-2	YTH N6-methyladenosine RNA binding protein 2	protein-coding
chr12-898	chr12	104331243	104331589	-	251.1	0.484	intron (NM_182743, intron 10 of 13)	intron (NM_182743, intron 10 of 13)	27684	NM_001008394	493861	Hs.659857	NM_001008394	ENSG00000255150	EID3	NS4EB|NSE4B|NSMCE4B	EP300 interacting inhibitor of differentiation 3	protein-coding
chr7-60	chr7	155308475	155308821	-	250.8	0.533	3' UTR (NM_001346590, exon 7 of 7)	3' UTR (NM_001346590, exon 7 of 7)	10876	NM_001346594	3638	Hs.520819	NM_005542	ENSG00000186480	INSIG1	CL6	insulin induced gene 1	protein-coding
chr1-1508	chr1	32672771	32673117	+	250.8	0.539	intron (NM_001135256, intron 11 of 11)	intron (NM_001135256, intron 11 of 11)	21586	NM_001135256	5928	Hs.16003	NM_005610	ENSG00000162521	RBBP4	NURF55|RBAP48|lin-53	RB binding protein 4, chromatin remodeling factor	protein-coding
chr15-41	chr15	101177626	101177972	-	250.6	0.540	exon (NM_014918, exon 3 of 3)	exon (NM_014918, exon 3 of 3)	74133	NM_014918	22856	Hs.110488	NM_014918	ENSG00000131873	CHSY1	CHSY|CSS1|ChSy-1|TPBS	chondroitin sulfate synthase 1	protein-coding
chr12-724	chr12	104315404	104315750	-	250.6	0.360	intron (NM_182743, intron 3 of 13)	intron (NM_182743, intron 3 of 13)	11845	NM_001008394	493861	Hs.659857	NM_001008394	ENSG00000255150	EID3	NS4EB|NSE4B|NSMCE4B	EP300 interacting inhibitor of differentiation 3	protein-coding
chr22-6	chr22	20933709	20934055	-	250.1	0.497	exon (NM_005207, exon 2 of 3)	exon (NM_005207, exon 2 of 3)	16456	NM_005207	1399	Hs.5613	NM_005207	ENSG00000099942	CRKL	-	CRK like proto-oncogene, adaptor protein	protein-coding
chr4-247	chr4	26420661	26421007	+	249.9	0.622	intron (NM_203283, intron 5 of 10)	intron (NM_203283, intron 5 of 10)	69586	NM_000730	886	Hs.129	NM_000730	ENSG00000163394	CCKAR	CCK-A|CCK1-R|CCK1R|CCKRA	cholecystokinin A receptor	protein-coding
chr19-248	chr19	14621912	14622258	-	249.6	0.579	promoter-TSS (NR_132784)	promoter-TSS (NR_132784)	-128	NR_132784	106635534		NR_132784		SNORA104	-	small nucleolar RNA, H/ACA box 104	snoRNA
chr1-403	chr1	165768368	165768714	-	249.4	0.712	promoter-TSS (NR_125374)	promoter-TSS (NR_125374)	381	NM_001256165	54499	Hs.31498	NM_019026	ENSG00000143183	TMCO1	HP10122|PCIA3|PNAS-136|TMCC4	transmembrane and coiled-coil domains 1	protein-coding
chr2-154	chr2	190933846	190934192	-	249.4	0.576	3' UTR (NM_001256310, exon 15 of 15)	3' UTR (NM_001256310, exon 15 of 15)	53198	NM_014905	2744	Hs.116448	NM_014905	ENSG00000115419	GLS	AAD20|GAC|GAM|GLS1|KGA	glutaminase	protein-coding
chr1-245	chr1	84236679	84237025	+	249.4	0.578	3' UTR (NM_002731, exon 10 of 10)	3' UTR (NM_002731, exon 10 of 10)	55220	NM_001242862	5567	Hs.487325	NM_002731	ENSG00000142875	PRKACB	PKA C-beta|PKACB	protein kinase cAMP-activated catalytic subunit beta	protein-coding
chr1-577	chr1	40281041	40281387	-	249.4	0.443	intron (NM_005857, intron 6 of 9)	L1M5|LINE|L1	23164	NM_005857	10269	Hs.132642	NM_005857	ENSG00000084073	ZMPSTE24	FACE-1|FACE1|HGPS|PRO1|STE24|Ste24p	zinc metallopeptidase STE24	protein-coding
chr7-196	chr7	128754101	128754447	-	248.9	0.595	exon (NM_001219, exon 3 of 7)	exon (NM_001219, exon 3 of 7)	14982	NM_001199671	813	Hs.7753	NM_001219	ENSG00000128595	CALU	-	calumenin	protein-coding
chr4-116	chr4	39510336	39510682	-	248.9	0.573	exon (NM_003359, exon 5 of 12)	exon (NM_003359, exon 5 of 12)	17089	NM_003359	7358	Hs.572518	NM_003359	ENSG00000109814	UGDH	GDH|UDP-GlcDH|UDPGDH|UGD	UDP-glucose 6-dehydrogenase	protein-coding
chr8-24	chr8	140515003	140515349	-	248.9	0.600	exon (NM_017444, exon 3 of 3)	exon (NM_017444, exon 3 of 3)	3194	NR_040712	54108	Hs.279704	NM_017444	ENSG00000104472	CHRAC1	CHARC1|CHARC15|CHRAC-1|CHRAC-15|CHRAC15|YCL1	chromatin accessibility complex 1	protein-coding
chr3-619	chr3	98817391	98817737	-	248.6	0.606	intron (NM_080927, intron 9 of 15)	intron (NM_080927, intron 9 of 15)	54257	NM_001323367	10402	Hs.148716	NM_006100	ENSG00000064225	ST3GAL6	SIAT10|ST3GALVI	ST3 beta-galactoside alpha-2,3-sialyltransferase 6	protein-coding
chr8-87	chr8	90624087	90624433	+	248.4	0.573	3' UTR (NM_001008495, exon 3 of 3)	3' UTR (NM_001008495, exon 3 of 3)	-18197	NR_104062	101937451	Hs.583685	NR_104062	ENSG00000253799	LINC01030	-	long intergenic non-protein coding RNA 1030	ncRNA
chr1-249	chr1	109064177	109064523	-	248.1	0.521	TTS (NM_005645)	TTS (NM_005645)	11652	NM_005645	6884	Hs.632426	NM_005645	ENSG00000197780	TAF13	TAF(II)18|TAF2K|TAFII-18|TAFII18	TATA-box binding protein associated factor 13	protein-coding
chr2-113	chr2	173909075	173909421	+	247.9	0.576	3' UTR (NM_003111, exon 7 of 7)	3' UTR (NM_003111, exon 7 of 7)	54971	NM_001017371	6670	Hs.531587	NM_003111	ENSG00000172845	SP3	SPR2	Sp3 transcription factor	protein-coding
chr17-185	chr17	78214388	78214734	+	247.7	0.624	intron (NM_001012270, intron 1 of 2)	intron (NM_001012270, intron 1 of 2)	365	NM_001012270	332	Hs.744872	NM_001168	ENSG00000089685	BIRC5	API4|EPR-1	baculoviral IAP repeat containing 5	protein-coding
chr14-341	chr14	69387083	69387429	+	247.7	0.418	intron (NM_004450, intron 2 of 3)	intron (NM_004450, intron 2 of 3)	11048	NM_004450	2079	Hs.509791	NM_004450	ENSG00000100632	ERH	DROER	enhancer of rudimentary homolog (Drosophila)	protein-coding
chr11-210	chr11	102206045	102206391	+	247.7	0.576	intron (NM_001282098, intron 4 of 6)	intron (NM_001282098, intron 4 of 6)	93778	NM_001195045	10413	Hs.503692	NM_006106	ENSG00000137693	YAP1	COB1|YAP|YAP2|YAP65|YKI	Yes associated protein 1	protein-coding
chr5-915	chr5	149520219	149520565	+	247.4	0.460	intron (NM_001892, intron 3 of 9)	intron (NM_001892, intron 3 of 9)	29939	NM_001271742	1452	Hs.529862	NM_001892	ENSG00000113712	CSNK1A1	CK1|CK1a|CKIa|HEL-S-77p|HLCDGP1|PRO2975	casein kinase 1 alpha 1	protein-coding
chr15-40	chr15	39582576	39582922	+	247.2	0.564	exon (NM_003246, exon 3 of 22)	exon (NM_003246, exon 3 of 22)	1670	NM_003246	7057	Hs.164226	NM_003246	ENSG00000137801	THBS1	THBS|THBS-1|TSP|TSP-1|TSP1	thrombospondin 1	protein-coding
chr2-108	chr2	190934047	190934393	+	247.2	0.592	3' UTR (NM_001256310, exon 15 of 15)	3' UTR (NM_001256310, exon 15 of 15)	53399	NM_014905	2744	Hs.116448	NM_014905	ENSG00000115419	GLS	AAD20|GAC|GAM|GLS1|KGA	glutaminase	protein-coding
chr4-41	chr4	83088947	83089293	+	247.2	0.568	TTS (NM_001130716)	TTS (NM_001130716)	20739	NM_001130716	51316	Hs.546392	NM_016619	ENSG00000145287	PLAC8	C15|DGIC|PNAS-144|onzin	placenta specific 8	protein-coding
chr1-163	chr1	222712746	222713092	+	246.9	0.675	promoter-TSS (NM_022831)	promoter-TSS (NM_022831)	366	NM_144695	148362	Hs.534965	NM_144695	ENSG00000162819	BROX	C1orf58	BRO1 domain and CAAX motif containing	protein-coding
chr1-306	chr1	47333966	47334312	+	246.9	0.827	intron (NM_001136140, intron 1 of 4)	CpG	342	NR_046395	51727	Hs.731647	NM_016308	ENSG00000162368	CMPK1	CK|CMK|CMPK|UMK|UMP-CMPK|UMPK	cytidine/uridine monophosphate kinase 1	protein-coding
chr2-64	chr2	30639961	30640307	-	246.7	0.552	exon (NM_001002257, exon 6 of 6)	exon (NM_001002257, exon 6 of 6)	167311	NM_144575	92291	Hs.660911	NM_144575	ENSG00000162949	CAPN13	-	calpain 13	protein-coding
chr4-187	chr4	54048782	54049128	-	246.7	0.758	exon (NM_012110, exon 3 of 6)	exon (NM_012110, exon 3 of 6)	15693	NM_012110	26511	Hs.335393	NM_012110	ENSG00000109220	CHIC2	BTL	cysteine rich hydrophobic domain 2	protein-coding
chr11-116	chr11	9282112	9282458	-	246.7	0.547	3' UTR (NM_015012, exon 7 of 7)	3' UTR (NM_015012, exon 7 of 7)	-16959	NM_015213	23258	Hs.501857	NM_015213	ENSG00000184014	DENND5A	RAB6IP1	DENN domain containing 5A	protein-coding
chr14-585	chr14	54488542	54488888	-	246.4	0.982	intron (NM_004124, intron 1 of 6)	CpG	311	NM_004124	2764	Hs.151413	NM_004124	ENSG00000197045	GMFB	GMF	glia maturation factor beta	protein-coding
chr5-37	chr5	115625460	115625806	-	246.2	0.615	exon (NM_181836, exon 1 of 3)	exon (NM_181836, exon 1 of 3)	546	NM_001164468	100302736		NM_001164468	ENSG00000251201	TMED7-TICAM2	-	TMED7-TICAM2 readthrough	protein-coding
chr17-59	chr17	18208769	18209115	-	246.2	0.547	3' UTR (NM_017758, exon 4 of 4)	3' UTR (NM_017758, exon 4 of 4)	-16680	NM_004140	3996	Hs.513983	NM_004140	ENSG00000131899	LLGL1	DLG4|HUGL|HUGL-1|HUGL1|LLGL|Lgl1|Mgl1	LLGL1, scribble cell polarity complex component	protein-coding
chr19-100	chr19	32713164	32713510	-	245.7	0.584	3' UTR (NM_001105570, exon 3 of 3)	3' UTR (NM_001105570, exon 3 of 3)	-6436	NM_001110822	91646	Hs.646351	NM_001015890	ENSG00000173809	TDRD12	ECAT8	tudor domain containing 12	protein-coding
chr8-33	chr8	13084954	13085300	-	245.7	0.534	3' UTR (NM_006094, exon 14 of 14)	3' UTR (NM_006094, exon 14 of 14)	31117	NM_001164271	10395	Hs.134296	NM_006094	ENSG00000164741	DLC1	ARHGAP7|HP|STARD12|p122-RhoGAP	DLC1 Rho GTPase activating protein	protein-coding
chr14-313	chr14	39040806	39041152	+	245.4	0.454	intron (NM_006364, intron 17 of 19)	intron (NM_006364, intron 17 of 19)	62549	NM_006364	10484	Hs.272927	NM_006364	ENSG00000100934	SEC23A	CLSD	Sec23 homolog A, coat complex II component	protein-coding
chr14-218	chr14	39055292	39055638	+	245.4	0.490	intron (NM_006364, intron 13 of 19)	AluSx1|SINE|Alu	48063	NM_006364	10484	Hs.272927	NM_006364	ENSG00000100934	SEC23A	CLSD	Sec23 homolog A, coat complex II component	protein-coding
chr12-130	chr12	21515847	21516193	+	245.4	0.548	3' UTR (NM_016072, exon 5 of 5)	3' UTR (NM_016072, exon 5 of 5)	-10237	NM_030572	80763	Hs.130692	NM_030572	ENSG00000134548	SPX	C12orf39	spexin hormone	protein-coding
chr1-323	chr1	88835020	88835366	-	245.0	0.640	3' UTR (NM_001320708, exon 21 of 21)	3' UTR (NM_001320708, exon 21 of 21)	56425	NM_001514	2959	Hs.481852	NM_001514	ENSG00000137947	GTF2B	TF2B|TFIIB	general transcription factor IIB	protein-coding
chr12-816	chr12	123315515	123315861	+	244.7	0.621	intron (NM_018183, intron 21 of 31)	intron (NM_018183, intron 21 of 31)	-43372	NR_073007	8099	Hs.433201	NM_004642	ENSG00000111328	CDK2AP1	DOC1|DORC1|ST19|doc-1|p12DOC-1	cyclin dependent kinase 2 associated protein 1	protein-coding
chr19-67	chr19	32711930	32712276	+	244.5	0.496	3' UTR (NM_001105570, exon 3 of 3)	3' UTR (NM_001105570, exon 3 of 3)	-7670	NM_001110822	91646	Hs.646351	NM_001015890	ENSG00000173809	TDRD12	ECAT8	tudor domain containing 12	protein-coding
chr2-550	chr2	20040945	20041291	+	244.2	0.471	intron (NM_014713, intron 1 of 6)	intron (NM_014713, intron 1 of 6)	10910	NM_014713	9741	Hs.467807	NM_014713	ENSG00000068697	LAPTM4A	HUMORF13|LAPTM4|MBNT|Mtrp	lysosomal protein transmembrane 4 alpha	protein-coding
chr2-1266	chr2	20034028	20034374	-	243.7	0.613	intron (NM_014713, intron 6 of 6)	intron (NM_014713, intron 6 of 6)	17827	NM_014713	9741	Hs.467807	NM_014713	ENSG00000068697	LAPTM4A	HUMORF13|LAPTM4|MBNT|Mtrp	lysosomal protein transmembrane 4 alpha	protein-coding
chr11-334	chr11	68600160	68600506	-	243.2	0.548	intron (NM_001164164, intron 18 of 22)	intron (NM_001164164, intron 18 of 22)	-84142	NM_015973	51083	Hs.278959	NM_015973	ENSG00000069482	GAL	ETL8|GAL-GMAP|GALN|GLNN|GMAP	galanin and GMAP prepropeptide	protein-coding
chr2-92	chr2	173910084	173910430	+	243.0	0.489	exon (NM_003111, exon 7 of 7)	exon (NM_003111, exon 7 of 7)	53962	NM_001017371	6670	Hs.531587	NM_003111	ENSG00000172845	SP3	SPR2	Sp3 transcription factor	protein-coding
chr22-2	chr22	38291582	38291928	+	242.8	0.535	3' UTR (NM_152221, exon 11 of 11)	3' UTR (NM_152221, exon 11 of 11)	-18721	NM_001195072	25829	Hs.182626	NM_012264	ENSG00000198792	TMEM184B	C22orf5|FM08|HS5O6A|HSPC256	transmembrane protein 184B	protein-coding
chr10-78	chr10	32008976	32009322	-	242.8	0.563	3' UTR (NM_004521, exon 26 of 26)	3' UTR (NM_004521, exon 26 of 26)	47294	NM_004521	3799	Hs.327736	NM_004521	ENSG00000170759	KIF5B	HEL-S-61|KINH|KNS|KNS1|UKHC	kinesin family member 5B	protein-coding
chr10-524	chr10	32018218	32018564	+	242.8	0.502	intron (NM_004521, intron 21 of 25)	intron (NM_004521, intron 21 of 25)	38052	NM_004521	3799	Hs.327736	NM_004521	ENSG00000170759	KIF5B	HEL-S-61|KINH|KNS|KNS1|UKHC	kinesin family member 5B	protein-coding
chr1-200	chr1	31259617	31259963	-	242.5	0.508	3' UTR (NM_004814, exon 10 of 10)	3' UTR (NM_004814, exon 10 of 10)	-19903	NM_024522	79570	Hs.470259	NM_024522	ENSG00000084628	NKAIN1	FAM77C	Sodium/potassium transporting ATPase interacting 1	protein-coding
chr13-9	chr13	48046230	48046576	+	242.5	0.528	3' UTR (NM_018283, exon 3 of 3)	3' UTR (NM_018283, exon 3 of 3)	8836	NR_136687	55270	Hs.144407	NM_018283	ENSG00000136159	NUDT15	MTH2|NUDT15D	nudix hydrolase 15	protein-coding
chr4-194	chr4	54009967	54010313	+	242.3	0.677	exon (NM_012110, exon 6 of 6)	exon (NM_012110, exon 6 of 6)	-22858	NR_027153	402176	Hs.452943	NM_001011538		RPL21P44	RPL21_17_477	ribosomal protein L21 pseudogene 44	pseudo
chr13-6	chr13	48481147	48481493	+	242.3	0.586	3' UTR (NM_000321, exon 27 of 27)	3' UTR (NM_000321, exon 27 of 27)	-36616	NM_005767	10161	Hs.123464	NM_005767	ENSG00000139679	LPAR6	ARWH1|HYPT8|LAH3|P2RY5|P2Y5	lysophosphatidic acid receptor 6	protein-coding
chrX-49	chrX	138632247	138632593	-	242.3	0.516	3' UTR (NM_001139501, exon 8 of 8)	3' UTR (NM_001139501, exon 8 of 8)	-14782	NR_026935	158696	Hs.558664	NR_026935		LINC00889	-	long intergenic non-protein coding RNA 889	ncRNA
chr8-14	chr8	13100235	13100581	+	241.8	0.500	exon (NM_006094, exon 5 of 14)	exon (NM_006094, exon 5 of 14)	15836	NM_001164271	10395	Hs.134296	NM_006094	ENSG00000164741	DLC1	ARHGAP7|HP|STARD12|p122-RhoGAP	DLC1 Rho GTPase activating protein	protein-coding
chr15-76	chr15	57714963	57715309	-	241.8	0.469	non-coding (NR_104367, exon 16 of 16)	non-coding (NR_104367, exon 16 of 16)	8615	NM_001018102	81488	Hs.437256	NM_015532	ENSG00000255529	POLR2M	GCOM1|GRINL1A|Gdown|Gdown1	RNA polymerase II subunit M	protein-coding
chr12-642	chr12	108731198	108731544	-	241.5	0.946	promoter-TSS (NM_001276471)	promoter-TSS (NM_001276471)	179	NM_014325	23603	Hs.330384	NM_014325	ENSG00000110880	CORO1C	HCRNN4	coronin 1C	protein-coding
chr1-1509	chr1	40269705	40270051	-	241.5	0.551	intron (NM_005857, intron 4 of 9)	intron (NM_005857, intron 4 of 9)	11828	NM_005857	10269	Hs.132642	NM_005857	ENSG00000084073	ZMPSTE24	FACE-1|FACE1|HGPS|PRO1|STE24|Ste24p	zinc metallopeptidase STE24	protein-coding
chr5-91	chr5	154801876	154802222	-	241.5	0.533	exon (NM_015315, exon 11 of 19)	exon (NM_015315, exon 11 of 19)	-27409	NR_039667	100616306		NR_039667	ENSG00000263361	MIR378H	-	microRNA 378h	ncRNA
chr6-299	chr6	71296650	71296996	+	241.5	0.502	intron (NM_024576, intron 6 of 6)	intron (NM_024576, intron 6 of 6)	8381	NM_001324266	79627	Hs.648434	NM_024576	ENSG00000119900	OGFRL1	dJ331H24.1	opioid growth factor receptor like 1	protein-coding
chr1-616	chr1	150229118	150229464	+	241.5	0.307	intron (NM_001136478, intron 2 of 5)	AluSc|SINE|Alu	5387	NM_001136479	81611	Hs.656466	NM_030920	ENSG00000143401	ANP32E	LANP-L|LANPL	acidic nuclear phosphoprotein 32 family member E	protein-coding
chr4-163	chr4	77011482	77011828	-	240.8	0.464	intron (NM_001306147, intron 5 of 11)	L2c|LINE|L2	61941	NM_018243	55752	Hs.128199	NM_018243	ENSG00000138758	SEPT11	-	septin 11	protein-coding
chr5-813	chr5	149507077	149507423	+	240.8	0.454	intron (NM_001892, intron 7 of 9)	intron (NM_001892, intron 7 of 9)	43081	NM_001271742	1452	Hs.529862	NM_001892	ENSG00000113712	CSNK1A1	CK1|CK1a|CKIa|HEL-S-77p|HLCDGP1|PRO2975	casein kinase 1 alpha 1	protein-coding
chr6-119	chr6	163415184	163415530	+	240.6	0.823	intron (NM_206855, intron 1 of 5)	CpG	714	NM_001301085	9444	Hs.510324	NM_006775	ENSG00000112531	QKI	Hqk|QK|QK1|QK3|hqkI	QKI, KH domain containing RNA binding	protein-coding
chr4-124	chr4	87337197	87337543	+	240.6	0.483	intron (NM_016245, intron 6 of 6)	intron (NM_016245, intron 6 of 6)	-14464	NM_178135	345275	Hs.284414	NM_178135	ENSG00000170509	HSD17B13	HMFN0376|NIIL497|SCDR9|SDR16C3	hydroxysteroid 17-beta dehydrogenase 13	protein-coding
chr15-79	chr15	57708722	57709068	-	240.3	0.566	exon (NM_001285900, exon 13 of 15)	exon (NM_001285900, exon 13 of 15)	2374	NM_001018102	81488	Hs.437256	NM_015532	ENSG00000255529	POLR2M	GCOM1|GRINL1A|Gdown|Gdown1	RNA polymerase II subunit M	protein-coding
chr15-147	chr15	58640446	58640792	-	240.1	0.429	intron (NM_001110, intron 8 of 15)	intron (NM_001110, intron 8 of 15)	52988	NR_073415	664618	Hs.670224	NR_002927		HSP90AB4P	HSP90Bd	heat shock protein 90 alpha family class B member 4, pseudogene	pseudo
chr5-32	chr5	32173642	32173988	-	240.1	0.726	exon (NM_022130, exon 1 of 4)	exon (NM_022130, exon 1 of 4)	504	NM_022130	64083	Hs.408909	NM_022130	ENSG00000113384	GOLPH3	GOPP1|GPP34|MIDAS|Vps74	golgi phosphoprotein 3	protein-coding
chr1-1106	chr1	32657106	32657452	-	240.1	0.484	intron (NM_001135256, intron 2 of 11)	AluSx1|SINE|Alu	5921	NM_001135256	5928	Hs.16003	NM_005610	ENSG00000162521	RBBP4	NURF55|RBAP48|lin-53	RB binding protein 4, chromatin remodeling factor	protein-coding
chr1-136	chr1	108200110	108200456	+	240.1	0.384	promoter-TSS (NM_013386)	promoter-TSS (NM_013386)	75	NM_013386	29957	Hs.656870	NM_013386	ENSG00000085491	SLC25A24	APC1|SCAMC-1	solute carrier family 25 member 24	protein-coding
chr2-72	chr2	30640942	30641288	+	240.1	0.537	3' UTR (NM_001002257, exon 6 of 6)	3' UTR (NM_001002257, exon 6 of 6)	166330	NM_144575	92291	Hs.660911	NM_144575	ENSG00000162949	CAPN13	-	calpain 13	protein-coding
chr10-304	chr10	79513253	79513599	-	239.6	0.622	3' UTR (NM_001099692, exon 1 of 1)	3' UTR (NM_001099692, exon 1 of 1)	825	NM_001099692	143244	Hs.104825	NM_001099692	ENSG00000253626	EIF5AL1	EIF5AP1|bA342M3.3	eukaryotic translation initiation factor 5A-like 1	protein-coding
chr15-37	chr15	101235031	101235377	-	239.6	0.607	exon (NM_014918, exon 2 of 3)	exon (NM_014918, exon 2 of 3)	16728	NM_014918	22856	Hs.110488	NM_014918	ENSG00000131873	CHSY1	CHSY|CSS1|ChSy-1|TPBS	chondroitin sulfate synthase 1	protein-coding
chr1-949	chr1	150231862	150232208	+	239.1	0.508	intron (NM_030920, intron 1 of 6)	intron (NM_030920, intron 1 of 6)	2643	NM_001136479	81611	Hs.656466	NM_030920	ENSG00000143401	ANP32E	LANP-L|LANPL	acidic nuclear phosphoprotein 32 family member E	protein-coding
chr16-303	chr16	56368842	56369188	-	239.1	0.503	intron (NM_001144, intron 11 of 13)	intron (NM_001144, intron 11 of 13)	55980	NM_001323511	267	Hs.295137	NM_001144	ENSG00000159461	AMFR	GP78|RNF45	autocrine motility factor receptor	protein-coding
chr1-437	chr1	31908790	31909136	+	238.8	0.541	intron (NM_001195100, intron 3 of 3)	intron (NM_001195100, intron 3 of 3)	10695	NM_001195100	8073	Hs.470477	NM_003479	ENSG00000184007	PTP4A2	HH13|HH7-2|HU-PP-1|OV-1|PRL-2|PRL2|PTP4A|PTPCAAX2|ptp-IV1a|ptp-IV1b	protein tyrosine phosphatase type IVA, member 2	protein-coding
chr1-635	chr1	185097860	185098206	-	238.8	0.601	intron (NM_007212, intron 4 of 6)	intron (NM_007212, intron 4 of 6)	52614	NM_007212	6045	Hs.591490	NM_007212	ENSG00000121481	RNF2	BAP-1|BAP1|DING|HIPI3|RING1B|RING2	ring finger protein 2	protein-coding
chr1-216	chr1	205620070	205620416	-	238.8	0.568	exon (NM_021795, exon 3 of 3)	exon (NM_021795, exon 3 of 3)	12629	NM_001973	2005	Hs.497520	NM_001973	ENSG00000158711	ELK4	SAP1	ELK4, ETS transcription factor	protein-coding
chr17-350	chr17	32473880	32474226	+	238.6	0.545	intron (NM_002815, intron 7 of 13)	intron (NM_002815, intron 7 of 13)	-13034	NM_003885	8851	Hs.500015	NM_003885	ENSG00000176749	CDK5R1	CDK5P35|CDK5R|NCK5A|p23|p25|p35|p35nck5a	cyclin dependent kinase 5 regulatory subunit 1	protein-coding
chr12-248	chr12	21517114	21517460	-	238.4	0.534	3' UTR (NM_016072, exon 5 of 5)	3' UTR (NM_016072, exon 5 of 5)	-8970	NM_030572	80763	Hs.130692	NM_030572	ENSG00000134548	SPX	C12orf39	spexin hormone	protein-coding
chr10-86	chr10	73007993	73008339	+	238.1	0.562	3' UTR (NM_000917, exon 15 of 15)	3' UTR (NM_000917, exon 15 of 15)	-53347	NM_032562	84647	Hs.333175	NM_032562	ENSG00000138308	PLA2G12B	FKSG71|GXIIB|GXIIIsPLA2|PLA2G13|sPLA2-GXIIB	phospholipase A2 group XIIB	protein-coding
chr19-242	chr19	1270958	1271304	-	238.1	0.710	promoter-TSS (NR_027271)	promoter-TSS (NR_027271)	-871	NR_027271	148046	Hs.438829	NM_152480		CIRBP-AS1	C19orf23	CIRBP antisense RNA 1	ncRNA
chr3-128	chr3	172397000	172397346	-	238.1	0.602	exon (NM_022763, exon 26 of 26)	exon (NM_022763, exon 26 of 26)	51283	NM_198407	2693	Hs.130212	NM_004122	ENSG00000121853	GHSR	GHDP	growth hormone secretagogue receptor	protein-coding
chr16-323	chr16	35802521	35802867	+	237.9	0.641	Intergenic	Intergenic	56142	NR_033985	400533	Hs.499135	NR_033985	ENSG00000261122	FLJ26245	-	uncharacterized LOC400533	ncRNA
chr3-147	chr3	172398326	172398672	-	237.9	0.559	3' UTR (NM_022763, exon 26 of 26)	3' UTR (NM_022763, exon 26 of 26)	49957	NM_198407	2693	Hs.130212	NM_004122	ENSG00000121853	GHSR	GHDP	growth hormone secretagogue receptor	protein-coding
chr11-77	chr11	64764569	64764915	-	237.9	0.684	3' UTR (NM_004630, exon 13 of 13)	3' UTR (NM_004630, exon 13 of 13)	-4027	NM_001164716	5837	Hs.154084	NM_005609	ENSG00000068976	PYGM	-	glycogen phosphorylase, muscle associated	protein-coding
chr4-554	chr4	77058469	77058815	+	237.4	0.479	intron (NM_006835, intron 2 of 6)	intron (NM_006835, intron 2 of 6)	17330	NM_006835	10983	Hs.518827	NM_006835	ENSG00000118816	CCNI	CCNI1|CYC1|CYI	cyclin I	protein-coding
chr19-50	chr19	16133073	16133419	+	237.1	0.591	promoter-TSS (NR_111903)	promoter-TSS (NR_111903)	-782	NM_001291274	84941	Hs.631617	NM_032855	ENSG00000196684	HSH2D	ALX|HSH2	hematopoietic SH2 domain containing	protein-coding
chr1-854	chr1	225410058	225410404	-	236.9	0.442	intron (NM_194442, intron 10 of 13)	intron (NM_194442, intron 10 of 13)	17882	NM_002296	3930	Hs.435166	NM_002296	ENSG00000143815	LBR	DHCR14B|LMN2R|PHA|TDRD18	lamin B receptor	protein-coding
chr8-80	chr8	86558157	86558503	-	236.6	0.571	exon (NM_003909, exon 17 of 17)	exon (NM_003909, exon 17 of 17)	43903	NM_003909	8895	Hs.191219	NM_003909	ENSG00000085719	CPNE3	CPN3|PRO1071	copine 3	protein-coding
chr4-189	chr4	75655144	75655490	+	236.4	0.431	intron (NM_203505, intron 6 of 11)	intron (NM_203505, intron 6 of 11)	17842	NM_012297	9908	Hs.303676	NM_012297	ENSG00000138757	G3BP2	-	G3BP stress granule assembly factor 2	protein-coding
chr5-318	chr5	163516638	163516984	+	236.4	0.629	intron (NM_013283, intron 5 of 6)	intron (NM_013283, intron 5 of 6)	11283	NM_013283	27430	Hs.54642	NM_013283	ENSG00000038274	MAT2B	MAT-II|MATIIbeta|Nbla02999|SDR23E1|TGR	methionine adenosyltransferase 2B	protein-coding
chr3-132	chr3	172352942	172353288	+	236.4	0.598	intron (NM_001135095, intron 22 of 25)	intron (NM_001135095, intron 22 of 25)	95341	NM_198407	2693	Hs.130212	NM_004122	ENSG00000121853	GHSR	GHDP	growth hormone secretagogue receptor	protein-coding
chr15-184	chr15	73591699	73592045	-	236.4	0.594	intron (NM_012428, intron 3 of 8)	intron (NM_012428, intron 3 of 8)	-22329	NR_103844	101241892	Hs.656678	NR_103844	ENSG00000281183	NPTN-IT1	lncRNA-LET	NPTN intronic transcript 1	ncRNA
chr16-230	chr16	56369165	56369511	+	236.1	0.496	intron (NM_001144, intron 10 of 13)	intron (NM_001144, intron 10 of 13)	55657	NM_001323511	267	Hs.295137	NM_001144	ENSG00000159461	AMFR	GP78|RNF45	autocrine motility factor receptor	protein-coding
chrX-396	chrX	24063919	24064265	-	235.9	0.539	intron (NM_001415, intron 6 of 11)	intron (NM_001415, intron 6 of 11)	9144	NM_001415	1968	Hs.539684	NM_001415	ENSG00000130741	EIF2S3	EIF2|EIF2G|EIF2gamma|MRXSBRK|eIF-2gA	eukaryotic translation initiation factor 2 subunit gamma	protein-coding
chr1-692	chr1	32651292	32651638	+	235.7	0.865	promoter-TSS (NM_001308135)	promoter-TSS (NM_001308135)	107	NM_001135256	5928	Hs.16003	NM_005610	ENSG00000162521	RBBP4	NURF55|RBAP48|lin-53	RB binding protein 4, chromatin remodeling factor	protein-coding
chr17-153	chr17	7675061	7675407	+	234.7	0.500	exon (NM_000546, exon 5 of 11)	exon (NM_000546, exon 5 of 11)	259	NM_001126115	7157	Hs.437460	NM_000546	ENSG00000141510	TP53	BCC7|LFS1|P53|TRP53	tumor protein p53	protein-coding
chr5-156	chr5	175528096	175528442	-	234.2	0.552	3' UTR (NM_001322978, exon 11 of 11)	3' UTR (NM_001322978, exon 11 of 11)	49771	NM_001322978	94081	Hs.369440	NM_022754	ENSG00000164466	SFXN1	TCC	sideroflexin 1	protein-coding
chr1-671	chr1	24648515	24648861	-	234.2	0.441	intron (NM_001303449, intron 3 of 17)	intron (NM_001303449, intron 3 of 17)	5129	NM_001303449	10250	Hs.18192	NM_005839	ENSG00000133226	SRRM1	160-KD|POP101|SRM160	serine and arginine repetitive matrix 1	protein-coding
chr1-317	chr1	84237963	84238309	+	234.2	0.599	3' UTR (NM_002731, exon 10 of 10)	3' UTR (NM_002731, exon 10 of 10)	56504	NM_001242862	5567	Hs.487325	NM_002731	ENSG00000142875	PRKACB	PKA C-beta|PKACB	protein kinase cAMP-activated catalytic subunit beta	protein-coding
chr8-100	chr8	103331168	103331514	-	233.9	0.627	exon (NM_001317796, exon 6 of 6)	exon (NM_001317796, exon 6 of 6)	32510	NM_003506	8323	Hs.591863	NM_003506	ENSG00000164930	FZD6	FZ-6|FZ6|HFZ6|NDNC10	frizzled class receptor 6	protein-coding
chr2-107	chr2	173909734	173910080	-	233.9	0.495	3' UTR (NM_003111, exon 7 of 7)	3' UTR (NM_003111, exon 7 of 7)	54312	NM_001017371	6670	Hs.531587	NM_003111	ENSG00000172845	SP3	SPR2	Sp3 transcription factor	protein-coding
chr1-308	chr1	120156637	120156983	-	233.9	0.504	3' UTR (NM_004892, exon 5 of 5)	3' UTR (NM_004892, exon 5 of 5)	19711	NM_004892	9554	Hs.632438	NM_004892	ENSG00000265808	SEC22B	ERS-24|SEC22L1	SEC22 homolog B, vesicle trafficking protein (gene/pseudogene)	protein-coding
chr4-210	chr4	41938941	41939287	-	233.9	0.510	intron (NM_018126, intron 2 of 6)	intron (NM_018126, intron 2 of 6)	3994	NM_018126	55161	Hs.31082	NM_018126	ENSG00000109133	TMEM33	1600019D15Rik|SHINC-3|SHINC3	transmembrane protein 33	protein-coding
chr22-17	chr22	38483718	38484064	+	233.7	0.568	TTS (NM_006855)	TTS (NM_006855)	15829	NM_006855	11015	Hs.745072	NM_006855	ENSG00000100196	KDELR3	ERD2L3	KDEL endoplasmic reticulum protein retention receptor 3	protein-coding
chr17-58	chr17	18184828	18185174	+	233.5	0.598	exon (NM_017758, exon 1 of 4)	exon (NM_017758, exon 1 of 4)	1448	NM_017758	54890	Hs.744130	NM_017758	ENSG00000091542	ALKBH5	ABH5|OFOXD|OFOXD1	alkB homolog 5, RNA demethylase	protein-coding
chr18-32	chr18	9401996	9402342	+	233.2	0.667	3' UTR (NM_020648, exon 5 of 5)	3' UTR (NM_020648, exon 5 of 5)	67402	NM_020648	57045	Hs.514685	NM_020648	ENSG00000128791	TWSG1	TSG	twisted gastrulation BMP signaling modulator 1	protein-coding
chr7-85	chr7	27525581	27525927	-	233.2	0.629	3' UTR (NM_152740, exon 8 of 8)	3' UTR (NM_152740, exon 8 of 8)	-90220	NR_122122	790953	Hs.571330	NR_122122		TSL	-	testis-expressed, seven-twelve, leukemia	ncRNA
chr19-106	chr19	4961544	4961890	+	233.0	0.464	3' UTR (NM_001290050, exon 17 of 17)	3' UTR (NM_001290050, exon 17 of 17)	-7396	NM_015015	23030	Hs.654816	NM_015015	ENSG00000127663	KDM4B	JMJD2B|TDRD14B	lysine demethylase 4B	protein-coding
chr10-77	chr10	5457931	5458277	+	232.7	0.562	non-coding (NR_073040, exon 10 of 10)	non-coding (NR_073040, exon 10 of 10)	11553	NR_073040	10276	Hs.25155	NM_005863	ENSG00000173848	NET1	ARHGEF8|NET1A	neuroepithelial cell transforming 1	protein-coding
chr17-74	chr17	15230162	15230508	-	232.7	0.558	non-coding (NR_104017, exon 4 of 4)	non-coding (NR_104017, exon 4 of 4)	21361	NR_039884	100616125		NR_039884	ENSG00000265110	MIR4731	-	microRNA 4731	ncRNA
chr2-217	chr2	96195436	96195782	+	232.7	0.428	intron (NM_020151, intron 1 of 7)	intron (NM_020151, intron 1 of 7)	-12807	NR_046322	285033	Hs.58648	NM_001037228		STARD7-AS1	-	STARD7 antisense RNA 1	ncRNA
chr14-629	chr14	39061472	39061818	-	232.5	0.563	intron (NM_006364, intron 13 of 19)	intron (NM_006364, intron 13 of 19)	41883	NM_006364	10484	Hs.272927	NM_006364	ENSG00000100934	SEC23A	CLSD	Sec23 homolog A, coat complex II component	protein-coding
chr15-45	chr15	57715235	57715581	+	232.2	0.532	non-coding (NR_104367, exon 16 of 16)	non-coding (NR_104367, exon 16 of 16)	8887	NM_001018102	81488	Hs.437256	NM_015532	ENSG00000255529	POLR2M	GCOM1|GRINL1A|Gdown|Gdown1	RNA polymerase II subunit M	protein-coding
chr10-742	chr10	70170019	70170365	-	232.2	0.968	intron (NM_001142648, intron 1 of 7)	intron (NM_001142648, intron 1 of 7)	337	NM_020150	56681	Hs.499960	NM_020150	ENSG00000079332	SAR1A	SAR1|SARA1|Sara|masra2	secretion associated Ras related GTPase 1A	protein-coding
chr2-95	chr2	218594870	218595216	+	232.2	0.551	non-coding (NR_073390, exon 7 of 7)	non-coding (NR_073390, exon 7 of 7)	-12722	NM_032726	84812	Hs.632528	NM_032726	ENSG00000115556	PLCD4	-	phospholipase C delta 4	protein-coding
chr18-24	chr18	724153	724499	+	232.2	0.545	3' UTR (NM_005433, exon 12 of 12)	3' UTR (NM_005433, exon 12 of 12)	-11662	NM_001318760	55556	Hs.658550	NM_017512	ENSG00000132199	ENOSF1	RTS|TYMSAS	enolase superfamily member 1	protein-coding
chr3-499	chr3	152447448	152447794	-	232.0	0.512	exon (NM_207293, exon 6 of 9)	exon (NM_207293, exon 6 of 9)	-106631	NR_132656	645843	Hs.632562	NM_001123228		TMEM14EP	TMEM14E	transmembrane protein 14E, pseudogene	pseudo
chr10-74	chr10	110510315	110510661	-	232.0	0.512	3' UTR (NM_004419, exon 4 of 4)	3' UTR (NM_004419, exon 4 of 4)	12621	NM_004419	1847	Hs.2128	NM_004419	ENSG00000138166	DUSP5	DUSP|HVH3	dual specificity phosphatase 5	protein-coding
chr10-102	chr10	69170983	69171329	-	231.7	0.511	exon (NM_001318946, exon 8 of 8)	exon (NM_001318946, exon 8 of 8)	-9048	NM_001301683	6832	Hs.106469	NM_003171	ENSG00000156502	SUPV3L1	SUV3	Suv3 like RNA helicase	protein-coding
chr11-75	chr11	70435486	70435832	-	231.7	0.536	exon (NM_001184740, exon 18 of 19)	exon (NM_001184740, exon 18 of 19)	37153	NM_138565	2017	Hs.596164	NM_005231	ENSG00000085733	CTTN	EMS1	cortactin	protein-coding
chr5-99	chr5	131394167	131394513	+	231.5	0.635	3' UTR (NM_001038702, exon 5 of 5)	3' UTR (NM_001038702, exon 5 of 5)	130331	NM_020240	56990	Hs.508829	NM_020240	ENSG00000158985	CDC42SE2	SPEC2	CDC42 small effector 2	protein-coding
chr19-192	chr19	1032559	1032905	+	231.3	0.550	intron (NM_201277, intron 4 of 5)	MIR3|SINE|MIR	6457	NM_001303501	1265	Hs.651512	NM_004368	ENSG00000064666	CNN2	-	calponin 2	protein-coding
chr11-49	chr11	62601324	62601670	-	231.3	0.698	promoter-TSS (NM_001330292)	promoter-TSS (NM_001330292)	-205	NM_001330292	9219	Hs.173043	NM_004739	ENSG00000149480	MTA2	MTA1L1|PID	metastasis associated 1 family member 2	protein-coding
chr3-882	chr3	177047064	177047410	-	231.3	0.577	intron (NM_024665, intron 9 of 15)	intron (NM_024665, intron 9 of 15)	149247	NM_001321193	79718	Hs.714201	NM_024665	ENSG00000177565	TBL1XR1	C21|DC42|IRA1|MRD41|TBLR1	transducin beta like 1 X-linked receptor 1	protein-coding
chr1-882	chr1	150231444	150231790	-	231.0	0.491	intron (NM_030920, intron 2 of 6)	intron (NM_030920, intron 2 of 6)	3061	NM_001136479	81611	Hs.656466	NM_030920	ENSG00000143401	ANP32E	LANP-L|LANPL	acidic nuclear phosphoprotein 32 family member E	protein-coding
chr1-302	chr1	24651156	24651502	-	230.8	0.463	intron (NM_001303449, intron 5 of 17)	intron (NM_001303449, intron 5 of 17)	7770	NM_001303449	10250	Hs.18192	NM_005839	ENSG00000133226	SRRM1	160-KD|POP101|SRM160	serine and arginine repetitive matrix 1	protein-coding
chr11-134	chr11	62153065	62153411	+	230.5	0.564	TTS (NM_001040694)	TTS (NM_001040694)	29265	NM_020238	3619	Hs.142179	NM_020238	ENSG00000149503	INCENP	-	inner centromere protein	protein-coding
chr20-36	chr20	63195600	63195946	+	230.3	0.593	3' UTR (NM_017798, exon 5 of 5)	3' UTR (NM_017798, exon 5 of 5)	17273	NR_029670	406909		NR_029670	ENSG00000207598	MIR124-3	MIRN124-3|MIRN124A3|mir-124-3	microRNA 124-3	ncRNA
chr1-251	chr1	218441385	218441731	+	230.3	0.532	non-coding (NR_138148, exon 7 of 7)	non-coding (NR_138148, exon 7 of 7)	-1068	NR_125715	103611157	Hs.133379	NR_125715	ENSG00000281453	TGFB2-OT1	-	TGFB2 overlapping transcript 1	ncRNA
chr2-583	chr2	61482536	61482882	+	230.3	0.543	intron (NM_003400, intron 22 of 24)	AluSx3|SINE|Alu	-11995	NM_014709	9736	Hs.644708	NM_014709	ENSG00000115464	USP34	-	ubiquitin specific peptidase 34	protein-coding
chr5-43	chr5	115625767	115626113	+	230.0	0.544	5' UTR (NM_181836, exon 1 of 3)	5' UTR (NM_181836, exon 1 of 3)	239	NM_001164468	100302736		NM_001164468	ENSG00000251201	TMED7-TICAM2	-	TMED7-TICAM2 readthrough	protein-coding
chr10-666	chr10	96565088	96565434	-	230.0	0.539	intron (NM_020123, intron 3 of 14)	intron (NM_020123, intron 3 of 14)	21791	NM_020123	56889	Hs.500674	NM_020123	ENSG00000077147	TM9SF3	EP70-P-iso|SMBP	transmembrane 9 superfamily member 3	protein-coding
chr7-74	chr7	34930027	34930373	+	229.5	0.572	3' UTR (NM_015283, exon 22 of 22)	3' UTR (NM_015283, exon 22 of 22)	10634	NR_031666	100302152		NR_031666	ENSG00000221669	MIR548N	MIRN548N|hsa-mir-548n	microRNA 548n	ncRNA
chr13-20	chr13	48480756	48481102	-	229.5	0.573	3' UTR (NM_000321, exon 27 of 27)	3' UTR (NM_000321, exon 27 of 27)	-36225	NM_005767	10161	Hs.123464	NM_005767	ENSG00000139679	LPAR6	ARWH1|HYPT8|LAH3|P2RY5|P2Y5	lysophosphatidic acid receptor 6	protein-coding
chr5-113	chr5	131393187	131393533	+	229.5	0.501	3' UTR (NM_001038702, exon 5 of 5)	3' UTR (NM_001038702, exon 5 of 5)	129351	NM_020240	56990	Hs.508829	NM_020240	ENSG00000158985	CDC42SE2	SPEC2	CDC42 small effector 2	protein-coding
chr12-110	chr12	77025428	77025774	-	229.3	0.578	exon (NM_203394, exon 12 of 13)	exon (NM_203394, exon 12 of 13)	39979	NM_203394	144455	Hs.416375	NM_203394	ENSG00000165891	E2F7	-	E2F transcription factor 7	protein-coding
chr5-956	chr5	77785019	77785365	+	229.3	0.761	Intergenic	Intergenic	-8831	NM_004607	6902	Hs.291212	NM_004607	ENSG00000171530	TBCA	-	tubulin folding cofactor A	protein-coding
chr1-657	chr1	120157007	120157353	+	229.3	0.493	exon (NM_004892, exon 5 of 5)	exon (NM_004892, exon 5 of 5)	19341	NM_004892	9554	Hs.632438	NM_004892	ENSG00000265808	SEC22B	ERS-24|SEC22L1	SEC22 homolog B, vesicle trafficking protein (gene/pseudogene)	protein-coding
chr11-314	chr11	69644004	69644350	+	229.1	0.531	intron (NM_053056, intron 3 of 4)	intron (NM_053056, intron 3 of 4)	3072	NM_053056	595	Hs.523852	NM_053056	ENSG00000110092	CCND1	BCL1|D11S287E|PRAD1|U21B31	cyclin D1	protein-coding
chr8-18	chr8	90644938	90645284	-	228.6	0.650	exon (NM_001008495, exon 1 of 3)	exon (NM_001008495, exon 1 of 3)	794	NM_001008495	169200	Hs.567759	NM_001008495	ENSG00000180694	TMEM64	-	transmembrane protein 64	protein-coding
chr15-107	chr15	39583866	39584212	-	228.6	0.559	exon (NM_003246, exon 5 of 22)	exon (NM_003246, exon 5 of 22)	2960	NM_003246	7057	Hs.164226	NM_003246	ENSG00000137801	THBS1	THBS|THBS-1|TSP|TSP-1|TSP1	thrombospondin 1	protein-coding
chr2-96	chr2	48346515	48346861	+	228.6	0.528	exon (NM_002158, exon 3 of 7)	exon (NM_002158, exon 3 of 7)	32032	NM_002158	3344	Hs.468478	NM_002158	ENSG00000170802	FOXN2	HTLF	forkhead box N2	protein-coding
chr15-98	chr15	42531241	42531587	-	228.3	0.559	exon (NM_003825, exon 8 of 8)	exon (NM_003825, exon 8 of 8)	17390	NM_153260	255252	Hs.234681	NM_153260	ENSG00000180979	LRRC57	-	leucine rich repeat containing 57	protein-coding
chr15-59	chr15	42531741	42532087	+	228.1	0.472	3' UTR (NM_003825, exon 8 of 8)	3' UTR (NM_003825, exon 8 of 8)	16890	NM_153260	255252	Hs.234681	NM_153260	ENSG00000180979	LRRC57	-	leucine rich repeat containing 57	protein-coding
chr6-82	chr6	109367811	109368157	-	227.8	0.543	3' UTR (NM_001142402, exon 5 of 5)	3' UTR (NM_001142402, exon 5 of 5)	13755	NM_001346500	8763	Hs.520313	NM_006016	ENSG00000135535	CD164	DFNA66|MGC-24|MGC-24v|MUC-24|endolyn	CD164 molecule	protein-coding
chr1-239	chr1	113941177	113941523	+	227.8	0.524	exon (NM_152696, exon 2 of 15)	exon (NM_152696, exon 2 of 15)	-9795	NM_198269	204851	Hs.532363	NM_152696	ENSG00000163349	HIPK1	Myak|Nbak2	homeodomain interacting protein kinase 1	protein-coding
chr19-123	chr19	32711578	32711924	-	227.6	0.521	intron (NM_001105570, intron 2 of 2)	intron (NM_001105570, intron 2 of 2)	-8022	NM_001110822	91646	Hs.646351	NM_001015890	ENSG00000173809	TDRD12	ECAT8	tudor domain containing 12	protein-coding
chr11-138	chr11	110231861	110232207	+	227.3	0.535	intron (NM_001260492, intron 13 of 15)	intron (NM_001260492, intron 13 of 15)	64678	NM_001260495	5962	Hs.263671	NM_002906	ENSG00000137710	RDX	DFNB24	radixin	protein-coding
chr3-98	chr3	107773192	107773538	+	227.3	0.520	exon (NM_001142568, exon 11 of 18)	exon (NM_001142568, exon 11 of 18)	104703	NR_024276	151658	Hs.159043	NR_015414	ENSG00000241469	LINC00635	-	long intergenic non-protein coding RNA 635	ncRNA
chr1-284	chr1	88835186	88835532	+	227.3	0.603	3' UTR (NM_001320708, exon 21 of 21)	3' UTR (NM_001320708, exon 21 of 21)	56259	NM_001514	2959	Hs.481852	NM_001514	ENSG00000137947	GTF2B	TF2B|TFIIB	general transcription factor IIB	protein-coding
chr8-54	chr8	86558461	86558807	+	227.3	0.495	3' UTR (NM_003909, exon 17 of 17)	3' UTR (NM_003909, exon 17 of 17)	44207	NM_003909	8895	Hs.191219	NM_003909	ENSG00000085719	CPNE3	CPN3|PRO1071	copine 3	protein-coding
chr14-610	chr14	61732556	61732902	+	227.1	0.630	intron (NM_001243084, intron 7 of 14)	intron (NM_001243084, intron 7 of 14)	16360	NR_045406	100750247	Hs.597216	NR_045406		HIF1A-AS2	3'aHIF-1A|aHIF	HIF1A antisense RNA 2	ncRNA
chr1-258	chr1	31259945	31260291	+	227.1	0.566	exon (NM_004814, exon 10 of 10)	exon (NM_004814, exon 10 of 10)	-20231	NM_024522	79570	Hs.470259	NM_024522	ENSG00000084628	NKAIN1	FAM77C	Sodium/potassium transporting ATPase interacting 1	protein-coding
chr14-314	chr14	39102856	39103202	-	226.9	0.778	intron (NM_006364, intron 1 of 19)	CpG	499	NM_006364	10484	Hs.272927	NM_006364	ENSG00000100934	SEC23A	CLSD	Sec23 homolog A, coat complex II component	protein-coding
chr2-45	chr2	96207974	96208320	-	226.9	0.666	promoter-TSS (NR_046322)	promoter-TSS (NR_046322)	-269	NR_046322	285033	Hs.58648	NM_001037228		STARD7-AS1	-	STARD7 antisense RNA 1	ncRNA
chr4-107	chr4	67618942	67619288	+	226.4	0.491	exon (NM_018227, exon 33 of 33)	exon (NM_018227, exon 33 of 33)	60418	NM_012108	26228	Hs.435579	NM_012108	ENSG00000035720	STAP1	BRDG1|STAP-1	signal transducing adaptor family member 1	protein-coding
chr14-378	chr14	61726751	61727097	+	226.1	0.523	intron (NM_001243084, intron 5 of 14)	intron (NM_001243084, intron 5 of 14)	22165	NR_045406	100750247	Hs.597216	NR_045406		HIF1A-AS2	3'aHIF-1A|aHIF	HIF1A antisense RNA 2	ncRNA
chr4-145	chr4	39510522	39510868	+	226.1	0.574	exon (NM_003359, exon 4 of 12)	exon (NM_003359, exon 4 of 12)	16903	NM_003359	7358	Hs.572518	NM_003359	ENSG00000109814	UGDH	GDH|UDP-GlcDH|UDPGDH|UGD	UDP-glucose 6-dehydrogenase	protein-coding
chr12-211	chr12	79774661	79775007	+	226.1	0.518	3' UTR (NM_001143886, exon 25 of 25)	3' UTR (NM_001143886, exon 25 of 25)	-83824	NM_002583	5074	Hs.643130	NM_002583	ENSG00000177425	PAWR	PAR4|Par-4	pro-apoptotic WT1 regulator	protein-coding
chr20-22	chr20	63195421	63195767	-	226.1	0.661	3' UTR (NM_017798, exon 5 of 5)	3' UTR (NM_017798, exon 5 of 5)	17094	NR_029670	406909		NR_029670	ENSG00000207598	MIR124-3	MIRN124-3|MIRN124A3|mir-124-3	microRNA 124-3	ncRNA
chr19-105	chr19	4932856	4933202	+	225.9	0.565	TTS (NR_039902)	TTS (NR_039902)	342	NR_039902	100616337		NR_039902	ENSG00000263409	MIR4747	mir-4747	microRNA 4747	ncRNA
chr8-38	chr8	140515299	140515645	+	225.4	0.513	non-coding (NR_023360, exon 2 of 2)	non-coding (NR_023360, exon 2 of 2)	3490	NR_040712	54108	Hs.279704	NM_017444	ENSG00000104472	CHRAC1	CHARC1|CHARC15|CHRAC-1|CHRAC-15|CHRAC15|YCL1	chromatin accessibility complex 1	protein-coding
chr10-55	chr10	5456664	5457010	-	225.1	0.531	exon (NM_005863, exon 10 of 10)	exon (NM_005863, exon 10 of 10)	10286	NR_073040	10276	Hs.25155	NM_005863	ENSG00000173848	NET1	ARHGEF8|NET1A	neuroepithelial cell transforming 1	protein-coding
chr11-117	chr11	9314133	9314479	-	224.9	0.681	intron (NM_001165030, intron 1 of 2)	CpG	462	NM_015012	440026	Hs.594563	NM_015012	ENSG00000166471	TMEM41B	-	transmembrane protein 41B	protein-coding
chr17-67	chr17	72123955	72124301	-	224.9	0.514	exon (NM_000346, exon 3 of 3)	exon (NM_000346, exon 3 of 3)	3108	NM_000346	6662	Hs.647409	NM_000346	ENSG00000125398	SOX9	CMD1|CMPD1|SRA1|SRXX2|SRXY10	SRY-box 9	protein-coding
chr3-249	chr3	150627505	150627851	-	224.9	0.506	3' UTR (NM_016275, exon 6 of 6)	3' UTR (NM_016275, exon 6 of 6)	24399	NM_016275	51714	Hs.369052	NM_016275	ENSG00000198843	SELENOT	SELT	selenoprotein T	protein-coding
chr16-414	chr16	56401352	56401698	-	224.9	0.686	intron (NM_001144, intron 8 of 13)	intron (NM_001144, intron 8 of 13)	23470	NM_001323511	267	Hs.295137	NM_001144	ENSG00000159461	AMFR	GP78|RNF45	autocrine motility factor receptor	protein-coding
chr1-1641	chr1	108161340	108161686	+	224.6	0.464	intron (NM_013386, intron 3 of 9)	Charlie25|DNA|hAT-Charlie	31296	NM_213651	29957	Hs.656870	NM_013386	ENSG00000085491	SLC25A24	APC1|SCAMC-1	solute carrier family 25 member 24	protein-coding
chr8-60	chr8	124312903	124313249	-	224.6	0.589	3' UTR (NM_194291, exon 7 of 7)	3' UTR (NM_194291, exon 7 of 7)	59623	NM_194291	157378	Hs.187646	NM_194291	ENSG00000164983	TMEM65	-	transmembrane protein 65	protein-coding
chr8-56	chr8	96333306	96333652	-	224.6	0.516	exon (NM_014754, exon 13 of 13)	exon (NM_014754, exon 13 of 13)	53169	NR_125829	102724804	Hs.571415	NR_125828	ENSG00000253105	LOC102724804	-	uncharacterized LOC102724804	ncRNA
chr3-124	chr3	70958664	70959010	-	224.4	0.526	3' UTR (NM_001244813, exon 15 of 15)	3' UTR (NM_001244813, exon 15 of 15)	106086	NM_001244813	27086	Hs.59368	NM_032682	ENSG00000114861	FOXP1	12CC4|HSPC215|MFH|QRF1|hFKH1B	forkhead box P1	protein-coding
chr4-315	chr4	26424180	26424526	-	224.4	0.539	exon (NM_015874, exon 6 of 11)	exon (NM_015874, exon 6 of 11)	66067	NM_000730	886	Hs.129	NM_000730	ENSG00000163394	CCKAR	CCK-A|CCK1-R|CCK1R|CCKRA	cholecystokinin A receptor	protein-coding
chr12-286	chr12	123320694	123321040	+	224.2	0.474	intron (NM_018183, intron 17 of 31)	intron (NM_018183, intron 17 of 31)	43976	NR_107039	102466877		NR_107039	ENSG00000139697	MIR8072	hsa-mir-8072	microRNA 8072	ncRNA
chr12-123	chr12	71785700	71786046	+	224.2	0.449	3' UTR (NM_014999, exon 7 of 7)	3' UTR (NM_014999, exon 7 of 7)	31010	NM_014999	23011	Hs.524590	NM_014999	ENSG00000080371	RAB21	-	RAB21, member RAS oncogene family	protein-coding
chr4-96	chr4	87336847	87337193	-	223.9	0.517	3' UTR (NM_016245, exon 7 of 7)	3' UTR (NM_016245, exon 7 of 7)	-14114	NM_178135	345275	Hs.284414	NM_178135	ENSG00000170509	HSD17B13	HMFN0376|NIIL497|SCDR9|SDR16C3	hydroxysteroid 17-beta dehydrogenase 13	protein-coding
chr12-347	chr12	123321285	123321631	-	223.9	0.551	intron (NM_018183, intron 17 of 31)	intron (NM_018183, intron 17 of 31)	43385	NR_107039	102466877		NR_107039	ENSG00000139697	MIR8072	hsa-mir-8072	microRNA 8072	ncRNA
chr2-134	chr2	26135608	26135954	-	223.9	0.551	3' UTR (NM_016131, exon 6 of 6)	3' UTR (NM_016131, exon 6 of 6)	-37310	NM_001168241	150946	Hs.187912	NM_001168241	ENSG00000157833	GAREM2	FAM59B|GAREML	GRB2 associated regulator of MAPK1 subtype 2	protein-coding
chr5-88	chr5	154802220	154802566	+	223.7	0.505	exon (NM_015315, exon 11 of 19)	exon (NM_015315, exon 11 of 19)	-27065	NR_039667	100616306		NR_039667	ENSG00000263361	MIR378H	-	microRNA 378h	ncRNA
chr16-62	chr16	84590239	84590585	+	223.7	0.409	intron (NM_021149, intron 2 of 3)	intron (NM_021149, intron 2 of 3)	27684	NM_021149	23406	Hs.289092	NM_021149	ENSG00000103187	COTL1	CLP	coactosin like F-actin binding protein 1	protein-coding
chr1-205	chr1	28742657	28743003	-	223.4	0.496	exon (NM_001173128, exon 5 of 6)	exon (NM_001173128, exon 5 of 6)	5890	NM_001172828	51441	Hs.532286	NM_016258	ENSG00000198492	YTHDF2	CAHL|HGRG8|NY-REN-2	YTH N6-methyladenosine RNA binding protein 2	protein-coding
chr6-291	chr6	113940921	113941267	+	223.4	0.788	intron (NM_001527, intron 13 of 13)	intron (NM_001527, intron 13 of 13)	-28607	NR_125845	101927768	Hs.129280	NR_125845	ENSG00000228624	LOC101927768	-	uncharacterized LOC101927768	ncRNA
chr1-204	chr1	16148473	16148819	-	223.4	0.580	exon (NM_004431, exon 3 of 17)	exon (NM_004431, exon 3 of 17)	7463	NM_001329090	1969	Hs.171596	NM_004431	ENSG00000142627	EPHA2	ARCC2|CTPA|CTPP1|CTRCT6|ECK	EPH receptor A2	protein-coding
chr12-163	chr12	106972264	106972610	+	223.4	0.554	3' UTR (NM_001319664, exon 5 of 5)	3' UTR (NM_001319664, exon 5 of 5)	14729	NM_025198	80298	Hs.5009	NM_025198	ENSG00000120832	MTERF2	MTERFD3|mTERFL	mitochondrial transcription termination factor 2	protein-coding
chr7-171	chr7	116917579	116917925	-	223.4	0.531	exon (NM_006136, exon 10 of 10)	exon (NM_006136, exon 10 of 10)	-35575	NM_018412	7982	Hs.368131	NM_018412	ENSG00000004866	ST7	ETS7q|FAM4A|FAM4A1|HELG|RAY1|SEN4|TSG7	suppression of tumorigenicity 7	protein-coding
chr2-374	chr2	68186534	68186880	+	223.4	0.527	intron (NM_000945, intron 4 of 5)	intron (NM_000945, intron 4 of 5)	28877	NM_001329917	56902	Hs.262858	NM_020143	ENSG00000115946	PNO1	KHRBP1|RRP20	partner of NOB1 homolog	protein-coding
chr1-221	chr1	111147872	111148218	+	222.9	0.612	exon (NM_001007794, exon 2 of 9)	exon (NM_001007794, exon 2 of 9)	-7829	NM_178454	128338	Hs.485606	NM_178454	ENSG00000156171	DRAM2	CORD21|PRO180|TMEM77|WWFQ154	DNA damage regulated autophagy modulator 2	protein-coding
chrX-40	chrX	108084474	108084820	-	222.9	0.563	3' UTR (NM_002814, exon 5 of 5)	3' UTR (NM_002814, exon 5 of 5)	6997	NM_002814	5716	Hs.522752	NM_002814	ENSG00000101843	PSMD10	dJ889N15.2|p28|p28(GANK)	proteasome 26S subunit, non-ATPase 10	protein-coding
chr19-93	chr19	41304116	41304462	+	222.7	0.614	intron (NM_001301016, intron 13 of 14)	intron (NM_001301016, intron 13 of 14)	-5874	NM_052848	90324	Hs.437497	NM_052848	ENSG00000142039	CCDC97	-	coiled-coil domain containing 97	protein-coding
chr3-177	chr3	98521283	98521629	+	222.7	0.416	intron (NM_001040181, intron 1 of 4)	intron (NM_001040181, intron 1 of 4)	1610	NM_001040199	56650	Hs.531371	NM_019895	ENSG00000080822	CLDND1	C3orf4|GENX-3745	claudin domain containing 1	protein-coding
chr18-43	chr18	756350	756696	-	222.4	0.551	intron (NM_005433, intron 2 of 11)	intron (NM_005433, intron 2 of 11)	-43859	NM_001318760	55556	Hs.658550	NM_017512	ENSG00000132199	ENOSF1	RTS|TYMSAS	enolase superfamily member 1	protein-coding
chr6-93	chr6	34288752	34289098	+	222.0	0.564	exon (NM_001202470, exon 9 of 9)	exon (NM_001202470, exon 9 of 9)	-39817	NM_001287398	221491	Hs.381300	NM_178508	ENSG00000186577	C6orf1	LBH	chromosome 6 open reading frame 1	protein-coding
chr4-291	chr4	77014934	77015280	+	221.5	0.502	intron (NM_001306147, intron 7 of 11)	MIR3|SINE|MIR	60865	NM_006835	10983	Hs.518827	NM_006835	ENSG00000118816	CCNI	CCNI1|CYC1|CYI	cyclin I	protein-coding
chr18-30	chr18	721948	722294	-	221.2	0.571	3' UTR (NM_005433, exon 12 of 12)	3' UTR (NM_005433, exon 12 of 12)	-9457	NM_001318760	55556	Hs.658550	NM_017512	ENSG00000132199	ENOSF1	RTS|TYMSAS	enolase superfamily member 1	protein-coding
chr7-217	chr7	23521860	23522206	+	221.0	0.348	intron (NM_013293, intron 1 of 7)	intron (NM_013293, intron 1 of 7)	10008	NM_001282758	29896	Hs.445652	NM_013293	ENSG00000164548	TRA2A	AWMS1|HSU53209	transformer 2 alpha homolog	protein-coding
chr6-481	chr6	163455278	163455624	+	220.5	0.605	intron (NM_206855, intron 2 of 5)	intron (NM_206855, intron 2 of 5)	40808	NM_001301085	9444	Hs.510324	NM_006775	ENSG00000112531	QKI	Hqk|QK|QK1|QK3|hqkI	QKI, KH domain containing RNA binding	protein-coding
chr12-785	chr12	104310920	104311266	-	220.2	0.443	intron (NM_001261446, intron 2 of 13)	intron (NM_001261446, intron 2 of 13)	7361	NM_001008394	493861	Hs.659857	NM_001008394	ENSG00000255150	EID3	NS4EB|NSE4B|NSMCE4B	EP300 interacting inhibitor of differentiation 3	protein-coding
chr8-67	chr8	13085050	13085396	+	220.2	0.499	3' UTR (NM_006094, exon 14 of 14)	3' UTR (NM_006094, exon 14 of 14)	31021	NM_001164271	10395	Hs.134296	NM_006094	ENSG00000164741	DLC1	ARHGAP7|HP|STARD12|p122-RhoGAP	DLC1 Rho GTPase activating protein	protein-coding
chr12-530	chr12	76397864	76398210	+	220.2	0.504	intron (NM_001003712, intron 6 of 22)	L2c|LINE|L2	25055	NM_001319655	114882	Hs.430849	NM_020841	ENSG00000091039	OSBPL8	MST120|MSTP120|ORP8|OSBP10	oxysterol binding protein like 8	protein-coding
chr21-4	chr21	14373677	14374023	-	220.2	0.564	exon (NM_006948, exon 5 of 5)	exon (NM_006948, exon 5 of 5)	9338	NM_006948	6782	Hs.352341	NM_006948	ENSG00000155304	HSPA13	STCH	heat shock protein family A (Hsp70) member 13	protein-coding
chr1-923	chr1	225423994	225424340	+	220.0	0.427	intron (NM_194442, intron 1 of 13)	intron (NM_194442, intron 1 of 13)	3946	NM_002296	3930	Hs.435166	NM_002296	ENSG00000143815	LBR	DHCR14B|LMN2R|PHA|TDRD18	lamin B receptor	protein-coding
chr22-38	chr22	38494799	38495145	+	220.0	0.525	exon (NM_001098504, exon 7 of 13)	exon (NM_001098504, exon 7 of 13)	11368	NM_006386	10521	Hs.528305	NM_006386	ENSG00000100201	DDX17	P72|RH70	DEAD-box helicase 17	protein-coding
chr11-396	chr11	68566699	68567045	-	220.0	0.542	intron (NM_001164164, intron 10 of 22)	intron (NM_001164164, intron 10 of 22)	106154	NM_018312	55291	Hs.503022	NM_018312	ENSG00000110075	PPP6R3	C11orf23|PP6R3|SAP190|SAPL|SAPLa|SAPS3	protein phosphatase 6 regulatory subunit 3	protein-coding
chr7-261	chr7	6469667	6470013	+	219.8	0.399	intron (NM_006854, intron 2 of 4)	intron (NM_006854, intron 2 of 4)	14378	NM_001100603	11014	Hs.654552	NM_006854	ENSG00000136240	KDELR2	ELP-1|ERD2.2	KDEL endoplasmic reticulum protein retention receptor 2	protein-coding
chr1-273	chr1	120176015	120176361	-	219.8	0.833	intron (NM_004892, intron 1 of 4)	CpG	333	NM_004892	9554	Hs.632438	NM_004892	ENSG00000265808	SEC22B	ERS-24|SEC22L1	SEC22 homolog B, vesicle trafficking protein (gene/pseudogene)	protein-coding
chr4-409	chr4	77014587	77014933	-	219.8	0.498	intron (NM_001306147, intron 6 of 11)	intron (NM_001306147, intron 6 of 11)	61212	NM_006835	10983	Hs.518827	NM_006835	ENSG00000118816	CCNI	CCNI1|CYC1|CYI	cyclin I	protein-coding
chr12-252	chr12	106972755	106973101	-	219.8	0.527	3' UTR (NM_001319664, exon 5 of 5)	3' UTR (NM_001319664, exon 5 of 5)	14238	NM_025198	80298	Hs.5009	NM_025198	ENSG00000120832	MTERF2	MTERFD3|mTERFL	mitochondrial transcription termination factor 2	protein-coding
chr17-159	chr17	58491620	58491966	+	219.5	0.553	exon (NM_004687, exon 19 of 19)	exon (NM_004687, exon 19 of 19)	-3392	NM_001080439	124535	Hs.380061	NM_001080439	ENSG00000176160	HSF5	HSF 5|HSTF 5	heat shock transcription factor 5	protein-coding
chr2-69	chr2	30640762	30641108	-	219.5	0.518	3' UTR (NM_001002257, exon 6 of 6)	3' UTR (NM_001002257, exon 6 of 6)	166510	NM_144575	92291	Hs.660911	NM_144575	ENSG00000162949	CAPN13	-	calpain 13	protein-coding
chr5-388	chr5	66044235	66044581	+	219.5	0.577	intron (NM_001006600, intron 17 of 23)	Tigger3d|DNA|TcMar-Tigger	-98835	NR_028474	100303749	Hs.608060	NR_028474		LOC100303749	-	LSM3 homolog, U6 small nuclear RNA associated (S. cerevisiae) pseudogene	pseudo
chr1-276	chr1	108635281	108635627	+	219.3	0.524	3' UTR (NM_001010883, exon 11 of 11)	3' UTR (NM_001010883, exon 11 of 11)	25668	NM_001102592	113802	Hs.7962	NM_144584	ENSG00000162639	HENMT1	C1orf59|HEN1	HEN1 methyltransferase homolog 1	protein-coding
chr13-19	chr13	48046052	48046398	-	219.3	0.549	3' UTR (NM_018283, exon 3 of 3)	3' UTR (NM_018283, exon 3 of 3)	8658	NR_136687	55270	Hs.144407	NM_018283	ENSG00000136159	NUDT15	MTH2|NUDT15D	nudix hydrolase 15	protein-coding
chr12-379	chr12	123327521	123327867	-	219.3	0.544	intron (NM_018183, intron 12 of 31)	intron (NM_018183, intron 12 of 31)	37149	NR_107039	102466877		NR_107039	ENSG00000139697	MIR8072	hsa-mir-8072	microRNA 8072	ncRNA
chr7-224	chr7	66948339	66948685	-	219.0	0.346	intron (NM_017994, intron 3 of 6)	intron (NM_017994, intron 3 of 6)	27296	NM_017994	55069	Hs.488478	NM_017994	ENSG00000106609	TMEM248	C7orf42	transmembrane protein 248	protein-coding
chr2-99	chr2	28946623	28946969	+	218.8	0.539	3' UTR (NM_015131, exon 18 of 18)	3' UTR (NM_015131, exon 18 of 18)	19729	NR_002741	26796		NR_002741	ENSG00000265145	SNORD53	RNU53|SNORD53A|U53	small nucleolar RNA, C/D box 53	snoRNA
chr12-111	chr12	130876717	130877063	+	218.8	0.579	3' UTR (NM_001300797, exon 6 of 6)	3' UTR (NM_001300797, exon 6 of 6)	4896	NM_006325	5901	Hs.10842	NM_006325	ENSG00000132341	RAN	ARA24|Gsp1|TC4	RAN, member RAS oncogene family	protein-coding
chr3-313	chr3	23208779	23209125	+	218.5	0.629	intron (NM_152653, intron 2 of 5)	intron (NM_152653, intron 2 of 5)	5659	NM_152653	7325	Hs.475688	NM_152653	ENSG00000182247	UBE2E2	UBCH8	ubiquitin conjugating enzyme E2 E2	protein-coding
chr21-5	chr21	14373860	14374206	+	218.3	0.517	exon (NM_006948, exon 5 of 5)	exon (NM_006948, exon 5 of 5)	9155	NM_006948	6782	Hs.352341	NM_006948	ENSG00000155304	HSPA13	STCH	heat shock protein family A (Hsp70) member 13	protein-coding
chr11-500	chr11	102223762	102224108	+	218.3	0.604	intron (NM_001130145, intron 7 of 8)	intron (NM_001130145, intron 7 of 8)	-93515	NM_182962	330	Hs.127799	NM_001165	ENSG00000023445	BIRC3	AIP1|API2|CIAP2|HAIP1|HIAP1|MALT2|MIHC|RNF49|c-IAP2	baculoviral IAP repeat containing 3	protein-coding
chr12-459	chr12	79820605	79820951	-	218.3	0.568	exon (NM_001143886, exon 8 of 25)	exon (NM_001143886, exon 8 of 25)	93133	NM_001143886	4659	Hs.49582	NM_002480	ENSG00000058272	PPP1R12A	M130|MBS|MYPT1	protein phosphatase 1 regulatory subunit 12A	protein-coding
chr11-182	chr11	110233012	110233358	-	218.0	0.599	intron (NM_001260492, intron 13 of 15)	intron (NM_001260492, intron 13 of 15)	63527	NM_001260495	5962	Hs.263671	NM_002906	ENSG00000137710	RDX	DFNB24	radixin	protein-coding
chr12-105	chr12	79775484	79775830	-	218.0	0.478	3' UTR (NM_001143886, exon 25 of 25)	3' UTR (NM_001143886, exon 25 of 25)	-84647	NM_002583	5074	Hs.643130	NM_002583	ENSG00000177425	PAWR	PAR4|Par-4	pro-apoptotic WT1 regulator	protein-coding
chr11-301	chr11	47488575	47488921	-	218.0	0.586	intron (NM_001025596, intron 1 of 12)	intron (NM_001025596, intron 1 of 12)	276	NM_001025596	10658	Hs.595333	NM_006560	ENSG00000149187	CELF1	BRUNOL2|CUG-BP|CUGBP|CUGBP1|EDEN-BP|NAB50|NAPOR|hNab50	CUGBP, Elav-like family member 1	protein-coding
chr1-449	chr1	52086556	52086902	-	217.8	0.518	exon (NM_001136497, exon 5 of 5)	exon (NM_001136497, exon 5 of 5)	30544	NM_152265	91408	Hs.429839	NM_152265	ENSG00000134717	BTF3L4	-	basic transcription factor 3 like 4	protein-coding
chr11-295	chr11	118572540	118572886	+	217.8	0.972	intron (NM_001142281, intron 1 of 8)	CpG	326	NM_001655	372	Hs.33642	NM_001655	ENSG00000095139	ARCN1	COPD|SRMMD	archain 1	protein-coding
chr5-349	chr5	180550019	180550365	+	217.6	0.583	intron (NM_001303241, intron 5 of 13)	AluY|SINE|Alu	41295	NM_052863	92304	Hs.62492	NM_052863	ENSG00000161055	SCGB3A1	HIN-1|HIN1|LU105|PnSP-2|UGRP2	secretoglobin family 3A member 1	protein-coding
chr1-467	chr1	45661022	45661368	+	217.6	0.513	5' UTR (NM_021639, exon 3 of 13)	5' UTR (NM_021639, exon 3 of 13)	-14510	NR_026768	728963	Hs.675157	NR_026768		RPS15AP10	RPS15A_4_42	ribosomal protein S15a pseudogene 10	pseudo
chr5-155	chr5	133955938	133956284	-	217.6	0.570	3' UTR (NM_020199, exon 3 of 3)	3' UTR (NM_020199, exon 3 of 3)	-12578	NR_134247	105379183	Hs.543907	NR_134247		LOC105379183	-	uncharacterized LOC105379183	ncRNA
chr14-130	chr14	103342260	103342606	-	217.6	0.559	3' UTR (NM_001969, exon 12 of 12)	3' UTR (NM_001969, exon 12 of 12)	4584	NR_002964	677811	Hs.658237	NR_002964	ENSG00000272533	SNORA28	ACA28	small nucleolar RNA, H/ACA box 28	snoRNA
chr11-111	chr11	110230475	110230821	-	217.3	0.602	3' UTR (NM_002906, exon 14 of 14)	3' UTR (NM_002906, exon 14 of 14)	66064	NM_001260495	5962	Hs.263671	NM_002906	ENSG00000137710	RDX	DFNB24	radixin	protein-coding
chr3-139	chr3	27375775	27376121	-	217.1	0.608	non-coding (NR_135543, exon 23 of 23)	non-coding (NR_135543, exon 23 of 23)	-6488	NM_152534	152110	Hs.506115	NM_152534	ENSG00000163491	NEK10	-	NIMA related kinase 10	protein-coding
chr15-88	chr15	73632946	73633292	-	217.1	0.916	intron (NM_012428, intron 1 of 8)	CpG	293	NM_012428	27020	Hs.744867	NM_012428	ENSG00000156642	NPTN	GP55|GP65|SDFR1|SDR1|np55|np65	neuroplastin	protein-coding
chr12-407	chr12	79805370	79805716	-	216.8	0.611	intron (NM_001244990, intron 15 of 24)	intron (NM_001244990, intron 15 of 24)	108368	NM_001143886	4659	Hs.49582	NM_002480	ENSG00000058272	PPP1R12A	M130|MBS|MYPT1	protein phosphatase 1 regulatory subunit 12A	protein-coding
chr12-300	chr12	79797292	79797638	+	216.8	0.424	intron (NM_001244990, intron 16 of 24)	intron (NM_001244990, intron 16 of 24)	-106455	NM_002583	5074	Hs.643130	NM_002583	ENSG00000177425	PAWR	PAR4|Par-4	pro-apoptotic WT1 regulator	protein-coding
chr1-2168	chr1	85358450	85358796	-	216.8	0.640	intron (NM_001134445, intron 3 of 6)	AluSx|SINE|Alu	45905	NM_001330655	23576	Hs.713411	NM_012137	ENSG00000153904	DDAH1	DDAH|DDAH-1|DDAHI|HEL-S-16	dimethylarginine dimethylaminohydrolase 1	protein-coding
chr17-133	chr17	15230309	15230655	+	216.8	0.525	non-coding (NR_104017, exon 4 of 4)	non-coding (NR_104017, exon 4 of 4)	21214	NR_039884	100616125		NR_039884	ENSG00000265110	MIR4731	-	microRNA 4731	ncRNA
chr10-117	chr10	69172512	69172858	+	216.6	0.613	3' UTR (NM_001318946, exon 8 of 8)	3' UTR (NM_001318946, exon 8 of 8)	-7519	NM_001301683	6832	Hs.106469	NM_003171	ENSG00000156502	SUPV3L1	SUV3	Suv3 like RNA helicase	protein-coding
chr5-122	chr5	83941945	83942291	-	216.6	0.506	3' UTR (NM_001278642, exon 10 of 10)	3' UTR (NM_001278642, exon 10 of 10)	-221041	NM_001884	1404	Hs.2799	NM_001884	ENSG00000145681	HAPLN1	CRT1|CRTL1	hyaluronan and proteoglycan link protein 1	protein-coding
chr1-624	chr1	185093226	185093572	+	216.6	0.594	intron (NM_007212, intron 4 of 6)	intron (NM_007212, intron 4 of 6)	47980	NM_007212	6045	Hs.591490	NM_007212	ENSG00000121481	RNF2	BAP-1|BAP1|DING|HIPI3|RING1B|RING2	ring finger protein 2	protein-coding
chr19-66	chr19	4928999	4929345	-	216.3	0.384	intron (NM_013282, intron 1 of 15)	intron (NM_013282, intron 1 of 15)	-3515	NR_039902	100616337		NR_039902	ENSG00000263409	MIR4747	mir-4747	microRNA 4747	ncRNA
chr11-378	chr11	68603496	68603842	+	216.3	0.524	intron (NM_001164164, intron 21 of 22)	intron (NM_001164164, intron 21 of 22)	-80806	NM_015973	51083	Hs.278959	NM_015973	ENSG00000069482	GAL	ETL8|GAL-GMAP|GALN|GLNN|GMAP	galanin and GMAP prepropeptide	protein-coding
chr1-1151	chr1	40271961	40272307	+	215.6	0.544	intron (NM_005857, intron 6 of 9)	intron (NM_005857, intron 6 of 9)	14084	NM_005857	10269	Hs.132642	NM_005857	ENSG00000084073	ZMPSTE24	FACE-1|FACE1|HGPS|PRO1|STE24|Ste24p	zinc metallopeptidase STE24	protein-coding
chr18-14	chr18	11851535	11851881	-	215.6	0.579	exon (NM_020412, exon 1 of 1)	exon (NM_020412, exon 1 of 1)	318	NM_020412	57132	Hs.656244	NM_020412	ENSG00000255112	CHMP1B	C10orf2|C18-ORF2|C18orf2|CHMP1.5|Vps46-2|Vps46B|hVps46-2	charged multivesicular body protein 1B	protein-coding
chr12-337	chr12	79809900	79810246	+	215.3	0.510	intron (NM_001244990, intron 10 of 24)	intron (NM_001244990, intron 10 of 24)	103838	NM_001143886	4659	Hs.49582	NM_002480	ENSG00000058272	PPP1R12A	M130|MBS|MYPT1	protein phosphatase 1 regulatory subunit 12A	protein-coding
chr15-51	chr15	39582028	39582374	-	215.1	0.503	exon (NM_003246, exon 3 of 22)	exon (NM_003246, exon 3 of 22)	1122	NM_003246	7057	Hs.164226	NM_003246	ENSG00000137801	THBS1	THBS|THBS-1|TSP|TSP-1|TSP1	thrombospondin 1	protein-coding
chr8-50	chr8	96333629	96333975	+	215.1	0.491	3' UTR (NM_014754, exon 13 of 13)	3' UTR (NM_014754, exon 13 of 13)	52846	NR_125829	102724804	Hs.571415	NR_125828	ENSG00000253105	LOC102724804	-	uncharacterized LOC102724804	ncRNA
chr1-1595	chr1	24646477	24646823	-	215.1	0.529	intron (NM_001303449, intron 2 of 17)	intron (NM_001303449, intron 2 of 17)	3091	NM_001303449	10250	Hs.18192	NM_005839	ENSG00000133226	SRRM1	160-KD|POP101|SRM160	serine and arginine repetitive matrix 1	protein-coding
chr1-913	chr1	120160488	120160834	+	214.9	0.515	intron (NM_004892, intron 3 of 4)	AluSc8|SINE|Alu	15860	NM_004892	9554	Hs.632438	NM_004892	ENSG00000265808	SEC22B	ERS-24|SEC22L1	SEC22 homolog B, vesicle trafficking protein (gene/pseudogene)	protein-coding
chr17-106	chr17	47947890	47948236	+	214.9	0.616	3' UTR (NM_018129, exon 7 of 7)	3' UTR (NM_018129, exon 7 of 7)	6540	NM_018129	55163	Hs.631742	NM_018129	ENSG00000108439	PNPO	HEL-S-302|PDXPO	pyridoxamine 5'-phosphate oxidase	protein-coding
chr20-166	chr20	59042347	59042693	-	214.6	0.947	intron (NM_016045, intron 1 of 5)	CpG	326	NR_037929	100533975	Hs.656865	NR_037929		SLMO2-ATP5E	-	SLMO2-ATP5E readthrough	ncRNA
chr5-114	chr5	131393077	131393423	+	214.6	0.532	3' UTR (NM_001038702, exon 5 of 5)	3' UTR (NM_001038702, exon 5 of 5)	129241	NM_020240	56990	Hs.508829	NM_020240	ENSG00000158985	CDC42SE2	SPEC2	CDC42 small effector 2	protein-coding
chrX-52	chrX	120526322	120526668	-	214.6	0.521	3' UTR (NM_003588, exon 22 of 22)	3' UTR (NM_003588, exon 22 of 22)	34467	NM_001079872	8450	Hs.102914	NM_003588	ENSG00000158290	CUL4B	CUL-4B|MRXHF2|MRXS15|MRXSC|SFM2	cullin 4B	protein-coding
chr2-213	chr2	195736223	195736569	-	213.9	0.529	3' UTR (NM_001127257, exon 10 of 10)	3' UTR (NM_001127257, exon 10 of 10)	79268	NM_020342	57181	Hs.650158	NM_020342	ENSG00000196950	SLC39A10	LZT-Hs2	solute carrier family 39 member 10	protein-coding
chrX-47	chrX	138632505	138632851	+	213.9	0.507	3' UTR (NM_001139501, exon 8 of 8)	3' UTR (NM_001139501, exon 8 of 8)	-15040	NR_026935	158696	Hs.558664	NR_026935		LINC00889	-	long intergenic non-protein coding RNA 889	ncRNA
chr8-97	chr8	103300118	103300464	+	213.6	0.552	intron (NM_001317796, intron 2 of 5)	intron (NM_001317796, intron 2 of 5)	1460	NM_003506	8323	Hs.591863	NM_003506	ENSG00000164930	FZD6	FZ-6|FZ6|HFZ6|NDNC10	frizzled class receptor 6	protein-coding
chr13-94	chr13	48465192	48465538	+	213.6	0.570	exon (NM_000321, exon 23 of 27)	exon (NM_000321, exon 23 of 27)	-20661	NM_005767	10161	Hs.123464	NM_005767	ENSG00000139679	LPAR6	ARWH1|HYPT8|LAH3|P2RY5|P2Y5	lysophosphatidic acid receptor 6	protein-coding
chr12-181	chr12	106973060	106973406	+	213.6	0.511	3' UTR (NM_001319664, exon 5 of 5)	3' UTR (NM_001319664, exon 5 of 5)	13933	NM_025198	80298	Hs.5009	NM_025198	ENSG00000120832	MTERF2	MTERFD3|mTERFL	mitochondrial transcription termination factor 2	protein-coding
chr12-154	chr12	79775845	79776191	+	213.4	0.525	intron (NM_001244990, intron 24 of 24)	intron (NM_001244990, intron 24 of 24)	-85008	NM_002583	5074	Hs.643130	NM_002583	ENSG00000177425	PAWR	PAR4|Par-4	pro-apoptotic WT1 regulator	protein-coding
chr4-370	chr4	75657313	75657659	-	213.1	0.466	intron (NM_203505, intron 4 of 11)	intron (NM_203505, intron 4 of 11)	15673	NM_012297	9908	Hs.303676	NM_012297	ENSG00000138757	G3BP2	-	G3BP stress granule assembly factor 2	protein-coding
chr12-225	chr12	77055633	77055979	-	213.1	0.525	intron (NM_203394, intron 3 of 12)	intron (NM_203394, intron 3 of 12)	9774	NM_203394	144455	Hs.416375	NM_203394	ENSG00000165891	E2F7	-	E2F transcription factor 7	protein-coding
chr11-125	chr11	110231224	110231570	-	213.1	0.590	3' UTR (NM_002906, exon 14 of 14)	3' UTR (NM_002906, exon 14 of 14)	65315	NM_001260495	5962	Hs.263671	NM_002906	ENSG00000137710	RDX	DFNB24	radixin	protein-coding
chr18-51	chr18	8609797	8610143	+	213.1	0.735	intron (NM_001025300, intron 1 of 5)	CpG	525	NM_001025300	201475	Hs.270074	NM_001025300	ENSG00000206418	RAB12	-	RAB12, member RAS oncogene family	protein-coding
chr19-73	chr19	16132917	16133263	-	213.1	0.569	promoter-TSS (NR_111903)	promoter-TSS (NR_111903)	-938	NM_001291274	84941	Hs.631617	NM_032855	ENSG00000196684	HSH2D	ALX|HSH2	hematopoietic SH2 domain containing	protein-coding
chr17-218	chr17	44035580	44035926	+	212.9	0.532	3' UTR (NM_152344, exon 6 of 6)	3' UTR (NM_152344, exon 6 of 6)	-12602	NM_001304813	84336	Hs.514211	NM_032376	ENSG00000091947	TMEM101	-	transmembrane protein 101	protein-coding
chr7-445	chr7	135951566	135951912	+	212.7	0.446	intron (NM_145808, intron 1 of 3)	intron (NM_145808, intron 1 of 3)	25717	NM_145808	136319	Hs.602015	NM_145808	ENSG00000105887	MTPN	GCDP|V-1	myotrophin	protein-coding
chr20-143	chr20	45335500	45335846	-	212.7	0.715	intron (NM_002999, intron 2 of 4)	intron (NM_002999, intron 2 of 4)	12751	NM_002999	6385	Hs.632267	NM_002999	ENSG00000124145	SDC4	SYND4	syndecan 4	protein-coding
chr8-40	chr8	26656951	26657297	+	212.7	0.507	3' UTR (NM_001197293, exon 14 of 14)	3' UTR (NM_001197293, exon 14 of 14)	78719	NM_001244604	1808	Hs.593187	NM_001386	ENSG00000092964	DPYSL2	CRMP-2|CRMP2|DHPRP2|DRP-2|DRP2|N2A3|ULIP-2|ULIP2	dihydropyrimidinase like 2	protein-coding
chr4-123	chr4	74387825	74388171	-	212.2	0.552	3' UTR (NM_001432, exon 5 of 5)	3' UTR (NM_001432, exon 5 of 5)	22855	NM_001432	2069	Hs.115263	NM_001432	ENSG00000124882	EREG	EPR|ER|Ep	epiregulin	protein-coding
chr18-183	chr18	8632826	8633172	-	212.2	0.408	intron (NM_001025300, intron 2 of 5)	intron (NM_001025300, intron 2 of 5)	23554	NM_001025300	201475	Hs.270074	NM_001025300	ENSG00000206418	RAB12	-	RAB12, member RAS oncogene family	protein-coding
chr7-119	chr7	116249990	116250336	-	211.9	0.524	exon (NM_015641, exon 4 of 7)	exon (NM_015641, exon 4 of 7)	27212	NM_152829	26136	Hs.592286	NM_015641	ENSG00000135269	TES	TESS|TESS-2	testin LIM domain protein	protein-coding
chr3-99	chr3	70957039	70957385	-	211.9	0.535	3' UTR (NM_001244813, exon 15 of 15)	3' UTR (NM_001244813, exon 15 of 15)	107711	NM_001244813	27086	Hs.59368	NM_032682	ENSG00000114861	FOXP1	12CC4|HSPC215|MFH|QRF1|hFKH1B	forkhead box P1	protein-coding
chr11-206	chr11	62152889	62153235	-	211.9	0.548	3' UTR (NM_001040694, exon 19 of 19)	3' UTR (NM_001040694, exon 19 of 19)	29089	NM_020238	3619	Hs.142179	NM_020238	ENSG00000149503	INCENP	-	inner centromere protein	protein-coding
chr6-73	chr6	34288408	34288754	-	211.9	0.558	3' UTR (NM_001202470, exon 9 of 9)	3' UTR (NM_001202470, exon 9 of 9)	-39473	NM_001287398	221491	Hs.381300	NM_178508	ENSG00000186577	C6orf1	LBH	chromosome 6 open reading frame 1	protein-coding
chr4-98	chr4	74388022	74388368	+	211.9	0.633	3' UTR (NM_001432, exon 5 of 5)	3' UTR (NM_001432, exon 5 of 5)	23052	NM_001432	2069	Hs.115263	NM_001432	ENSG00000124882	EREG	EPR|ER|Ep	epiregulin	protein-coding
chr7-125	chr7	90414594	90414940	+	211.7	0.557	3' UTR (NM_001185073, exon 3 of 3)	3' UTR (NM_001185073, exon 3 of 3)	11433	NM_012129	9069	Hs.731917	NM_012129	ENSG00000157224	CLDN12	-	claudin 12	protein-coding
chr10-209	chr10	73053123	73053469	-	211.7	0.518	intron (NM_001142596, intron 6 of 13)	intron (NM_001142596, intron 6 of 13)	43678	NM_001142595	5033	Hs.500047	NM_000917	ENSG00000122884	P4HA1	P4HA	prolyl 4-hydroxylase subunit alpha 1	protein-coding
chr8-71	chr8	43103697	43104043	+	211.2	0.540	intron (NM_032237, intron 4 of 4)	L1MA5A|LINE|L1	10364	NM_032237	84197	Hs.491646	NM_032237	ENSG00000185900	POMK	MDDGA12|MDDGC12|SGK196	protein-O-mannose kinase	protein-coding
chr10-92	chr10	92654564	92654910	+	210.7	0.561	3' UTR (NM_004523, exon 22 of 22)	3' UTR (NM_004523, exon 22 of 22)	-35187	NM_002729	3087	Hs.118651	NM_002729	ENSG00000152804	HHEX	HEX|HMPH|HOX11L-PEN|PRH|PRHX	hematopoietically expressed homeobox	protein-coding
chr2-162	chr2	30641365	30641711	-	210.5	0.491	3' UTR (NM_001002257, exon 6 of 6)	3' UTR (NM_001002257, exon 6 of 6)	165907	NM_144575	92291	Hs.660911	NM_144575	ENSG00000162949	CAPN13	-	calpain 13	protein-coding
chr10-159	chr10	69172342	69172688	-	210.2	0.610	3' UTR (NM_001318946, exon 8 of 8)	3' UTR (NM_001318946, exon 8 of 8)	-7689	NM_001301683	6832	Hs.106469	NM_003171	ENSG00000156502	SUPV3L1	SUV3	Suv3 like RNA helicase	protein-coding
chr12-173	chr12	88195372	88195718	+	210.2	0.583	exon (NM_181783, exon 14 of 14)	exon (NM_181783, exon 14 of 14)	53249	NM_181783	160418	Hs.331268	NM_181783	ENSG00000139324	TMTC3	LIS8|SMILE	transmembrane and tetratricopeptide repeat containing 3	protein-coding
chr1-392	chr1	37493631	37493977	+	210.2	0.572	exon (NM_001270876, exon 6 of 6)	exon (NM_001270876, exon 6 of 6)	7190	NR_049844	100847010		NR_049844	ENSG00000263675	MIR5581	-	microRNA 5581	ncRNA
chr16-110	chr16	56447884	56448230	+	210.2	0.444	intron (NM_007006, intron 1 of 6)	intron (NM_007006, intron 1 of 6)	3292	NM_007006	11051	Hs.528834	NM_007006	ENSG00000167005	NUDT21	CFIM25|CPSF5	nudix hydrolase 21	protein-coding
chr15-68	chr15	69271062	69271408	+	210.0	0.549	3' UTR (NM_001324093, exon 6 of 6)	3' UTR (NM_001324093, exon 6 of 6)	-27720	NM_017705	54852	Hs.591096	NM_017705	ENSG00000137819	PAQR5	MPRG	progestin and adipoQ receptor family member 5	protein-coding
chr15-220	chr15	65869609	65869955	+	210.0	0.977	intron (NM_004663, intron 1 of 4)	CpG	323	NM_004663	8766	Hs.321541	NM_004663	ENSG00000103769	RAB11A	YL8	RAB11A, member RAS oncogene family	protein-coding
chr2-554	chr2	190905083	190905429	+	209.5	0.585	intron (NM_001256310, intron 6 of 14)	intron (NM_001256310, intron 6 of 14)	24435	NM_014905	2744	Hs.116448	NM_014905	ENSG00000115419	GLS	AAD20|GAC|GAM|GLS1|KGA	glutaminase	protein-coding
chr1-237	chr1	3890408	3890754	-	209.5	0.554	exon (NM_207356, exon 3 of 4)	exon (NM_207356, exon 3 of 4)	9712	NM_207356	339448	Hs.103939	NM_207356	ENSG00000198912	C1orf174	-	chromosome 1 open reading frame 174	protein-coding
chr5-131	chr5	123614544	123614890	-	209.2	0.492	3' UTR (NM_004384, exon 12 of 12)	3' UTR (NM_004384, exon 12 of 12)	69300	NM_004384	1456	Hs.129206	NM_004384	ENSG00000151292	CSNK1G3	CKI-gamma 3|CSNK1G3L	casein kinase 1 gamma 3	protein-coding
chr6-94	chr6	116277355	116277701	+	209.2	0.576	3' UTR (NM_003309, exon 1 of 1)	3' UTR (NM_003309, exon 1 of 1)	-2535	NR_136523	29940	Hs.458358	NM_013352	ENSG00000111817	DSE	DS-epi1|DSEP|DSEPI|EDSMC2|SART-2|SART2	dermatan sulfate epimerase	protein-coding
chr6-86	chr6	17292452	17292798	+	209.2	0.560	3' UTR (NM_001143942, exon 4 of 4)	3' UTR (NM_001143942, exon 4 of 4)	9924	NM_153020	221662	Hs.519904	NM_153020	ENSG00000112183	RBM24	RNPC6|dJ259A10.1	RNA binding motif protein 24	protein-coding
chr1-1242	chr1	24662471	24662817	-	209.2	0.565	intron (NM_001303449, intron 11 of 17)	intron (NM_001303449, intron 11 of 17)	19085	NM_001303449	10250	Hs.18192	NM_005839	ENSG00000133226	SRRM1	160-KD|POP101|SRM160	serine and arginine repetitive matrix 1	protein-coding
chr2-151	chr2	48346233	48346579	-	209.2	0.520	exon (NM_002158, exon 3 of 7)	exon (NM_002158, exon 3 of 7)	31750	NM_002158	3344	Hs.468478	NM_002158	ENSG00000170802	FOXN2	HTLF	forkhead box N2	protein-coding
chr7-169	chr7	116249173	116249519	+	209.0	0.570	intron (NM_152829, intron 3 of 6)	intron (NM_152829, intron 3 of 6)	26395	NM_152829	26136	Hs.592286	NM_015641	ENSG00000135269	TES	TESS|TESS-2	testin LIM domain protein	protein-coding
chr19-45	chr19	1272589	1272935	+	209.0	0.560	non-coding (NR_023312, exon 6 of 7)	non-coding (NR_023312, exon 6 of 7)	-2502	NR_027271	148046	Hs.438829	NM_152480		CIRBP-AS1	C19orf23	CIRBP antisense RNA 1	ncRNA
chr3-161	chr3	70959223	70959569	+	209.0	0.493	intron (NM_032682, intron 20 of 20)	intron (NM_032682, intron 20 of 20)	105527	NM_001244813	27086	Hs.59368	NM_032682	ENSG00000114861	FOXP1	12CC4|HSPC215|MFH|QRF1|hFKH1B	forkhead box P1	protein-coding
chr5-568	chr5	180567106	180567452	+	209.0	0.553	intron (NM_001303241, intron 10 of 13)	intron (NM_001303241, intron 10 of 13)	24208	NM_052863	92304	Hs.62492	NM_052863	ENSG00000161055	SCGB3A1	HIN-1|HIN1|LU105|PnSP-2|UGRP2	secretoglobin family 3A member 1	protein-coding
chrX-406	chrX	21984039	21984385	-	208.7	0.501	intron (NM_004595, intron 7 of 10)	intron (NM_004595, intron 7 of 10)	43639	NM_001258423	6611	Hs.724874	NM_004595	ENSG00000102172	SMS	MRSR|SPMSY|SRS|SpS	spermine synthase	protein-coding
chr7-130	chr7	116257138	116257484	-	208.7	0.471	exon (NM_015641, exon 7 of 7)	exon (NM_015641, exon 7 of 7)	29353	NR_130921	102724434	Hs.667624	NR_130921	ENSG00000237870	LOC102724434	-	uncharacterized LOC102724434	ncRNA
chr3-176	chr3	69879257	69879603	+	208.7	0.710	intron (NM_198177, intron 2 of 9)	intron (NM_198177, intron 2 of 9)	13206	NM_198177	4286	Hs.166017	NM_000248	ENSG00000187098	MITF	CMM8|MI|WS2|WS2A|bHLHe32	melanogenesis associated transcription factor	protein-coding
chr7-151	chr7	90414418	90414764	-	208.5	0.585	3' UTR (NM_001185073, exon 3 of 3)	3' UTR (NM_001185073, exon 3 of 3)	11257	NM_012129	9069	Hs.731917	NM_012129	ENSG00000157224	CLDN12	-	claudin 12	protein-coding
chr3-556	chr3	177037920	177038266	-	208.5	0.491	intron (NM_024665, intron 12 of 15)	intron (NM_024665, intron 12 of 15)	158391	NM_001321193	79718	Hs.714201	NM_024665	ENSG00000177565	TBL1XR1	C21|DC42|IRA1|MRD41|TBLR1	transducin beta like 1 X-linked receptor 1	protein-coding
chr12-132	chr12	109850998	109851344	-	208.5	0.653	3' UTR (NM_016433, exon 5 of 5)	3' UTR (NM_016433, exon 5 of 5)	-17764	NM_021625	59341	Hs.506713	NM_021625	ENSG00000111199	TRPV4	BCYM3|CMT2C|HMSN2C|OTRPC4|SMAL|SPSMA|SSQTL1|TRP12|VRL2|VROAC	transient receptor potential cation channel subfamily V member 4	protein-coding
chr2-212	chr2	182718115	182718461	+	208.5	0.588	exon (NM_001271581, exon 3 of 23)	exon (NM_001271581, exon 3 of 23)	2247	NR_073367	54431	Hs.516632	NM_018981	ENSG00000077232	DNAJC10	ERdj5|JPDI|MTHr|PDIA19	DnaJ heat shock protein family (Hsp40) member C10	protein-coding
chr19-284	chr19	1271076	1271422	+	208.3	0.627	promoter-TSS (NR_027271)	promoter-TSS (NR_027271)	-989	NR_027271	148046	Hs.438829	NM_152480		CIRBP-AS1	C19orf23	CIRBP antisense RNA 1	ncRNA
chr5-700	chr5	32135188	32135534	-	208.3	0.626	intron (NM_022130, intron 3 of 3)	intron (NM_022130, intron 3 of 3)	38958	NM_022130	64083	Hs.408909	NM_022130	ENSG00000113384	GOLPH3	GOPP1|GPP34|MIDAS|Vps74	golgi phosphoprotein 3	protein-coding
chr15-262	chr15	58645829	58646175	-	208.3	0.594	intron (NM_001110, intron 6 of 15)	intron (NM_001110, intron 6 of 15)	47605	NR_073415	664618	Hs.670224	NR_002927		HSP90AB4P	HSP90Bd	heat shock protein 90 alpha family class B member 4, pseudogene	pseudo
chr17-138	chr17	59109979	59110325	-	208.0	0.663	3' UTR (NM_001100595, exon 3 of 3)	3' UTR (NM_001100595, exon 3 of 3)	-3231	NM_001005207	4591	Hs.579079	NM_015294	ENSG00000108395	TRIM37	MUL|POB1|TEF3	tripartite motif containing 37	protein-coding
chr12-238	chr12	21515595	21515941	-	208.0	0.524	3' UTR (NM_016072, exon 5 of 5)	3' UTR (NM_016072, exon 5 of 5)	-10489	NM_030572	80763	Hs.130692	NM_030572	ENSG00000134548	SPX	C12orf39	spexin hormone	protein-coding
chr4-143	chr4	83088122	83088468	+	207.8	0.562	Intergenic	Intergenic	21564	NM_001130716	51316	Hs.546392	NM_016619	ENSG00000145287	PLAC8	C15|DGIC|PNAS-144|onzin	placenta specific 8	protein-coding
chr8-95	chr8	103324756	103325102	-	207.5	0.504	non-coding (NR_133921, exon 4 of 6)	non-coding (NR_133921, exon 4 of 6)	26098	NM_003506	8323	Hs.591863	NM_003506	ENSG00000164930	FZD6	FZ-6|FZ6|HFZ6|NDNC10	frizzled class receptor 6	protein-coding
chr4-591	chr4	80274928	80275274	+	207.3	0.576	intron (NM_004464, intron 2 of 2)	intron (NM_004464, intron 2 of 2)	6836	NM_001291812	2250	Hs.37055	NM_004464	ENSG00000138675	FGF5	HBGF-5|Smag-82|TCMGLY	fibroblast growth factor 5	protein-coding
chr6-77	chr6	110874698	110875044	-	207.3	0.546	promoter-TSS (NR_109768)	promoter-TSS (NR_109768)	87	NM_001634	262	Hs.159118	NM_001634	ENSG00000123505	AMD1	ADOMETDC|AMD|SAMDC	adenosylmethionine decarboxylase 1	protein-coding
chr1-270	chr1	52086882	52087228	+	207.3	0.480	3' UTR (NM_001136497, exon 5 of 5)	3' UTR (NM_001136497, exon 5 of 5)	30870	NM_152265	91408	Hs.429839	NM_152265	ENSG00000134717	BTF3L4	-	basic transcription factor 3 like 4	protein-coding
chr2-182	chr2	208236649	208236995	-	207.3	0.540	3' UTR (NM_001282387, exon 10 of 10)	3' UTR (NM_001282387, exon 10 of 10)	17481	NM_001282387	3417	Hs.593422	NM_005896	ENSG00000138413	IDH1	HEL-216|HEL-S-26|IDCD|IDH|IDP|IDPC|PICD	isocitrate dehydrogenase (NADP(+)) 1, cytosolic	protein-coding
chr8-28	chr8	103414611	103414957	-	207.0	0.790	promoter-TSS (NM_015420)	promoter-TSS (NM_015420)	70	NM_015420	25879	Hs.532265	NM_015420	ENSG00000164934	DCAF13	GM83|HSPC064|WDSOF1	DDB1 and CUL4 associated factor 13	protein-coding
chr12-330	chr12	79809526	79809872	-	206.8	0.490	intron (NM_001244990, intron 11 of 24)	intron (NM_001244990, intron 11 of 24)	104212	NM_001143886	4659	Hs.49582	NM_002480	ENSG00000058272	PPP1R12A	M130|MBS|MYPT1	protein phosphatase 1 regulatory subunit 12A	protein-coding
chr1-925	chr1	40260603	40260949	-	206.5	0.441	intron (NM_005857, intron 1 of 9)	intron (NM_005857, intron 1 of 9)	2726	NM_005857	10269	Hs.132642	NM_005857	ENSG00000084073	ZMPSTE24	FACE-1|FACE1|HGPS|PRO1|STE24|Ste24p	zinc metallopeptidase STE24	protein-coding
chr8-159	chr8	30679500	30679846	+	206.5	0.654	intron (NM_000637, intron 12 of 12)	intron (NM_000637, intron 12 of 12)	-21452	NM_002095	2961	Hs.77100	NM_002095	ENSG00000197265	GTF2E2	FE|TF2E2|TFIIE-B|TTD6	general transcription factor IIE subunit 2	protein-coding
chrX-56	chrX	134426089	134426435	+	206.3	0.523	3' UTR (NM_032458, exon 10 of 10)	3' UTR (NM_032458, exon 10 of 10)	-33883	NM_000194	3251	Hs.412707	NM_000194	ENSG00000165704	HPRT1	HGPRT|HPRT	hypoxanthine phosphoribosyltransferase 1	protein-coding
chr1-304	chr1	3890761	3891107	+	206.3	0.501	exon (NM_207356, exon 3 of 4)	exon (NM_207356, exon 3 of 4)	9359	NM_207356	339448	Hs.103939	NM_207356	ENSG00000198912	C1orf174	-	chromosome 1 open reading frame 174	protein-coding
chr11-144	chr11	122090708	122091054	-	206.3	0.571	non-coding (NR_137176, exon 2 of 2)	non-coding (NR_137176, exon 2 of 2)	8963	NR_029671	406911		NR_029671	ENSG00000207971	MIR125B1	MIRN125B1|mir-125b-1	microRNA 125b-1	ncRNA
chr1-242	chr1	205620135	205620481	+	206.0	0.563	exon (NM_021795, exon 3 of 3)	exon (NM_021795, exon 3 of 3)	12564	NM_001973	2005	Hs.497520	NM_001973	ENSG00000158711	ELK4	SAP1	ELK4, ETS transcription factor	protein-coding
chr4-78	chr4	67617174	67617520	-	205.8	0.632	3' UTR (NM_018227, exon 33 of 33)	3' UTR (NM_018227, exon 33 of 33)	58650	NM_012108	26228	Hs.435579	NM_012108	ENSG00000035720	STAP1	BRDG1|STAP-1	signal transducing adaptor family member 1	protein-coding
chr4-59	chr4	1211754	1212100	-	205.6	0.636	3' UTR (NM_001328, exon 9 of 9)	3' UTR (NM_001328, exon 9 of 9)	1807	NR_104331	285463	Hs.707614	NR_104331	ENSG00000280927	CTBP1-AS	PCAT10	CTBP1 antisense RNA	ncRNA
chr8-55	chr8	123814603	123814949	+	205.3	0.578	3' UTR (NM_001317917, exon 24 of 24)	3' UTR (NM_001317917, exon 24 of 24)	-37211	NM_001039112	654463	Hs.632058	NM_001039112	ENSG00000214814	FER1L6	C8ORFK23	fer-1 like family member 6	protein-coding
chr5-459	chr5	180568827	180569173	-	205.1	0.507	intron (NM_001303241, intron 11 of 13)	L3|LINE|CR1	22487	NM_052863	92304	Hs.62492	NM_052863	ENSG00000161055	SCGB3A1	HIN-1|HIN1|LU105|PnSP-2|UGRP2	secretoglobin family 3A member 1	protein-coding
chr10-136	chr10	96586549	96586895	-	205.1	0.764	intron (NM_020123, intron 1 of 14)	CpG	330	NM_020123	56889	Hs.500674	NM_020123	ENSG00000077147	TM9SF3	EP70-P-iso|SMBP	transmembrane 9 superfamily member 3	protein-coding
chr3-131	chr3	149966101	149966447	+	204.8	0.494	3' UTR (NM_053024, exon 3 of 3)	3' UTR (NM_053024, exon 3 of 3)	4680	NM_002628	5217	Hs.91747	NM_002628	ENSG00000070087	PFN2	D3S1319E|PFL	profilin 2	protein-coding
chrX-62	chrX	108084619	108084965	+	204.8	0.601	3' UTR (NM_002814, exon 5 of 5)	3' UTR (NM_002814, exon 5 of 5)	6852	NM_002814	5716	Hs.522752	NM_002814	ENSG00000101843	PSMD10	dJ889N15.2|p28|p28(GANK)	proteasome 26S subunit, non-ATPase 10	protein-coding
chr1-1810	chr1	150230630	150230976	+	204.6	0.440	intron (NM_030920, intron 2 of 6)	AluSx1|SINE|Alu	3875	NM_001136479	81611	Hs.656466	NM_030920	ENSG00000143401	ANP32E	LANP-L|LANPL	acidic nuclear phosphoprotein 32 family member E	protein-coding
chr11-388	chr11	68544585	68544931	-	204.6	0.445	intron (NM_001164164, intron 4 of 22)	intron (NM_001164164, intron 4 of 22)	84040	NM_018312	55291	Hs.503022	NM_018312	ENSG00000110075	PPP6R3	C11orf23|PP6R3|SAP190|SAPL|SAPLa|SAPS3	protein phosphatase 6 regulatory subunit 3	protein-coding
chr1-147	chr1	85464911	85465257	+	204.3	0.375	5' UTR (NM_012137, exon 1 of 6)	5' UTR (NM_012137, exon 1 of 6)	122	NM_012137	23576	Hs.713411	NM_012137	ENSG00000153904	DDAH1	DDAH|DDAH-1|DDAHI|HEL-S-16	dimethylarginine dimethylaminohydrolase 1	protein-coding
chr10-161	chr10	92654401	92654747	-	204.1	0.496	3' UTR (NM_004523, exon 22 of 22)	3' UTR (NM_004523, exon 22 of 22)	-35350	NM_002729	3087	Hs.118651	NM_002729	ENSG00000152804	HHEX	HEX|HMPH|HOX11L-PEN|PRH|PRHX	hematopoietically expressed homeobox	protein-coding
chr18-40	chr18	722572	722918	+	204.1	0.518	3' UTR (NM_005433, exon 12 of 12)	3' UTR (NM_005433, exon 12 of 12)	-10081	NM_001318760	55556	Hs.658550	NM_017512	ENSG00000132199	ENOSF1	RTS|TYMSAS	enolase superfamily member 1	protein-coding
chr1-1520	chr1	108148346	108148692	+	204.1	0.586	intron (NM_013386, intron 6 of 9)	MLT1A|LTR|ERVL-MaLR	44290	NM_213651	29957	Hs.656870	NM_013386	ENSG00000085491	SLC25A24	APC1|SCAMC-1	solute carrier family 25 member 24	protein-coding
chr10-111	chr10	87754288	87754634	-	203.8	0.583	non-coding (NR_135914, exon 11 of 11)	non-coding (NR_135914, exon 11 of 11)	63770	NM_032810	84896	Hs.435948	NM_032810	ENSG00000138138	ATAD1	AFDC1|FNP001|THORASE	ATPase family, AAA domain containing 1	protein-coding
chr4-101	chr4	102795959	102796305	-	203.8	0.595	3' UTR (NM_001300795, exon 8 of 8)	3' UTR (NM_001300795, exon 8 of 8)	19095	NR_125932	102723704	Hs.638374	NR_125932		LOC102723704	-	uncharacterized LOC102723704	ncRNA
chr3-151	chr3	23589618	23589964	-	203.8	0.515	exon (NM_152653, exon 6 of 6)	exon (NM_152653, exon 6 of 6)	-216102	NM_182666	7324	Hs.164853	NM_003341	ENSG00000170142	UBE2E1	UBCH6	ubiquitin conjugating enzyme E2 E1	protein-coding
chr22-28	chr22	38300492	38300838	-	203.8	0.529	intron (NM_001289912, intron 9 of 14)	intron (NM_001289912, intron 9 of 14)	16743	NM_152221	1454	Hs.474833	NM_001894	ENSG00000213923	CSNK1E	CKIepsilon|HCKIE	casein kinase 1 epsilon	protein-coding
chr1-1252	chr1	225411399	225411745	+	203.6	0.445	intron (NM_194442, intron 8 of 13)	intron (NM_194442, intron 8 of 13)	16541	NM_002296	3930	Hs.435166	NM_002296	ENSG00000143815	LBR	DHCR14B|LMN2R|PHA|TDRD18	lamin B receptor	protein-coding
chr12-258	chr12	106971931	106972277	-	203.6	0.570	3' UTR (NM_001319664, exon 5 of 5)	3' UTR (NM_001319664, exon 5 of 5)	15062	NM_025198	80298	Hs.5009	NM_025198	ENSG00000120832	MTERF2	MTERFD3|mTERFL	mitochondrial transcription termination factor 2	protein-coding
chr7-147	chr7	27525697	27526043	+	203.6	0.588	3' UTR (NM_152740, exon 8 of 8)	3' UTR (NM_152740, exon 8 of 8)	-90104	NR_122122	790953	Hs.571330	NR_122122		TSL	-	testis-expressed, seven-twelve, leukemia	ncRNA
chr15-280	chr15	58717306	58717652	-	203.6	0.628	intron (NM_001110, intron 2 of 15)	intron (NM_001110, intron 2 of 15)	-23872	NR_073415	664618	Hs.670224	NR_002927		HSP90AB4P	HSP90Bd	heat shock protein 90 alpha family class B member 4, pseudogene	pseudo
chr8-239	chr8	124313891	124314237	+	203.6	0.592	intron (NM_194291, intron 6 of 6)	intron (NM_194291, intron 6 of 6)	58635	NM_194291	157378	Hs.187646	NM_194291	ENSG00000164983	TMEM65	-	transmembrane protein 65	protein-coding
chr1-359	chr1	51271320	51271666	+	203.4	0.509	3' UTR (NM_014372, exon 3 of 3)	3' UTR (NM_014372, exon 3 of 3)	26468	NM_001297667	22996	Hs.112949	NM_001080494	ENSG00000085831	TTC39A	C1orf34|DEME-6	tetratricopeptide repeat domain 39A	protein-coding
chr11-838	chr11	68554287	68554633	+	203.4	0.586	intron (NM_001164164, intron 8 of 22)	intron (NM_001164164, intron 8 of 22)	93742	NM_018312	55291	Hs.503022	NM_018312	ENSG00000110075	PPP6R3	C11orf23|PP6R3|SAP190|SAPL|SAPLa|SAPS3	protein phosphatase 6 regulatory subunit 3	protein-coding
chr9-53	chr9	88477163	88477509	-	203.1	0.530	3' UTR (NM_006717, exon 6 of 6)	3' UTR (NM_006717, exon 6 of 6)	-57765	NM_145283	158046	Hs.734507	NM_145283	ENSG00000130045	NXNL2	C9orf121|RDCVF2	nucleoredoxin-like 2	protein-coding
chr4-87	chr4	39527101	39527447	-	203.1	0.732	promoter-TSS (NR_047679)	promoter-TSS (NR_047679)	324	NM_003359	7358	Hs.572518	NM_003359	ENSG00000109814	UGDH	GDH|UDP-GlcDH|UDPGDH|UGD	UDP-glucose 6-dehydrogenase	protein-coding
chr3-1396	chr3	98849516	98849862	+	203.1	0.470	intron (NM_080927, intron 2 of 15)	intron (NM_080927, intron 2 of 15)	52000	NM_080927	131566	Hs.203691	NM_080927	ENSG00000057019	DCBLD2	CLCP1|ESDN	discoidin, CUB and LCCL domain containing 2	protein-coding
chr5-233	chr5	131359033	131359379	-	202.9	0.395	intron (NM_020240, intron 2 of 5)	intron (NM_020240, intron 2 of 5)	95197	NM_020240	56990	Hs.508829	NM_020240	ENSG00000158985	CDC42SE2	SPEC2	CDC42 small effector 2	protein-coding
chr10-785	chr10	79512911	79513257	+	202.6	0.598	exon (NM_001099692, exon 1 of 1)	exon (NM_001099692, exon 1 of 1)	483	NM_001099692	143244	Hs.104825	NM_001099692	ENSG00000253626	EIF5AL1	EIF5AP1|bA342M3.3	eukaryotic translation initiation factor 5A-like 1	protein-coding
chr14-346	chr14	30946809	30947155	-	202.4	0.592	intron (NM_001083893, intron 5 of 17)	AluSq2|SINE|Alu	-57174	NR_038356	100506071	Hs.729195	NR_038356	ENSG00000258525	LOC100506071	-	uncharacterized LOC100506071	ncRNA
chr1-1505	chr1	24646826	24647172	+	202.4	0.485	intron (NM_001303449, intron 3 of 17)	intron (NM_001303449, intron 3 of 17)	3440	NM_001303449	10250	Hs.18192	NM_005839	ENSG00000133226	SRRM1	160-KD|POP101|SRM160	serine and arginine repetitive matrix 1	protein-coding
chr1-1102	chr1	120160149	120160495	-	202.1	0.483	intron (NM_004892, intron 4 of 4)	intron (NM_004892, intron 4 of 4)	16199	NM_004892	9554	Hs.632438	NM_004892	ENSG00000265808	SEC22B	ERS-24|SEC22L1	SEC22 homolog B, vesicle trafficking protein (gene/pseudogene)	protein-coding
chr7-153	chr7	38207602	38207948	+	202.1	0.564	intron (NM_032016, intron 2 of 8)	intron (NM_032016, intron 2 of 8)	29569	NM_032016	83930	Hs.309753	NM_032016	ENSG00000010270	STARD3NL	MENTHO	STARD3 N-terminal like	protein-coding
chr3-148	chr3	70957243	70957589	+	201.9	0.543	3' UTR (NM_001244813, exon 15 of 15)	3' UTR (NM_001244813, exon 15 of 15)	107507	NM_001244813	27086	Hs.59368	NM_032682	ENSG00000114861	FOXP1	12CC4|HSPC215|MFH|QRF1|hFKH1B	forkhead box P1	protein-coding
chr5-582	chr5	175508771	175509117	-	201.9	0.549	intron (NM_001322982, intron 2 of 10)	intron (NM_001322982, intron 2 of 10)	30446	NM_001322978	94081	Hs.369440	NM_022754	ENSG00000164466	SFXN1	TCC	sideroflexin 1	protein-coding
chr5-130	chr5	36181995	36182341	+	201.6	0.518	3' UTR (NM_005983, exon 10 of 10)	3' UTR (NM_005983, exon 10 of 10)	30125	NM_005983	6502	Hs.23348	NM_005983	ENSG00000145604	SKP2	FBL1|FBXL1|FLB1|p45	S-phase kinase associated protein 2	protein-coding
chr17-117	chr17	47947673	47948019	-	201.6	0.501	3' UTR (NM_018129, exon 7 of 7)	3' UTR (NM_018129, exon 7 of 7)	6323	NM_018129	55163	Hs.631742	NM_018129	ENSG00000108439	PNPO	HEL-S-302|PDXPO	pyridoxamine 5'-phosphate oxidase	protein-coding
chr15-71	chr15	44414177	44414523	+	201.6	0.554	3' UTR (NM_138423, exon 10 of 10)	3' UTR (NM_138423, exon 10 of 10)	-13031	NM_016396	51496	Hs.497967	NM_016396	ENSG00000137770	CTDSPL2	HSPC058|HSPC129	CTD small phosphatase like 2	protein-coding
chr14-138	chr14	21263642	21263988	+	201.6	0.525	intron (NM_031314, intron 1 of 8)	intron (NM_031314, intron 1 of 8)	5664	NM_004500	3183	Hs.508848	NM_004500	ENSG00000092199	HNRNPC	C1|C2|HNRNP|HNRPC|SNRPC	heterogeneous nuclear ribonucleoprotein C (C1/C2)	protein-coding
chr6-478	chr6	35857239	35857585	+	201.6	0.503	intron (NM_003137, intron 12 of 15)	intron (NM_003137, intron 12 of 15)	52118	NM_182548	222662	Hs.367947	NM_182548	ENSG00000197753	LHFPL5	DFNB67|TMHS|dJ510O8.8	lipoma HMGIC fusion partner-like 5	protein-coding
chr19-110	chr19	19465472	19465818	+	201.6	0.581	intron (NM_001300946, intron 1 of 10)	intron (NM_001300946, intron 1 of 10)	305	NM_001300946	54815	Hs.118964	NM_017660	ENSG00000167491	GATAD2A	p66alpha	GATA zinc finger domain containing 2A	protein-coding
chr8-85	chr8	123813183	123813529	+	201.4	0.532	3' UTR (NM_001317917, exon 24 of 24)	3' UTR (NM_001317917, exon 24 of 24)	-38631	NM_001039112	654463	Hs.632058	NM_001039112	ENSG00000214814	FER1L6	C8ORFK23	fer-1 like family member 6	protein-coding
chr3-788	chr3	177050196	177050542	-	201.4	0.567	intron (NM_024665, intron 6 of 15)	intron (NM_024665, intron 6 of 15)	146115	NM_001321193	79718	Hs.714201	NM_024665	ENSG00000177565	TBL1XR1	C21|DC42|IRA1|MRD41|TBLR1	transducin beta like 1 X-linked receptor 1	protein-coding
chr15-260	chr15	38339851	38340197	+	201.4	0.505	intron (NM_152594, intron 5 of 6)	(AAAC)n|Simple_repeat|Simple_repeat	87173	NM_152594	161742	Hs.525781	NM_152594	ENSG00000166068	SPRED1	NFLS|PPP1R147|hSpred1|spred-1	sprouty related EVH1 domain containing 1	protein-coding
chr12-146	chr12	77023647	77023993	-	201.4	0.511	3' UTR (NM_203394, exon 13 of 13)	3' UTR (NM_203394, exon 13 of 13)	41760	NM_203394	144455	Hs.416375	NM_203394	ENSG00000165891	E2F7	-	E2F transcription factor 7	protein-coding
chrX-481	chrX	24064185	24064531	+	201.4	0.460	intron (NM_001415, intron 7 of 11)	intron (NM_001415, intron 7 of 11)	9410	NM_001415	1968	Hs.539684	NM_001415	ENSG00000130741	EIF2S3	EIF2|EIF2G|EIF2gamma|MRXSBRK|eIF-2gA	eukaryotic translation initiation factor 2 subunit gamma	protein-coding
chr17-164	chr17	59110132	59110478	+	201.2	0.611	3' UTR (NM_001100595, exon 3 of 3)	3' UTR (NM_001100595, exon 3 of 3)	-3384	NM_001005207	4591	Hs.579079	NM_015294	ENSG00000108395	TRIM37	MUL|POB1|TEF3	tripartite motif containing 37	protein-coding
chr5-623	chr5	72889870	72890216	+	201.2	0.553	intron (NM_153188, intron 14 of 24)	intron (NM_153188, intron 14 of 24)	11452	NR_039968	100616152		NR_039968	ENSG00000263593	MIR4804	-	microRNA 4804	ncRNA
chr11-423	chr11	68600496	68600842	+	200.9	0.453	intron (NM_001164164, intron 19 of 22)	intron (NM_001164164, intron 19 of 22)	-83806	NM_015973	51083	Hs.278959	NM_015973	ENSG00000069482	GAL	ETL8|GAL-GMAP|GALN|GLNN|GMAP	galanin and GMAP prepropeptide	protein-coding
chr5-410	chr5	180569171	180569517	+	200.4	0.495	intron (NM_001303241, intron 12 of 13)	intron (NM_001303241, intron 12 of 13)	22143	NM_052863	92304	Hs.62492	NM_052863	ENSG00000161055	SCGB3A1	HIN-1|HIN1|LU105|PnSP-2|UGRP2	secretoglobin family 3A member 1	protein-coding
chr19-357	chr19	7980787	7981133	-	200.4	0.546	intron (NM_001419, intron 3 of 5)	intron (NM_001419, intron 3 of 5)	24685	NM_001419	1994	Hs.184492	NM_001419	ENSG00000066044	ELAVL1	ELAV1|HUR|Hua|MelG	ELAV like RNA binding protein 1	protein-coding
chr6-106	chr6	17292325	17292671	-	200.4	0.570	3' UTR (NM_001143942, exon 4 of 4)	3' UTR (NM_001143942, exon 4 of 4)	9797	NM_153020	221662	Hs.519904	NM_153020	ENSG00000112183	RBM24	RNPC6|dJ259A10.1	RNA binding motif protein 24	protein-coding
chr5-175	chr5	83940544	83940890	-	200.2	0.681	3' UTR (NM_001278642, exon 10 of 10)	3' UTR (NM_001278642, exon 10 of 10)	-219640	NM_001884	1404	Hs.2799	NM_001884	ENSG00000145681	HAPLN1	CRT1|CRTL1	hyaluronan and proteoglycan link protein 1	protein-coding
chr2-1064	chr2	74165276	74165622	+	200.2	0.399	intron (NM_018221, intron 3 of 5)	intron (NM_018221, intron 3 of 5)	12865	NM_001317111	55233	Hs.602092	NM_018221	ENSG00000114978	MOB1A	C2orf6|MATS1|MOB1|MOBK1B|MOBKL1B|Mob4B	MOB kinase activator 1A	protein-coding
chr1-1764	chr1	24649795	24650141	-	199.7	0.551	intron (NM_001303449, intron 4 of 17)	intron (NM_001303449, intron 4 of 17)	6409	NM_001303449	10250	Hs.18192	NM_005839	ENSG00000133226	SRRM1	160-KD|POP101|SRM160	serine and arginine repetitive matrix 1	protein-coding
chr15-227	chr15	34489890	34490236	+	199.4	0.692	Intergenic	Intergenic	38308	NR_036050	100302160		NR_036050	ENSG00000221649	MIR1233-1	MIR1233|MIRN1233|hsa-mir-1233|hsa-mir-1233-1	microRNA 1233-1	ncRNA
chr2-546	chr2	68186165	68186511	-	199.4	0.471	intron (NM_000945, intron 5 of 5)	intron (NM_000945, intron 5 of 5)	28508	NM_001329917	56902	Hs.262858	NM_020143	ENSG00000115946	PNO1	KHRBP1|RRP20	partner of NOB1 homolog	protein-coding
chr15-87	chr15	44414996	44415342	+	199.2	0.595	3' UTR (NM_138423, exon 10 of 10)	3' UTR (NM_138423, exon 10 of 10)	-12212	NM_016396	51496	Hs.497967	NM_016396	ENSG00000137770	CTDSPL2	HSPC058|HSPC129	CTD small phosphatase like 2	protein-coding
chr22-4	chr22	20918058	20918404	+	199.0	0.585	exon (NM_005207, exon 1 of 3)	exon (NM_005207, exon 1 of 3)	805	NM_005207	1399	Hs.5613	NM_005207	ENSG00000099942	CRKL	-	CRK like proto-oncogene, adaptor protein	protein-coding
chr7-116	chr7	116257826	116258172	+	198.7	0.486	3' UTR (NM_015641, exon 7 of 7)	3' UTR (NM_015641, exon 7 of 7)	28665	NR_130921	102724434	Hs.667624	NR_130921	ENSG00000237870	LOC102724434	-	uncharacterized LOC102724434	ncRNA
chr1-550	chr1	111184145	111184491	-	198.7	0.522	non-coding (NR_138485, exon 10 of 10)	non-coding (NR_138485, exon 10 of 10)	16385	NM_024901	79961	Hs.557850	NM_024901	ENSG00000162777	DENND2D	-	DENN domain containing 2D	protein-coding
chr17-603	chr17	32473452	32473798	-	198.5	0.454	intron (NM_002815, intron 6 of 13)	AluJo|SINE|Alu	-13462	NM_003885	8851	Hs.500015	NM_003885	ENSG00000176749	CDK5R1	CDK5P35|CDK5R|NCK5A|p23|p25|p35|p35nck5a	cyclin dependent kinase 5 regulatory subunit 1	protein-coding
chr2-81	chr2	218595945	218596291	+	198.5	0.621	non-coding (NR_073390, exon 7 of 7)	non-coding (NR_073390, exon 7 of 7)	-11647	NM_032726	84812	Hs.632528	NM_032726	ENSG00000115556	PLCD4	-	phospholipase C delta 4	protein-coding
chr6-643	chr6	35856859	35857205	-	198.0	0.497	intron (NM_003137, intron 13 of 15)	intron (NM_003137, intron 13 of 15)	51738	NM_182548	222662	Hs.367947	NM_182548	ENSG00000197753	LHFPL5	DFNB67|TMHS|dJ510O8.8	lipoma HMGIC fusion partner-like 5	protein-coding
chr14-101	chr14	54842275	54842621	-	198.0	0.568	3' UTR (NM_000161, exon 6 of 6)	3' UTR (NM_000161, exon 6 of 6)	35745	NR_036194	100422984		NR_036194	ENSG00000265432	MIR4308	-	microRNA 4308	ncRNA
chr12-295	chr12	46372587	46372933	+	197.7	0.409	5' UTR (NM_018976, exon 1 of 16)	5' UTR (NM_018976, exon 1 of 16)	102	NM_018976	54407	Hs.221847	NM_018976	ENSG00000134294	SLC38A2	ATA2|PRO1068|SAT2|SNAT2	solute carrier family 38 member 2	protein-coding
chr17-118	chr17	58495402	58495748	-	197.7	0.526	exon (NM_004687, exon 16 of 19)	exon (NM_004687, exon 16 of 19)	-7174	NM_001080439	124535	Hs.380061	NM_001080439	ENSG00000176160	HSF5	HSF 5|HSTF 5	heat shock transcription factor 5	protein-coding
chr7-96	chr7	116250327	116250673	+	197.5	0.498	intron (NM_152829, intron 4 of 6)	intron (NM_152829, intron 4 of 6)	27549	NM_152829	26136	Hs.592286	NM_015641	ENSG00000135269	TES	TESS|TESS-2	testin LIM domain protein	protein-coding
chr4-90	chr4	185190007	185190353	-	197.5	0.570	exon (NM_020827, exon 2 of 5)	exon (NM_020827, exon 2 of 5)	13848	NM_020827	57587	Hs.535734	NM_020827	ENSG00000164323	CFAP97	KIAA1430|hmw	cilia and flagella associated protein 97	protein-coding
chr11-556	chr11	68548195	68548541	+	197.5	0.573	intron (NM_001164164, intron 6 of 22)	intron (NM_001164164, intron 6 of 22)	87650	NM_018312	55291	Hs.503022	NM_018312	ENSG00000110075	PPP6R3	C11orf23|PP6R3|SAP190|SAPL|SAPLa|SAPS3	protein phosphatase 6 regulatory subunit 3	protein-coding
chr14-467	chr14	52666005	52666351	-	197.5	0.635	intron (NM_014584, intron 7 of 15)	intron (NM_014584, intron 7 of 15)	29753	NM_014584	30001	Hs.525339	NM_014584	ENSG00000197930	ERO1A	ERO1-L|ERO1-L-alpha|ERO1-alpha|ERO1L|ERO1LA|Ero1alpha	endoplasmic reticulum oxidoreductase 1 alpha	protein-coding
chr18-96	chr18	745533	745879	-	197.2	0.462	intron (NM_005433, intron 6 of 11)	intron (NM_005433, intron 6 of 11)	-33042	NM_001318760	55556	Hs.658550	NM_017512	ENSG00000132199	ENOSF1	RTS|TYMSAS	enolase superfamily member 1	protein-coding
chr15-69	chr15	41281545	41281891	+	197.0	0.624	3' UTR (NM_007236, exon 7 of 7)	3' UTR (NM_007236, exon 7 of 7)	-2285	NR_026757	729082	Hs.380164	NR_026757		OIP5-AS1	cyrano	OIP5 antisense RNA 1	ncRNA
chr15-349	chr15	38339414	38339760	-	197.0	0.494	intron (NM_152594, intron 4 of 6)	intron (NM_152594, intron 4 of 6)	86736	NM_152594	161742	Hs.525781	NM_152594	ENSG00000166068	SPRED1	NFLS|PPP1R147|hSpred1|spred-1	sprouty related EVH1 domain containing 1	protein-coding
chr10-269	chr10	73053469	73053815	+	197.0	0.482	intron (NM_001142596, intron 5 of 13)	MIRc|SINE|MIR	43332	NM_001142595	5033	Hs.500047	NM_000917	ENSG00000122884	P4HA1	P4HA	prolyl 4-hydroxylase subunit alpha 1	protein-coding
chr4-579	chr4	41944868	41945214	+	197.0	0.523	intron (NM_018126, intron 5 of 6)	intron (NM_018126, intron 5 of 6)	9921	NM_018126	55161	Hs.31082	NM_018126	ENSG00000109133	TMEM33	1600019D15Rik|SHINC-3|SHINC3	transmembrane protein 33	protein-coding
chr6-46	chr6	139373655	139374001	+	196.8	0.611	exon (NM_001168389, exon 2 of 2)	exon (NM_001168389, exon 2 of 2)	385	NM_001168389	10370	Hs.82071	NM_006079	ENSG00000164442	CITED2	ASD8|MRG-1|MRG1|P35SRJ|VSD2	Cbp/p300 interacting transactivator with Glu/Asp rich carboxy-terminal domain 2	protein-coding
chr1-874	chr1	179852376	179852722	-	196.5	0.582	intron (NM_145034, intron 3 of 5)	intron (NM_145034, intron 3 of 5)	25257	NM_022347	163590	Hs.571797	NM_022347	ENSG00000169905	TOR1AIP2	IFRG15|LULL1|NET9	torsin 1A interacting protein 2	protein-coding
chr17-162	chr17	7674703	7675049	-	196.5	0.520	exon (NM_000546, exon 6 of 11)	exon (NM_000546, exon 6 of 11)	617	NM_001126115	7157	Hs.437460	NM_000546	ENSG00000141510	TP53	BCC7|LFS1|P53|TRP53	tumor protein p53	protein-coding
chr11-445	chr11	68603071	68603417	-	196.3	0.475	intron (NM_001164164, intron 20 of 22)	intron (NM_001164164, intron 20 of 22)	-81231	NM_015973	51083	Hs.278959	NM_015973	ENSG00000069482	GAL	ETL8|GAL-GMAP|GALN|GLNN|GMAP	galanin and GMAP prepropeptide	protein-coding
chr1-454	chr1	3889898	3890244	+	196.3	0.524	exon (NM_207356, exon 4 of 4)	exon (NM_207356, exon 4 of 4)	10222	NM_207356	339448	Hs.103939	NM_207356	ENSG00000198912	C1orf174	-	chromosome 1 open reading frame 174	protein-coding
chr14-93	chr14	21263134	21263480	-	196.3	0.518	intron (NM_001077443, intron 1 of 7)	intron (NM_001077443, intron 1 of 7)	6172	NM_004500	3183	Hs.508848	NM_004500	ENSG00000092199	HNRNPC	C1|C2|HNRNP|HNRPC|SNRPC	heterogeneous nuclear ribonucleoprotein C (C1/C2)	protein-coding
chr12-179	chr12	21517316	21517662	+	196.3	0.575	3' UTR (NM_016072, exon 5 of 5)	3' UTR (NM_016072, exon 5 of 5)	-8768	NM_030572	80763	Hs.130692	NM_030572	ENSG00000134548	SPX	C12orf39	spexin hormone	protein-coding
chr1-1178	chr1	40270047	40270393	+	196.3	0.448	intron (NM_005857, intron 5 of 9)	intron (NM_005857, intron 5 of 9)	12170	NM_005857	10269	Hs.132642	NM_005857	ENSG00000084073	ZMPSTE24	FACE-1|FACE1|HGPS|PRO1|STE24|Ste24p	zinc metallopeptidase STE24	protein-coding
chr10-848	chr10	96565359	96565705	+	196.3	0.461	intron (NM_020123, intron 2 of 14)	L1MC5a|LINE|L1	21520	NM_020123	56889	Hs.500674	NM_020123	ENSG00000077147	TM9SF3	EP70-P-iso|SMBP	transmembrane 9 superfamily member 3	protein-coding
chr11-751	chr11	68564460	68564806	+	196.0	0.508	intron (NM_001164164, intron 10 of 22)	intron (NM_001164164, intron 10 of 22)	103915	NM_018312	55291	Hs.503022	NM_018312	ENSG00000110075	PPP6R3	C11orf23|PP6R3|SAP190|SAPL|SAPLa|SAPS3	protein phosphatase 6 regulatory subunit 3	protein-coding
chr19-196	chr19	4930362	4930708	-	196.0	0.617	intron (NM_013282, intron 2 of 15)	MER102b|DNA|hAT-Charlie	-2152	NR_039902	100616337		NR_039902	ENSG00000263409	MIR4747	mir-4747	microRNA 4747	ncRNA
chr15-78	chr15	57706822	57707168	+	195.8	0.783	intron (NM_001018102, intron 1 of 3)	CpG	474	NM_001018102	81488	Hs.437256	NM_015532	ENSG00000255529	POLR2M	GCOM1|GRINL1A|Gdown|Gdown1	RNA polymerase II subunit M	protein-coding
chr10-157	chr10	5457798	5458144	-	195.5	0.599	non-coding (NR_073040, exon 10 of 10)	non-coding (NR_073040, exon 10 of 10)	11420	NR_073040	10276	Hs.25155	NM_005863	ENSG00000173848	NET1	ARHGEF8|NET1A	neuroepithelial cell transforming 1	protein-coding
chr5-211	chr5	36181660	36182006	-	195.5	0.541	exon (NM_005983, exon 10 of 10)	exon (NM_005983, exon 10 of 10)	29790	NM_005983	6502	Hs.23348	NM_005983	ENSG00000145604	SKP2	FBL1|FBXL1|FLB1|p45	S-phase kinase associated protein 2	protein-coding
chr21-70	chr21	33530721	33531067	+	195.3	0.737	intron (NM_175085, intron 6 of 10)	intron (NM_175085, intron 6 of 10)	11264	NM_175085	2618	Hs.473648	NM_000819	ENSG00000159131	GART	AIRS|GARS|GARTF|PAIS|PGFT|PRGS	phosphoribosylglycinamide formyltransferase, phosphoribosylglycinamide synthetase, phosphoribosylaminoimidazole synthetase	protein-coding
chr3-532	chr3	160507826	160508172	-	195.3	0.562	intron (NM_002268, intron 15 of 16)	intron (NM_002268, intron 15 of 16)	7237	NR_003001	677767	Hs.675953	NR_003001	ENSG00000238741	SCARNA7	U90	small Cajal body-specific RNA 7	ncRNA
chrX-72	chrX	120526610	120526956	+	195.3	0.529	exon (NM_003588, exon 22 of 22)	exon (NM_003588, exon 22 of 22)	34179	NM_001079872	8450	Hs.102914	NM_003588	ENSG00000158290	CUL4B	CUL-4B|MRXHF2|MRXS15|MRXSC|SFM2	cullin 4B	protein-coding
chr17-125	chr17	47947191	47947537	+	195.3	0.533	3' UTR (NM_018129, exon 7 of 7)	3' UTR (NM_018129, exon 7 of 7)	5841	NM_018129	55163	Hs.631742	NM_018129	ENSG00000108439	PNPO	HEL-S-302|PDXPO	pyridoxamine 5'-phosphate oxidase	protein-coding
chr8-77	chr8	89953078	89953424	-	195.3	0.541	exon (NM_002485, exon 11 of 16)	exon (NM_002485, exon 11 of 16)	31420	NM_002485	4683	Hs.492208	NM_002485	ENSG00000104320	NBN	AT-V1|AT-V2|ATV|NBS|NBS1|P95	nibrin	protein-coding
chr1-322	chr1	28769530	28769876	+	195.0	0.526	TTS (NM_001173128)	TTS (NM_001173128)	32763	NM_001172828	51441	Hs.532286	NM_016258	ENSG00000198492	YTHDF2	CAHL|HGRG8|NY-REN-2	YTH N6-methyladenosine RNA binding protein 2	protein-coding
chr14-529	chr14	39066890	39067236	-	195.0	0.400	intron (NM_006364, intron 10 of 19)	intron (NM_006364, intron 10 of 19)	36465	NM_006364	10484	Hs.272927	NM_006364	ENSG00000100934	SEC23A	CLSD	Sec23 homolog A, coat complex II component	protein-coding
chr7-256	chr7	56078283	56078629	+	194.5	0.588	exon (NM_015411, exon 8 of 9)	exon (NM_015411, exon 8 of 9)	14232	NM_001042469	25870	Hs.279696	NM_015411	ENSG00000129103	SUMF2	pFGE	sulfatase modifying factor 2	protein-coding
chr14-109	chr14	105010347	105010693	+	194.3	0.585	3' UTR (NM_017955, exon 2 of 2)	3' UTR (NM_017955, exon 2 of 2)	10568	NM_145701	55038	Hs.34045	NM_017955	ENSG00000170779	CDCA4	HEPP|SEI-3/HEPP	cell division cycle associated 4	protein-coding
chr15-122	chr15	59663262	59663608	+	194.3	0.586	3' UTR (NM_001320674, exon 11 of 11)	3' UTR (NM_001320674, exon 11 of 11)	-5894	NM_001320930	2958	Hs.512934	NM_004492	ENSG00000140307	GTF2A2	HsT18745|T18745|TF2A2|TFIIA|TFIIA-12|TFIIA-gamma|TFIIAS	general transcription factor IIA subunit 2	protein-coding
chr19-47	chr19	1556716	1557062	+	194.1	0.553	exon (NM_001174118, exon 2 of 3)	exon (NM_001174118, exon 2 of 3)	11169	NM_203304	399664	Hs.436495	NM_203304	ENSG00000181588	MEX3D	MEX-3D|MEX3|OK/SW-cl.4|RKHD1|RNF193|TINO	mex-3 RNA binding family member D	protein-coding
chr3-1058	chr3	160521416	160521762	-	193.8	0.650	intron (NM_002268, intron 11 of 16)	AluSz6|SINE|Alu	-6353	NR_003001	677767	Hs.675953	NR_003001	ENSG00000238741	SCARNA7	U90	small Cajal body-specific RNA 7	ncRNA
chr2-161	chr2	218595894	218596240	-	193.8	0.630	non-coding (NR_073390, exon 7 of 7)	non-coding (NR_073390, exon 7 of 7)	-11698	NM_032726	84812	Hs.632528	NM_032726	ENSG00000115556	PLCD4	-	phospholipase C delta 4	protein-coding
chr1-324	chr1	225984999	225985345	-	193.8	0.573	3' UTR (NM_152608, exon 7 of 7)	3' UTR (NM_152608, exon 7 of 7)	14193	NM_152608	163859	Hs.520192	NM_152608	ENSG00000143751	SDE2	C1orf55|dJ671D7.1	SDE2 telomere maintenance homolog	protein-coding
chr3-69	chr3	23590226	23590572	+	193.8	0.530	3' UTR (NM_152653, exon 6 of 6)	3' UTR (NM_152653, exon 6 of 6)	-215494	NM_182666	7324	Hs.164853	NM_003341	ENSG00000170142	UBE2E1	UBCH6	ubiquitin conjugating enzyme E2 E1	protein-coding
chr3-242	chr3	113809161	113809507	-	193.3	0.541	intron (NM_001690, intron 14 of 14)	intron (NM_001690, intron 14 of 14)	-29500	NM_017577	54762	Hs.24583	NM_017577	ENSG00000178075	GRAMD1C	-	GRAM domain containing 1C	protein-coding
chr1-427	chr1	37493487	37493833	-	193.3	0.542	non-coding (NR_073092, exon 9 of 9)	non-coding (NR_073092, exon 9 of 9)	7334	NR_049844	100847010		NR_049844	ENSG00000263675	MIR5581	-	microRNA 5581	ncRNA
chr5-107	chr5	123615452	123615798	+	193.3	0.532	3' UTR (NM_004384, exon 12 of 12)	3' UTR (NM_004384, exon 12 of 12)	70208	NM_004384	1456	Hs.129206	NM_004384	ENSG00000151292	CSNK1G3	CKI-gamma 3|CSNK1G3L	casein kinase 1 gamma 3	protein-coding
chr16-481	chr16	56385732	56386078	-	193.3	0.549	intron (NM_001144, intron 10 of 13)	intron (NM_001144, intron 10 of 13)	39090	NM_001323511	267	Hs.295137	NM_001144	ENSG00000159461	AMFR	GP78|RNF45	autocrine motility factor receptor	protein-coding
chr5-521	chr5	32388569	32388915	+	193.1	0.410	intron (NR_144318, intron 12 of 18)	intron (NR_144318, intron 12 of 18)	5733	NR_030305	693164		NR_030305	ENSG00000207956	MIR579	MIRN579|hsa-mir-579	microRNA 579	ncRNA
chr3-275	chr3	160565011	160565357	-	193.1	0.846	intron (NM_002268, intron 1 of 16)	CpG	404	NM_002268	3840	Hs.467866	NM_002268	ENSG00000186432	KPNA4	IPOA3|QIP1|SRP3	karyopherin subunit alpha 4	protein-coding
chr4-134	chr4	67617326	67617672	+	192.8	0.602	3' UTR (NM_018227, exon 33 of 33)	3' UTR (NM_018227, exon 33 of 33)	58802	NM_012108	26228	Hs.435579	NM_012108	ENSG00000035720	STAP1	BRDG1|STAP-1	signal transducing adaptor family member 1	protein-coding
chr1-522	chr1	120156095	120156441	+	192.6	0.630	3' UTR (NM_004892, exon 5 of 5)	3' UTR (NM_004892, exon 5 of 5)	20253	NM_004892	9554	Hs.632438	NM_004892	ENSG00000265808	SEC22B	ERS-24|SEC22L1	SEC22 homolog B, vesicle trafficking protein (gene/pseudogene)	protein-coding
chr1-404	chr1	108634972	108635318	-	192.3	0.486	exon (NM_001010883, exon 11 of 11)	exon (NM_001010883, exon 11 of 11)	25977	NM_001102592	113802	Hs.7962	NM_144584	ENSG00000162639	HENMT1	C1orf59|HEN1	HEN1 methyltransferase homolog 1	protein-coding
chrX-89	chrX	134425645	134425991	-	192.3	0.494	3' UTR (NM_032458, exon 10 of 10)	3' UTR (NM_032458, exon 10 of 10)	-34327	NM_000194	3251	Hs.412707	NM_000194	ENSG00000165704	HPRT1	HGPRT|HPRT	hypoxanthine phosphoribosyltransferase 1	protein-coding
chr4-99	chr4	39499734	39500080	-	191.9	0.504	3' UTR (NM_003359, exon 12 of 12)	3' UTR (NM_003359, exon 12 of 12)	19652	NR_026854	401127	Hs.383197	NR_026854	ENSG00000224097	LOC401127	-	WD repeat domain 5 pseudogene	pseudo
chr20-50	chr20	44498934	44499280	+	191.9	0.552	3' UTR (NM_006811, exon 10 of 10)	3' UTR (NM_006811, exon 10 of 10)	23009	NM_006811	10955	Hs.272168	NM_006811	ENSG00000132824	SERINC3	AIGP1|DIFF33|SBBI99|TDE|TDE1|TMS-1	serine incorporator 3	protein-coding
chr1-201	chr1	25815755	25816101	+	191.9	0.497	3' UTR (NM_020451, exon 13 of 13)	3' UTR (NM_020451, exon 13 of 13)	-3978	NM_001099625	56181	Hs.149305	NM_019557	ENSG00000117640	MTFR1L	FAM54B|HYST1888|MST116|MSTP116	mitochondrial fission regulator 1 like	protein-coding
chr19-56	chr19	32692099	32692445	-	191.9	0.568	exon (NM_001105570, exon 1 of 3)	exon (NM_001105570, exon 1 of 3)	311	NM_001105570	390916	Hs.203961	NM_001105570	ENSG00000213965	NUDT19	RP2	nudix hydrolase 19	protein-coding
chr10-140	chr10	87754477	87754823	+	191.6	0.572	non-coding (NR_135914, exon 11 of 11)	non-coding (NR_135914, exon 11 of 11)	63581	NM_032810	84896	Hs.435948	NM_032810	ENSG00000138138	ATAD1	AFDC1|FNP001|THORASE	ATPase family, AAA domain containing 1	protein-coding
chr11-595	chr11	68596096	68596442	+	191.6	0.418	intron (NM_001164164, intron 18 of 22)	intron (NM_001164164, intron 18 of 22)	-88206	NM_015973	51083	Hs.278959	NM_015973	ENSG00000069482	GAL	ETL8|GAL-GMAP|GALN|GLNN|GMAP	galanin and GMAP prepropeptide	protein-coding
chr12-144	chr12	77022580	77022926	-	191.4	0.555	3' UTR (NM_203394, exon 13 of 13)	3' UTR (NM_203394, exon 13 of 13)	42827	NM_203394	144455	Hs.416375	NM_203394	ENSG00000165891	E2F7	-	E2F transcription factor 7	protein-coding
chr19-82	chr19	48391082	48391428	-	191.4	0.732	intron (NM_006801, intron 1 of 4)	intron (NM_006801, intron 1 of 4)	298	NM_006801	10945	Hs.515515	NM_006801	ENSG00000105438	KDELR1	ERD2|ERD2.1|HDEL|PM23	KDEL endoplasmic reticulum protein retention receptor 1	protein-coding
chr15-53	chr15	69255972	69256318	+	191.4	0.551	exon (NM_001324093, exon 4 of 6)	exon (NM_001324093, exon 4 of 6)	-42810	NM_017705	54852	Hs.591096	NM_017705	ENSG00000137819	PAQR5	MPRG	progestin and adipoQ receptor family member 5	protein-coding
chr14-232	chr14	52770872	52771218	-	190.9	0.635	exon (NM_001130701, exon 12 of 12)	exon (NM_001130701, exon 12 of 12)	20623	NM_198066	64841	Hs.478025	NM_198066	ENSG00000100522	GNPNAT1	GNA1|GNPNAT|Gpnat1	glucosamine-phosphate N-acetyltransferase 1	protein-coding
chr15-58	chr15	41279454	41279800	-	190.9	0.536	3' UTR (NM_007236, exon 7 of 7)	3' UTR (NM_007236, exon 7 of 7)	-4376	NR_026757	729082	Hs.380164	NR_026757		OIP5-AS1	cyrano	OIP5 antisense RNA 1	ncRNA
chr16-260	chr16	56409159	56409505	-	190.9	0.668	intron (NM_001144, intron 3 of 13)	intron (NM_001144, intron 3 of 13)	15663	NM_001323511	267	Hs.295137	NM_001144	ENSG00000159461	AMFR	GP78|RNF45	autocrine motility factor receptor	protein-coding
chr11-847	chr11	68558508	68558854	+	190.9	0.567	intron (NM_001164164, intron 9 of 22)	intron (NM_001164164, intron 9 of 22)	97963	NM_018312	55291	Hs.503022	NM_018312	ENSG00000110075	PPP6R3	C11orf23|PP6R3|SAP190|SAPL|SAPLa|SAPS3	protein phosphatase 6 regulatory subunit 3	protein-coding
chr8-93	chr8	89953423	89953769	+	190.9	0.489	exon (NM_002485, exon 11 of 16)	exon (NM_002485, exon 11 of 16)	31075	NM_002485	4683	Hs.492208	NM_002485	ENSG00000104320	NBN	AT-V1|AT-V2|ATV|NBS|NBS1|P95	nibrin	protein-coding
chr1-305	chr1	153634194	153634540	+	190.6	0.754	promoter-TSS (NM_001024210)	promoter-TSS (NM_001024210)	-275	NM_001024210	6284	Hs.516505	NM_005979	ENSG00000189171	S100A13	-	S100 calcium binding protein A13	protein-coding
chr2-803	chr2	187503701	187504047	+	190.6	0.423	intron (NM_001032281, intron 1 of 6)	intron (NM_001032281, intron 1 of 6)	50631	NM_001329240	7035	Hs.516578	NM_006287	ENSG00000003436	TFPI	EPI|LACI|TFI|TFPI1	tissue factor pathway inhibitor	protein-coding
chr4-595	chr4	77028346	77028692	-	190.4	0.397	intron (NM_001306147, intron 9 of 11)	intron (NM_001306147, intron 9 of 11)	47453	NM_006835	10983	Hs.518827	NM_006835	ENSG00000118816	CCNI	CCNI1|CYC1|CYI	cyclin I	protein-coding
chr11-194	chr11	122090841	122091187	+	190.4	0.558	non-coding (NR_137176, exon 2 of 2)	non-coding (NR_137176, exon 2 of 2)	8830	NR_029671	406911		NR_029671	ENSG00000207971	MIR125B1	MIRN125B1|mir-125b-1	microRNA 125b-1	ncRNA
chr16-42	chr16	81678448	81678794	+	190.1	0.593	exon (NM_030629, exon 10 of 21)	exon (NM_030629, exon 10 of 21)	13267	NR_045112	100129617	Hs.657151	NR_045112		LOC100129617	-	uncharacterized LOC100129617	ncRNA
chr13-16	chr13	25331526	25331872	+	189.9	0.470	intron (NM_014089, intron 13 of 15)	intron (NM_014089, intron 13 of 15)	30171	NM_001008564	9818	Hs.507537	NM_014089	ENSG00000139496	NUP58	NUP45|NUPL1|PRO2463	nucleoporin 58	protein-coding
chr6-130	chr6	109368831	109369177	+	189.9	0.491	exon (NM_001142402, exon 5 of 5)	exon (NM_001142402, exon 5 of 5)	12735	NM_001346500	8763	Hs.520313	NM_006016	ENSG00000135535	CD164	DFNA66|MGC-24|MGC-24v|MUC-24|endolyn	CD164 molecule	protein-coding
chr11-519	chr11	68564121	68564467	-	189.9	0.493	intron (NM_001164164, intron 9 of 22)	intron (NM_001164164, intron 9 of 22)	103576	NM_018312	55291	Hs.503022	NM_018312	ENSG00000110075	PPP6R3	C11orf23|PP6R3|SAP190|SAPL|SAPLa|SAPS3	protein phosphatase 6 regulatory subunit 3	protein-coding
chr11-279	chr11	35138876	35139222	-	189.9	0.289	5' UTR (NM_001202557, exon 1 of 9)	5' UTR (NM_001202557, exon 1 of 9)	179	NM_001202556	960	Hs.502328	NM_000610	ENSG00000026508	CD44	CDW44|CSPG8|ECMR-III|HCELL|HUTCH-I|IN|LHR|MC56|MDU2|MDU3|MIC4|Pgp1	CD44 molecule (Indian blood group)	protein-coding
chr17-128	chr17	58495575	58495921	+	189.7	0.523	exon (NM_004687, exon 16 of 19)	exon (NM_004687, exon 16 of 19)	-7347	NM_001080439	124535	Hs.380061	NM_001080439	ENSG00000176160	HSF5	HSF 5|HSTF 5	heat shock transcription factor 5	protein-coding
chr12-245	chr12	77055974	77056320	+	189.7	0.475	intron (NM_203394, intron 2 of 12)	intron (NM_203394, intron 2 of 12)	9433	NM_203394	144455	Hs.416375	NM_203394	ENSG00000165891	E2F7	-	E2F transcription factor 7	protein-coding
chr11-770	chr11	68591344	68591690	-	189.7	0.394	intron (NM_001164164, intron 16 of 22)	intron (NM_001164164, intron 16 of 22)	-92958	NM_015973	51083	Hs.278959	NM_015973	ENSG00000069482	GAL	ETL8|GAL-GMAP|GALN|GLNN|GMAP	galanin and GMAP prepropeptide	protein-coding
chr16-279	chr16	56402786	56403132	-	189.4	0.542	intron (NM_001144, intron 7 of 13)	intron (NM_001144, intron 7 of 13)	22036	NM_001323511	267	Hs.295137	NM_001144	ENSG00000159461	AMFR	GP78|RNF45	autocrine motility factor receptor	protein-coding
chr5-649	chr5	65992462	65992808	-	189.2	0.415	intron (NM_001006600, intron 2 of 23)	intron (NM_001006600, intron 2 of 23)	-47062	NR_028474	100303749	Hs.608060	NR_028474		LOC100303749	-	LSM3 homolog, U6 small nuclear RNA associated (S. cerevisiae) pseudogene	pseudo
chr15-56	chr15	101235253	101235599	+	189.2	0.544	exon (NM_014918, exon 2 of 3)	exon (NM_014918, exon 2 of 3)	16506	NM_014918	22856	Hs.110488	NM_014918	ENSG00000131873	CHSY1	CHSY|CSS1|ChSy-1|TPBS	chondroitin sulfate synthase 1	protein-coding
chr6-64	chr6	24720499	24720845	+	189.2	0.579	Intergenic	CpG	-1497	NM_030939	81688	Hs.744857	NM_030939	ENSG00000112308	C6orf62	Nbla00237|XTP12|dJ30M3.2	chromosome 6 open reading frame 62	protein-coding
chr3-1380	chr3	57584296	57584642	+	188.9	0.527	intron (NM_001660, intron 1 of 5)	intron (NM_001660, intron 1 of 5)	13019	NM_001660	378	Hs.652183	NM_001660	ENSG00000168374	ARF4	ARF2	ADP ribosylation factor 4	protein-coding
chr19-233	chr19	4910884	4911230	+	188.7	0.575	intron (NM_013282, intron 1 of 15)	intron (NM_013282, intron 1 of 15)	690	NM_001290052	29128	Hs.108106	NM_013282	ENSG00000276043	UHRF1	ICBP90|Np95|RNF106|TDRD22|hNP95|hUHRF1|huNp95	ubiquitin like with PHD and ring finger domains 1	protein-coding
chr11-272	chr11	58609930	58610276	+	188.2	0.624	intron (NR_024091, intron 3 of 12)	intron (NR_024091, intron 3 of 12)	-12570	NM_000614	1270	Hs.524920	NM_000614	ENSG00000242689	CNTF	HCNTF	ciliary neurotrophic factor	protein-coding
chr19-42	chr19	1556405	1556751	-	188.2	0.506	exon (NM_001174118, exon 2 of 3)	exon (NM_001174118, exon 2 of 3)	11480	NM_203304	399664	Hs.436495	NM_203304	ENSG00000181588	MEX3D	MEX-3D|MEX3|OK/SW-cl.4|RKHD1|RNF193|TINO	mex-3 RNA binding family member D	protein-coding
chr19-38	chr19	53874381	53874727	+	188.2	0.515	3' UTR (NM_001290193, exon 3 of 3)	3' UTR (NM_001290193, exon 3 of 3)	5163	NM_001020818	91663	Hs.380906	NM_138373	ENSG00000179820	MYADM	SB135	myeloid associated differentiation marker	protein-coding
chr1-1697	chr1	120163206	120163552	+	188.2	0.529	intron (NM_004892, intron 2 of 4)	intron (NM_004892, intron 2 of 4)	13142	NM_004892	9554	Hs.632438	NM_004892	ENSG00000265808	SEC22B	ERS-24|SEC22L1	SEC22 homolog B, vesicle trafficking protein (gene/pseudogene)	protein-coding
chr19-148	chr19	4961349	4961695	-	187.9	0.604	3' UTR (NM_001290050, exon 17 of 17)	3' UTR (NM_001290050, exon 17 of 17)	-7591	NM_015015	23030	Hs.654816	NM_015015	ENSG00000127663	KDM4B	JMJD2B|TDRD14B	lysine demethylase 4B	protein-coding
chr8-134	chr8	124313075	124313421	+	187.9	0.651	3' UTR (NM_194291, exon 7 of 7)	3' UTR (NM_194291, exon 7 of 7)	59451	NM_194291	157378	Hs.187646	NM_194291	ENSG00000164983	TMEM65	-	transmembrane protein 65	protein-coding
chr11-928	chr11	68574059	68574405	+	187.7	0.529	intron (NM_001164164, intron 13 of 22)	intron (NM_001164164, intron 13 of 22)	-110243	NM_015973	51083	Hs.278959	NM_015973	ENSG00000069482	GAL	ETL8|GAL-GMAP|GALN|GLNN|GMAP	galanin and GMAP prepropeptide	protein-coding
[truncated: 12,515 more rows]
