# Supplementary material for: Targeting the interaction between RNA-binding protein HuR and FOXQ1 suppresses breast cancer invasion and metastasis
Source: Commun Biol. 2020 Apr 24;3:193. doi: 10.1038/s42003-020-0933-1 (PMC7181695; doi:10.1038/s42003-020-0933-1)
Supplement: Supplementary file 4 — Supplementary Data 2 [file 42003_2020_933_MOESM4_ESM.txt]

Gene_ID	Molecule_Type	log2FoldChange_Treatment-vs-Control	p-value	q-value	Complete_Info
HMOX1	protein_coding	4.28042016768717	2.69350393438098e-125	1.17425997523273e-120	ENST00000216117.8|ENSG00000100292.16|OTTHUMG00000150960.3|OTTHUMT00000320657.1|HMOX1-001|HMOX1|1822|protein_coding|
DHRS2	protein_coding	7.64949164341553	2.06837770960165e-95	4.50864973138968e-91	ENST00000250383.10|ENSG00000100867.14|OTTHUMG00000028771.5|OTTHUMT00000071842.2|DHRS2-001|DHRS2|1705|protein_coding|
HSPE1	protein_coding	-2.26148285484031	5.13982420188723e-71	7.46919253018252e-67	ENST00000409468.1|ENSG00000115541.10|OTTHUMG00000132749.2|OTTHUMT00000335338.1|HSPE1-004|HSPE1|570|protein_coding|
PLK1	protein_coding	-3.16326541495097	3.56516894737526e-70	3.8856776357443e-66	ENST00000300093.8|ENSG00000166851.14|OTTHUMG00000096984.5|OTTHUMT00000214057.2|PLK1-001|PLK1|2227|protein_coding|
CDC20	protein_coding	-2.6360117151218	6.93844852152158e-62	6.0497720348851e-58	ENST00000310955.10|ENSG00000117399.13|OTTHUMG00000007420.2|OTTHUMT00000019487.1|CDC20-001|CDC20|1675|protein_coding|
DCLK1	processed_transcript	5.88731626133672	2.14632656265242e-56	1.55952088042325e-52	ENST00000460982.1|ENSG00000133083.14|OTTHUMG00000016729.3|OTTHUMT00000044485.1|DCLK1-008|DCLK1|5247|processed_transcript|
KIF20A	protein_coding	-3.61194138031024	5.59408559733709e-56	3.48399651002154e-52	ENST00000394894.7|ENSG00000112984.11|OTTHUMG00000129195.3|OTTHUMT00000251272.1|KIF20A-001|KIF20A|3201|protein_coding|
FAM83D	protein_coding	-3.02611187335959	1.1137206252462e-54	6.06922054727916e-51	ENST00000619850.1|ENSG00000101447.14|OTTHUMG00000032462.3|OTTHUMT00000476201.1|FAM83D-002|FAM83D|2361|protein_coding|
MSN	protein_coding	-1.94243074243633	1.58678302913689e-51	7.68637699313912e-48	ENST00000360270.6|ENSG00000147065.16|OTTHUMG00000021723.4|OTTHUMT00000056981.2|MSN-001|MSN|3944|protein_coding|
RBM14	protein_coding	-2.77244083561131	1.09247809563025e-50	4.76276750570965e-47	ENST00000310137.4|ENSG00000239306.4|OTTHUMG00000140380.5|OTTHUMT00000277128.1|RBM14-001|RBM14|2828|protein_coding|
GDF15	protein_coding	4.32909578077584	2.58500297784416e-46	1.02450718020086e-42	ENST00000252809.3|ENSG00000130513.6|OTTHUMG00000183360.6|OTTHUMT00000466340.2|GDF15-001|GDF15|1200|protein_coding|
ACTB	retained_intron	-2.01287700551109	1.51857250755593e-44	5.51697391995069e-41	ENST00000493945.5|ENSG00000075624.13|OTTHUMG00000023268.7|OTTHUMT00000324022.1|ACTB-004|ACTB|1236|retained_intron|
NUP188	protein_coding	-1.75712347787606	9.40306759177921e-44	3.15335488254774e-40	ENST00000372577.2|ENSG00000095319.14|OTTHUMG00000020768.7|OTTHUMT00000054529.2|NUP188-001|NUP188|5689|protein_coding|
TPX2	protein_coding	-1.37451424338144	2.78679105608953e-43	8.6780673486628e-40	ENST00000300403.10|ENSG00000088325.15|OTTHUMG00000032190.2|OTTHUMT00000078569.2|TPX2-001|TPX2|3497|protein_coding|
ANKRD1	protein_coding	2.20675834319338	3.93857447543284e-43	1.1447072855398e-39	ENST00000371697.3|ENSG00000148677.6|OTTHUMG00000018734.1|OTTHUMT00000049357.1|ANKRD1-001|ANKRD1|1979|protein_coding|
ARHGEF2	protein_coding	4.94958608053767	8.33998048766166e-41	2.27243618337561e-37	ENST00000462460.6|ENSG00000116584.17|OTTHUMG00000017464.8|OTTHUMT00000046207.2|ARHGEF2-004|ARHGEF2|4438|protein_coding|
TPM4	protein_coding	-1.936565259129	1.21667238079944e-40	3.12012053607836e-37	ENST00000300933.8|ENSG00000167460.14|OTTHUMG00000182134.4|OTTHUMT00000459673.3|TPM4-002|TPM4|2666|protein_coding|
SOCS3	protein_coding	-2.1888897331431	1.88120021300196e-38	4.55626691589075e-35	ENST00000330871.3|ENSG00000184557.4|OTTHUMG00000177513.5|OTTHUMT00000437300.2|SOCS3-001|SOCS3|2734|protein_coding|
TRIB3	protein_coding	2.47533683998286	4.59795840961284e-38	1.00538751169357e-34	ENST00000217233.7|ENSG00000101255.10|OTTHUMG00000031627.5|OTTHUMT00000077441.2|TRIB3-001|TRIB3|2499|protein_coding|
CHAC1	protein_coding	4.09667272653237	4.61229246579304e-38	1.00538751169357e-34	ENST00000617961.1|ENSG00000128965.11|OTTHUMG00000130208.8|OTTHUMT00000475891.2|CHAC1-004|CHAC1|1498|protein_coding|
LINC00624	antisense	8.43539469742445	2.33756297921292e-37	4.85278074484602e-34	ENST00000621316.1|ENSG00000278811.4|OTTHUMG00000041476.3|OTTHUMT00000477679.1|LINC00624-002|LINC00624|3372|antisense|
PDIA3	nonsense_mediated_decay	-1.40310806125589	7.43188217979053e-36	1.4727287977734e-32	ENST00000434494.5|ENSG00000167004.12|OTTHUMG00000044444.8|OTTHUMT00000133219.4|PDIA3-004|PDIA3|2107|nonsense_mediated_decay|
LAMA1	protein_coding	4.20387193468389	1.37656410868687e-35	2.60924734270924e-32	ENST00000389658.3|ENSG00000101680.14|OTTHUMG00000133478.4|OTTHUMT00000257369.1|LAMA1-001|LAMA1|9657|protein_coding|
TXNDC5	protein_coding	-1.72945184899753	2.86174505007309e-35	5.19835988345778e-32	ENST00000379757.8|ENSG00000239264.8|OTTHUMG00000014216.3|OTTHUMT00000039792.1|TXNDC5-001|TXNDC5|2964|protein_coding|
CPA4	protein_coding	5.79485279293151	4.46446148798156e-35	7.78530652120177e-32	ENST00000222482.8|ENSG00000128510.10|OTTHUMG00000157825.4|OTTHUMT00000349725.1|CPA4-001|CPA4|2797|protein_coding|
UPP1	retained_intron	2.63029990889073	2.63786807760178e-34	4.42309602735105e-31	ENST00000495446.1|ENSG00000183696.13|OTTHUMG00000129253.3|OTTHUMT00000341756.1|UPP1-008|UPP1|2782|retained_intron|
SQSTM1	protein_coding	2.4273204526394	3.36881702798322e-34	5.43951656118358e-31	ENST00000389805.8|ENSG00000161011.19|OTTHUMG00000150643.79|OTTHUMT00000319344.1|SQSTM1-001|SQSTM1|2986|protein_coding|
MCCC2	protein_coding	-1.79245828745297	1.25982964853447e-33	1.96155476276818e-30	ENST00000340941.10|ENSG00000131844.15|OTTHUMG00000162505.10|OTTHUMT00000369243.4|MCCC2-001|MCCC2|3665|protein_coding|
KRTAP2-3	protein_coding	4.0449720028248	2.19839880776569e-33	3.30487566977079e-30	ENST00000391418.3|ENSG00000212724.3|OTTHUMG00000133655.1|OTTHUMT00000257692.1|KRTAP2-3-001|KRTAP2-3|875|protein_coding|
ASPH	protein_coding	-1.94184885752599	6.8117251222423e-33	9.89879894764251e-30	ENST00000379454.8|ENSG00000198363.17|OTTHUMG00000164375.12|OTTHUMT00000378510.4|ASPH-002|ASPH|5268|protein_coding|
LBR	protein_coding	-2.09763896475675	7.25080663529714e-33	1.01969730991101e-29	ENST00000272163.8|ENSG00000143815.14|OTTHUMG00000037520.15|OTTHUMT00000091398.1|LBR-001|LBR|3745|protein_coding|
HLA-B	protein_coding	1.70150615957913	1.31455569274737e-32	1.7909178119067e-29	ENST00000412585.6|ENSG00000234745.10|OTTHUMG00000031153.6|OTTHUMT00000076280.4|HLA-B-001|HLA-B|1547|protein_coding|
AHNAK2	protein_coding	2.13444512498519	4.08357029598049e-31	5.39476759465349e-28	ENST00000557457.1|ENSG00000185567.6|OTTHUMG00000170765.1|OTTHUMT00000410299.1|AHNAK2-003|AHNAK2|3436|protein_coding|
DHX9	protein_coding	-1.64408828828231	4.46341080644649e-31	5.7231428681718e-28	ENST00000367549.3|ENSG00000135829.16|OTTHUMG00000035337.5|OTTHUMT00000085522.2|DHX9-001|DHX9|4240|protein_coding|
SRSF3	protein_coding	-2.34816047267347	1.28029899839781e-30	1.59474043240431e-27	ENST00000620941.1|ENSG00000112081.16|OTTHUMG00000014599.7|OTTHUMT00000475252.1|SRSF3-007|SRSF3|869|protein_coding|
NCAPD2	nonsense_mediated_decay	-1.70771126722069	1.49525088325216e-30	1.81074881961836e-27	ENST00000539084.5|ENSG00000010292.12|OTTHUMG00000168513.2|OTTHUMT00000399968.1|NCAPD2-003|NCAPD2|4290|nonsense_mediated_decay|
HMGB2	retained_intron	-1.65394566203034	4.07423327590418e-30	4.80054794314375e-27	ENST00000511316.1|ENSG00000164104.11|OTTHUMG00000160799.2|OTTHUMT00000362363.1|HMGB2-002|HMGB2|1841|retained_intron|
SH3PXD2A	processed_transcript	-6.74967023758139	6.29500835040582e-30	7.22203115906031e-27	ENST00000315994.6|ENSG00000107957.16|OTTHUMG00000018997.2|OTTHUMT00000050179.2|SH3PXD2A-002|SH3PXD2A|5504|processed_transcript|
ENO1	protein_coding	-1.11326409555144	1.07020751817224e-29	1.19632735800607e-26	ENST00000234590.8|ENSG00000074800.13|OTTHUMG00000001773.5|OTTHUMT00000004945.1|ENO1-001|ENO1|1783|protein_coding|
AHNAK2	retained_intron	1.98796415482271	1.30372301192025e-29	1.42092771069189e-26	ENST00000555122.1|ENSG00000185567.6|OTTHUMG00000170765.1|OTTHUMT00000410298.1|AHNAK2-002|AHNAK2|18335|retained_intron|
ALDH18A1	protein_coding	-2.00753795247418	4.26698338704752e-29	4.53715628638351e-26	ENST00000371221.3|ENSG00000059573.8|OTTHUMG00000018815.2|OTTHUMT00000049553.1|ALDH18A1-002|ALDH18A1|3337|protein_coding|
RCC1	protein_coding	-2.14991689239186	4.60429596402065e-29	4.77925921065344e-26	ENST00000373832.5|ENSG00000180198.15|OTTHUMG00000003645.11|OTTHUMT00000010321.1|RCC1-001|RCC1|2424|protein_coding|
ANP32A	nonsense_mediated_decay	-1.69609273367145	7.2900782158865e-29	7.39112209069274e-26	ENST00000409628.6|ENSG00000140350.15|OTTHUMG00000154502.2|OTTHUMT00000335527.2|ANP32A-003|ANP32A|2001|nonsense_mediated_decay|
TOR3A	protein_coding	-2.07025765522052	1.09682234088988e-28	1.08675151757807e-25	ENST00000367627.7|ENSG00000186283.13|OTTHUMG00000035077.5|OTTHUMT00000084927.1|TOR3A-001|TOR3A|2724|protein_coding|
ACTB	protein_coding	-1.99612992269249	1.25290113604817e-28	1.21381062060347e-25	ENST00000331789.9|ENSG00000075624.13|OTTHUMG00000023268.7|OTTHUMT00000059589.4|ACTB-001|ACTB|1917|protein_coding|
BIRC5	protein_coding	-2.06367926024361	1.78409556438508e-28	1.69085717880287e-25	ENST00000350051.7|ENSG00000089685.14|OTTHUMG00000177505.8|OTTHUMT00000437231.2|BIRC5-001|BIRC5|2630|protein_coding|
HMGA1	protein_coding	-1.39240347177385	6.16663311493676e-28	5.72001143146346e-25	ENST00000311487.9|ENSG00000137309.19|OTTHUMG00000014539.3|OTTHUMT00000040217.1|HMGA1-004|HMGA1|1920|protein_coding|
INHBA	protein_coding	4.55007036666406	6.84314768118611e-28	6.08844625120387e-25	ENST00000242208.4|ENSG00000122641.10|OTTHUMG00000023574.4|OTTHUMT00000250793.1|INHBA-001|INHBA|6064|protein_coding|
RP1-140K8.5	lincRNA	5.09050587547319	6.73859952726833e-28	6.08844625120387e-25	ENST00000566733.2|ENSG00000260604.2|OTTHUMG00000175886.3|OTTHUMT00000431237.2|RP1-140K8.5-001|RP1-140K8.5|7060|lincRNA|
SQSTM1	retained_intron	3.86655763265263	1.58869963442697e-27	1.38521898524957e-24	ENST00000466342.1|ENSG00000161011.19|OTTHUMG00000150643.79|OTTHUMT00000319350.1|SQSTM1-007|SQSTM1|808|retained_intron|
SHISA3	protein_coding	-3.31166404277215	1.74662134773903e-27	1.49305302502021e-24	ENST00000319234.4|ENSG00000178343.4|OTTHUMG00000161043.1|OTTHUMT00000363539.1|SHISA3-001|SHISA3|1971|protein_coding|
NT5E	protein_coding	-2.36764099683446	6.73568182835397e-27	5.64709201901768e-24	ENST00000416334.5|ENSG00000135318.11|OTTHUMG00000015139.2|OTTHUMT00000041390.2|NT5E-003|NT5E|689|protein_coding|
SPTB	protein_coding	3.74653197615687	7.26046536729014e-27	5.9722122292902e-24	ENST00000389721.9|ENSG00000070182.19|OTTHUMG00000171550.6|OTTHUMT00000414080.1|SPTB-004|SPTB|6705|protein_coding|
FKBP4	protein_coding	-1.37316743780962	1.55571901170458e-26	1.2559838154495e-23	ENST00000001008.5|ENSG00000004478.7|OTTHUMG00000090429.3|OTTHUMT00000206861.2|FKBP4-001|FKBP4|3732|protein_coding|
ACLY	protein_coding	-1.33317526106179	1.71879521315071e-26	1.36241083840943e-23	ENST00000590151.5|ENSG00000131473.16|OTTHUMG00000133507.3|OTTHUMT00000449109.1|ACLY-003|ACLY|4309|protein_coding|
CDCA8	protein_coding	-2.09656119134026	2.850198658393e-26	2.21887965555895e-23	ENST00000327331.2|ENSG00000134690.10|OTTHUMG00000004320.1|OTTHUMT00000012474.1|CDCA8-002|CDCA8|2303|protein_coding|
MT-RNR2	Mt_rRNA	2.39044515031071	3.30644290268481e-26	2.52890675062188e-23	ENST00000387347.2|ENSG00000210082.2|-|-|MT-RNR2-201|MT-RNR2|1559|Mt_rRNA|
TRIM14	protein_coding	-2.28307397085526	1.56322680445566e-25	1.17500751322498e-22	ENST00000341469.6|ENSG00000106785.14|OTTHUMG00000020339.4|OTTHUMT00000053350.1|TRIM14-001|TRIM14|4454|protein_coding|
CYP1B1	protein_coding	2.62871624213825	1.64249170228079e-25	1.21366217377344e-22	ENST00000610745.4|ENSG00000138061.11|OTTHUMG00000100970.8|OTTHUMT00000218580.6|CYP1B1-001|CYP1B1|5250|protein_coding|
SRSF2	protein_coding	-3.31577483230751	1.87246791834743e-25	1.36053518947124e-22	ENST00000359995.9|ENSG00000161547.16|OTTHUMG00000177547.5|OTTHUMT00000437490.1|SRSF2-001|SRSF2|1927|protein_coding|
HSP90AA1	retained_intron	-1.3832997250158	1.9861150169632e-25	1.4194536111398e-22	ENST00000556554.1|ENSG00000080824.18|OTTHUMG00000171752.7|OTTHUMT00000414958.1|HSP90AA1-004|HSP90AA1|552|retained_intron|
ACTB	processed_transcript	-1.85629023310035	2.78549203461637e-25	1.95865017324411e-22	ENST00000464611.1|ENSG00000075624.13|OTTHUMG00000023268.7|OTTHUMT00000324086.1|ACTB-013|ACTB|715|processed_transcript|
FSTL1	protein_coding	-1.88805534388185	5.36244868038272e-25	3.71081448682484e-22	ENST00000295633.7|ENSG00000163430.11|OTTHUMG00000159440.2|OTTHUMT00000355399.1|FSTL1-001|FSTL1|5943|protein_coding|
FAM120A	protein_coding	-1.39408205172688	7.71861505039265e-25	5.25782408963935e-22	ENST00000277165.10|ENSG00000048828.16|OTTHUMG00000020252.2|OTTHUMT00000053160.2|FAM120A-004|FAM120A|5118|protein_coding|
SCEL	protein_coding	3.97014495959548	9.55858311661868e-25	6.41101522387859e-22	ENST00000377246.7|ENSG00000136155.16|OTTHUMG00000017107.3|OTTHUMT00000045338.2|SCEL-001|SCEL|3081|protein_coding|
PRR11	protein_coding	-1.99513918590889	1.46985001773715e-24	9.70902748079827e-22	ENST00000262293.8|ENSG00000068489.12|OTTHUMG00000179362.3|OTTHUMT00000445949.1|PRR11-001|PRR11|2332|protein_coding|
TXNIP	protein_coding	2.22380834238796	1.53699615238805e-24	1.00010275014193e-21	ENST00000582401.5|ENSG00000265972.5|OTTHUMG00000013755.6|OTTHUMT00000038547.3|TXNIP-001|TXNIP|2926|protein_coding|
NT5E	protein_coding	-1.59771099338925	1.65874255462866e-24	1.06344912369987e-21	ENST00000257770.7|ENSG00000135318.11|OTTHUMG00000015139.2|OTTHUMT00000041388.1|NT5E-001|NT5E|3548|protein_coding|
KIF2C	protein_coding	-1.27708323533916	2.18825490802662e-24	1.38259653580186e-21	ENST00000372224.8|ENSG00000142945.12|OTTHUMG00000008416.6|OTTHUMT00000023180.1|KIF2C-001|KIF2C|2879|protein_coding|
LRRC15	protein_coding	5.55075137862438	2.37463149391196e-24	1.47892049440837e-21	ENST00000347624.3|ENSG00000172061.8|OTTHUMG00000156048.2|OTTHUMT00000342858.2|LRRC15-001|LRRC15|5883|protein_coding|
DEPDC1	protein_coding	-2.82255035992439	2.96848109965335e-24	1.82273101437306e-21	ENST00000370966.9|ENSG00000024526.16|OTTHUMG00000009212.4|OTTHUMT00000025513.2|DEPDC1-001|DEPDC1|4586|protein_coding|
FADS2	protein_coding	-1.84594899572838	3.21518888650803e-24	1.94679687078061e-21	ENST00000257261.10|ENSG00000134824.13|OTTHUMG00000163794.4|OTTHUMT00000375581.1|FADS2-001|FADS2|2964|protein_coding|
TGOLN2	protein_coding	-1.69990353019478	4.31567277368354e-24	2.57734342796586e-21	ENST00000398263.6|ENSG00000152291.13|OTTHUMG00000153017.4|OTTHUMT00000329026.1|TGOLN2-002|TGOLN2|6138|protein_coding|
KIF18B	protein_coding	-2.0866086570799	5.42741331687178e-24	3.19747987786949e-21	ENST00000587309.5|ENSG00000186185.13|OTTHUMG00000179867.1|OTTHUMT00000448723.1|KIF18B-002|KIF18B|4217|protein_coding|
ACSL5	protein_coding	4.94270502731463	6.0162020600456e-24	3.49709793346331e-21	ENST00000354655.8|ENSG00000197142.10|OTTHUMG00000019060.1|OTTHUMT00000050387.1|ACSL5-002|ACSL5|3351|protein_coding|
REEP6	protein_coding	2.74074499606435	6.41854728727362e-24	3.68188141494711e-21	ENST00000233596.7|ENSG00000115255.10|OTTHUMG00000180072.4|OTTHUMT00000449623.3|REEP6-001|REEP6|1794|protein_coding|
ASB1	protein_coding	1.38208869957997	8.79894288196683e-24	4.98180147898995e-21	ENST00000264607.8|ENSG00000065802.11|OTTHUMG00000152866.1|OTTHUMT00000328294.1|ASB1-001|ASB1|6994|protein_coding|
EREG	protein_coding	1.71848090286822	9.62805873555286e-24	5.38134421327131e-21	ENST00000244869.2|ENSG00000124882.3|OTTHUMG00000130005.2|OTTHUMT00000252276.1|EREG-001|EREG|4619|protein_coding|
PDIA4	protein_coding	-1.11499699268581	1.09749444522667e-23	6.05650225748126e-21	ENST00000286091.8|ENSG00000155660.10|OTTHUMG00000150248.2|OTTHUMT00000317077.1|PDIA4-001|PDIA4|2903|protein_coding|
FSTL1	protein_coding	-3.95998192891129	1.18764994455804e-23	6.47209837286901e-21	ENST00000424703.6|ENSG00000163430.11|OTTHUMG00000159440.2|OTTHUMT00000355402.1|FSTL1-004|FSTL1|1396|protein_coding|
ZCCHC12	protein_coding	6.75435080317858	1.30506601909695e-23	7.02415532945072e-21	ENST00000310164.2|ENSG00000174460.3|OTTHUMG00000022261.1|OTTHUMT00000058014.1|ZCCHC12-001|ZCCHC12|2231|protein_coding|
LMNB2	protein_coding	-1.58955975680884	1.46529743819846e-23	7.79037891654877e-21	ENST00000325327.3|ENSG00000176619.12|OTTHUMG00000150626.5|OTTHUMT00000319205.3|LMNB2-001|LMNB2|4671|protein_coding|
NUP210	protein_coding	-1.51284015280432	1.83720723652738e-23	9.64998634742741e-21	ENST00000254508.6|ENSG00000132182.11|OTTHUMG00000157268.2|OTTHUMT00000340085.2|NUP210-001|NUP210|7193|protein_coding|
NXF1	protein_coding	-5.17980564577609	1.96416980050131e-23	1.01940412646018e-20	ENST00000531131.1|ENSG00000162231.13|OTTHUMG00000167612.7|OTTHUMT00000395370.3|NXF1-004|NXF1|1023|protein_coding|
RP11-284F21.9	lincRNA	3.87608970533031	2.06809757256573e-23	1.06071507968912e-20	ENST00000606343.1|ENSG00000272068.1|OTTHUMG00000185553.1|OTTHUMT00000470701.1|RP11-284F21.9-001|RP11-284F21.9|3222|lincRNA|
HNRNPM	protein_coding	-2.30856828355167	2.20737141541126e-23	1.11898330495662e-20	ENST00000598367.5|ENSG00000099783.11|OTTHUMG00000182383.6|OTTHUMT00000460945.1|HNRNPM-008|HNRNPM|298|protein_coding|
KPNA2	protein_coding	-1.27802442658908	2.77216191135819e-23	1.38913989296059e-20	ENST00000330459.7|ENSG00000182481.8|OTTHUMG00000179784.2|OTTHUMT00000448108.1|KPNA2-001|KPNA2|2181|protein_coding|
NEAT1	lincRNA	1.99418099515353	3.52360487286967e-23	1.74562588679121e-20	ENST00000501122.2|ENSG00000245532.7|OTTHUMG00000166321.6|OTTHUMT00000389142.3|NEAT1-001|NEAT1|22743|lincRNA|
GTSE1	protein_coding	-2.00367978893758	4.20477243758975e-23	2.05967706954116e-20	ENST00000454366.1|ENSG00000075218.18|OTTHUMG00000150486.2|OTTHUMT00000318360.2|GTSE1-001|GTSE1|3112|protein_coding|
GABARAPL1	protein_coding	2.67783135697267	5.8899850491312e-23	2.85310875779915e-20	ENST00000539170.5|ENSG00000139112.10|OTTHUMG00000168411.9|OTTHUMT00000399657.2|GABARAPL1-005|GABARAPL1|1700|protein_coding|
SERPINB2	protein_coding	6.4936442384462	6.94845614343611e-23	3.32884498933231e-20	ENST00000299502.8|ENSG00000197632.8|OTTHUMG00000060592.4|OTTHUMT00000134009.1|SERPINB2-001|SERPINB2|1913|protein_coding|
GAR1	protein_coding	-6.04741331977601	9.78470467846303e-23	4.63667375176385e-20	ENST00000394631.7|ENSG00000109534.16|OTTHUMG00000161108.5|OTTHUMT00000363808.4|GAR1-001|GAR1|1011|protein_coding|
RP11-54H7.4	lincRNA	2.05086031837144	9.92166291136722e-23	4.65101952993511e-20	ENST00000618966.1|ENSG00000275216.1|OTTHUMG00000187241.1|OTTHUMT00000474629.1|RP11-54H7.4-001|RP11-54H7.4|4205|lincRNA|
NPM1	protein_coding	-1.53646952696355	1.15414684113508e-22	5.29644059853947e-20	ENST00000517671.5|ENSG00000181163.13|OTTHUMG00000130465.4|OTTHUMT00000372225.1|NPM1-004|NPM1|1338|protein_coding|
DHRS2	retained_intron	6.24862473892139	1.15362052570029e-22	5.29644059853947e-20	ENST00000556729.1|ENSG00000100867.14|OTTHUMG00000028771.5|OTTHUMT00000413847.1|DHRS2-006|DHRS2|5318|retained_intron|
CYP51A1	protein_coding	-1.29898643794526	1.19482647572819e-22	5.42600573290066e-20	ENST00000003100.12|ENSG00000001630.15|OTTHUMG00000131131.6|OTTHUMT00000253812.4|CYP51A1-001|CYP51A1|3210|protein_coding|
TFPI2	protein_coding	3.28880661091218	1.56196054280664e-22	7.02012699218538e-20	ENST00000451238.1|ENSG00000105825.11|OTTHUMG00000022963.3|OTTHUMT00000341555.1|TFPI2-003|TFPI2|781|protein_coding|
AHNAK2	protein_coding	1.93668125885064	2.34825046514227e-22	1.04463599263615e-19	ENST00000333244.5|ENSG00000185567.6|OTTHUMG00000170765.1|OTTHUMT00000410300.1|AHNAK2-001|AHNAK2|18254|protein_coding|
LINC00963	lincRNA	3.28465763401714	2.7359653627157e-22	1.20481965609044e-19	ENST00000419300.3|ENSG00000204054.13|OTTHUMG00000020783.9|OTTHUMT00000106519.3|LINC00963-007|LINC00963|9557|lincRNA|
HSPD1	protein_coding	-1.84882105507969	2.94419802851263e-22	1.27380117294262e-19	ENST00000345042.6|ENSG00000144381.16|OTTHUMG00000154463.4|-|HSPD1-201|HSPD1|2299|protein_coding|
SLC16A1	protein_coding	5.30252378995526	2.95104868490698e-22	1.27380117294262e-19	ENST00000369626.7|ENSG00000155380.11|OTTHUMG00000012129.2|OTTHUMT00000033539.1|SLC16A1-001|SLC16A1|3910|protein_coding|
PTMA	protein_coding	-1.88408537550115	3.09909472990303e-22	1.32458954749855e-19	ENST00000341369.11|ENSG00000187514.16|OTTHUMG00000153810.3|OTTHUMT00000332553.1|PTMA-002|PTMA|1212|protein_coding|
ATP1A3	non_stop_decay	2.77602846565979	3.90101194021246e-22	1.65115064607284e-19	ENST00000441343.5|ENSG00000105409.16|OTTHUMG00000137384.9|OTTHUMT00000268108.3|ATP1A3-002|ATP1A3|3818|non_stop_decay|
TUBA1B	nonsense_mediated_decay	-2.62374434257505	4.3922947812803e-22	1.84121618542977e-19	ENST00000547765.5|ENSG00000123416.15|OTTHUMG00000170410.2|OTTHUMT00000409007.1|TUBA1B-006|TUBA1B|1875|nonsense_mediated_decay|
HSP90AA1	protein_coding	-1.29640356790337	4.45316658721397e-22	1.84895476701124e-19	ENST00000216281.12|ENSG00000080824.18|OTTHUMG00000171752.7|OTTHUMT00000414952.2|HSP90AA1-002|HSP90AA1|3379|protein_coding|
ANLN	protein_coding	-1.61324450131285	5.83634121914484e-22	2.40038803575319e-19	ENST00000265748.6|ENSG00000011426.10|OTTHUMG00000023143.7|OTTHUMT00000218582.3|ANLN-001|ANLN|4787|protein_coding|
BOP1	protein_coding	-1.30801843056569	7.46660700482133e-22	3.04218877553449e-19	ENST00000569669.5|ENSG00000261236.7|OTTHUMG00000174603.3|OTTHUMT00000426981.2|BOP1-001|BOP1|2303|protein_coding|
SLC25A5	protein_coding	-0.984996076753361	8.44877118741386e-22	3.41048730265273e-19	ENST00000317881.8|ENSG00000005022.5|OTTHUMG00000022715.2|OTTHUMT00000058952.2|SLC25A5-001|SLC25A5|1274|protein_coding|
BCYRN1	scRNA	-3.64954509988231	9.05633414570454e-22	3.62220131574436e-19	ENST00000418539.2|ENSG00000236824.2|OTTHUMG00000151778.2|OTTHUMT00000323892.2|BCYRN1-001|BCYRN1|200|scRNA|
RBMX	protein_coding	-1.49616227609985	1.00671705011885e-21	3.98989422881647e-19	ENST00000320676.11|ENSG00000147274.14|OTTHUMG00000022517.2|OTTHUMT00000058507.1|RBMX-001|RBMX|2012|protein_coding|
SRI	protein_coding	-5.67465808787103	1.16223170159367e-21	4.56474353717818e-19	ENST00000419179.5|ENSG00000075142.13|OTTHUMG00000157267.4|OTTHUMT00000336536.1|SRI-005|SRI|1307|protein_coding|
STRAP	retained_intron	6.21237051555758	1.33282897209745e-21	5.18803677388932e-19	ENST00000539887.1|ENSG00000023734.10|OTTHUMG00000168791.1|OTTHUMT00000401117.1|STRAP-007|STRAP|676|retained_intron|
DLGAP5	protein_coding	-1.60042932518354	1.46829786148916e-21	5.66477111234349e-19	ENST00000395425.6|ENSG00000126787.12|OTTHUMG00000140310.2|OTTHUMT00000276909.2|DLGAP5-002|DLGAP5|2954|protein_coding|
SFPQ	protein_coding	-1.5941361666727	1.48948967845012e-21	5.69612210716766e-19	ENST00000357214.5|ENSG00000116560.10|OTTHUMG00000004157.7|OTTHUMT00000011984.4|SFPQ-001|SFPQ|3747|protein_coding|
SPAG5	protein_coding	-1.63691854461905	1.60724328764389e-21	6.09298942331506e-19	ENST00000321765.9|ENSG00000076382.16|OTTHUMG00000166586.26|OTTHUMT00000390564.2|SPAG5-001|SPAG5|4040|protein_coding|
TFPI2	protein_coding	2.79601309433423	1.86116752878714e-21	6.99478099870726e-19	ENST00000222543.9|ENSG00000105825.11|OTTHUMG00000022963.3|OTTHUMT00000254720.2|TFPI2-001|TFPI2|2444|protein_coding|
FASN	nonsense_mediated_decay	-5.22302140068793	2.57497586767795e-21	9.59475623310151e-19	ENST00000580382.1|ENSG00000169710.8|OTTHUMG00000178527.5|OTTHUMT00000442372.1|FASN-005|FASN|681|nonsense_mediated_decay|
PARP1	protein_coding	-1.0921815583221	2.8948690725375e-21	1.06953145835886e-18	ENST00000366794.9|ENSG00000143799.12|OTTHUMG00000037556.3|OTTHUMT00000091519.1|PARP1-001|PARP1|3958|protein_coding|
CREG1	protein_coding	1.73165326981396	3.01415668401338e-21	1.10424516635502e-18	ENST00000370509.4|ENSG00000143162.7|OTTHUMG00000034682.1|OTTHUMT00000083911.1|CREG1-001|CREG1|1974|protein_coding|
TUBA1B	protein_coding	-2.33303665798986	5.0487145785003e-21	1.83419800636916e-18	ENST00000336023.9|ENSG00000123416.15|OTTHUMG00000170410.2|OTTHUMT00000409005.1|TUBA1B-001|TUBA1B|1627|protein_coding|
DDIT3	protein_coding	3.22957150654258	6.35006243391982e-21	2.28791175098486e-18	ENST00000547303.5|ENSG00000175197.11|OTTHUMG00000170046.3|OTTHUMT00000407134.1|DDIT3-006|DDIT3|872|protein_coding|
EPG5	protein_coding	1.50787147555988	7.68518153105125e-21	2.7462555248173e-18	ENST00000282041.9|ENSG00000152223.12|OTTHUMG00000132626.4|OTTHUMT00000445081.1|EPG5-001|EPG5|12633|protein_coding|
ACAT2	protein_coding	-1.69251102055707	8.57691415187641e-21	3.03999308426995e-18	ENST00000367048.4|ENSG00000120437.8|OTTHUMG00000015935.1|OTTHUMT00000042912.1|ACAT2-001|ACAT2|3180|protein_coding|
BANF1	processed_transcript	-5.22667506156779	9.28007862473909e-21	3.26269603003327e-18	ENST00000524628.1|ENSG00000175334.7|OTTHUMG00000166749.2|OTTHUMT00000391344.1|BANF1-008|BANF1|612|processed_transcript|
HSP90AB1	protein_coding	-1.64215592553503	1.0724841327938e-20	3.7404814602623e-18	ENST00000371646.9|ENSG00000096384.19|OTTHUMG00000014761.7|OTTHUMT00000040728.2|HSP90AB1-003|HSP90AB1|2572|protein_coding|
SHCBP1	protein_coding	-1.55701000158535	1.189442466151e-20	4.11547093288244e-18	ENST00000303383.7|ENSG00000171241.8|OTTHUMG00000132540.4|OTTHUMT00000255740.1|SHCBP1-001|SHCBP1|3461|protein_coding|
CTSV	protein_coding	2.87867350704438	1.52339758482758e-20	5.22945205575931e-18	ENST00000259470.5|ENSG00000136943.10|OTTHUMG00000020314.2|OTTHUMT00000053301.2|CTSV-001|CTSV|1546|protein_coding|
INSIG1	protein_coding	-1.76855951383013	1.95078555326206e-20	6.6442536703135e-18	ENST00000340368.8|ENSG00000186480.12|OTTHUMG00000151330.5|OTTHUMT00000322244.3|INSIG1-001|INSIG1|3010|protein_coding|
PPP1R15A	protein_coding	1.25237324935687	2.05131388943142e-20	6.93248684679476e-18	ENST00000200453.5|ENSG00000087074.7|OTTHUMG00000183330.2|OTTHUMT00000466226.1|PPP1R15A-001|PPP1R15A|2378|protein_coding|
ARL6IP1	protein_coding	-1.4918281972492	2.16370818225162e-20	7.25607860872628e-18	ENST00000304414.11|ENSG00000170540.14|OTTHUMG00000131367.5|OTTHUMT00000254156.3|ARL6IP1-001|ARL6IP1|2409|protein_coding|
EMC3	protein_coding	5.89727311960205	2.18566347956359e-20	7.27375458435527e-18	ENST00000470827.2|ENSG00000125037.12|OTTHUMG00000128652.5|OTTHUMT00000339889.3|EMC3-006|EMC3|570|protein_coding|
PRDX3	protein_coding	-1.21699210446369	2.47524993528728e-20	8.06379065807426e-18	ENST00000298510.3|ENSG00000165672.6|OTTHUMG00000019146.2|OTTHUMT00000050639.2|PRDX3-001|PRDX3|1591|protein_coding|
PCBD1	protein_coding	-2.39362369449582	2.47854837182758e-20	8.06379065807426e-18	ENST00000299299.3|ENSG00000166228.8|OTTHUMG00000018417.1|OTTHUMT00000048527.1|PCBD1-001|PCBD1|1006|protein_coding|
LUCAT1	lincRNA	4.33112548945226	2.47561744893359e-20	8.06379065807426e-18	ENST00000513626.1|ENSG00000248323.5|OTTHUMG00000162611.1|OTTHUMT00000369757.1|LUCAT1-002|LUCAT1|2672|lincRNA|
PLIN5	protein_coding	6.18323527662685	2.89077944261308e-20	9.33529041334516e-18	ENST00000381848.7|ENSG00000214456.8|OTTHUMG00000182008.2|OTTHUMT00000458647.1|PLIN5-001|PLIN5|2470|protein_coding|
HMGB1P5	transcribed_processed_pseudogene	-1.80305580086722	2.99829013877714e-20	9.61128359486236e-18	ENST00000255320.6|ENSG00000132967.9|OTTHUMG00000155591.1|OTTHUMT00000340802.1|HMGB1P5-001|HMGB1P5|642|transcribed_processed_pseudogene|
SOGA1	protein_coding	-1.73299383047301	3.39121492034026e-20	1.07914894647558e-17	ENST00000237536.8|ENSG00000149639.14|OTTHUMG00000032395.7|OTTHUMT00000276635.1|SOGA1-005|SOGA1|14371|protein_coding|
CLU	protein_coding	2.65525444898865	4.28547589966392e-20	1.35383773421557e-17	ENST00000405140.7|ENSG00000120885.21|OTTHUMG00000102114.7|OTTHUMT00000376149.1|CLU-004|CLU|2098|protein_coding|
SHMT1	protein_coding	-1.93037815116254	4.8922503552114e-20	1.53440680925033e-17	ENST00000316694.7|ENSG00000176974.19|OTTHUMG00000059094.6|OTTHUMT00000130831.2|SHMT1-001|SHMT1|2464|protein_coding|
RFX7	protein_coding	-1.90781678787502	5.64621063602461e-20	1.75822999205806e-17	ENST00000559447.6|ENSG00000181827.14|OTTHUMG00000172508.6|OTTHUMT00000418841.5|RFX7-001|RFX7|10426|protein_coding|
PLAU	protein_coding	-1.24804895869984	7.22603896460527e-20	2.234229749652e-17	ENST00000372764.3|ENSG00000122861.15|OTTHUMG00000018494.5|OTTHUMT00000048727.1|PLAU-001|PLAU|2321|protein_coding|
PRC1	protein_coding	-1.79315006372637	9.89829453550617e-20	3.03891583499949e-17	ENST00000394249.7|ENSG00000198901.13|OTTHUMG00000171685.7|OTTHUMT00000414757.2|PRC1-001|PRC1|3034|protein_coding|
RP11-467L13.7	antisense	4.04129517779622	1.19376875644295e-19	3.63940858083125e-17	ENST00000619086.1|ENSG00000276900.1|OTTHUMG00000187205.1|OTTHUMT00000474575.1|RP11-467L13.7-001|RP11-467L13.7|2088|antisense|
IGFBP4	protein_coding	-2.53922757371101	1.44133144278583e-19	4.3636309430341e-17	ENST00000269593.4|ENSG00000141753.6|OTTHUMG00000133326.1|OTTHUMT00000257134.1|IGFBP4-001|IGFBP4|2200|protein_coding|
ABCB10	protein_coding	-1.87192951076961	1.89934599460217e-19	5.71061296418455e-17	ENST00000344517.4|ENSG00000135776.4|OTTHUMG00000039471.1|OTTHUMT00000095240.1|ABCB10-001|ABCB10|3857|protein_coding|
BUB1	protein_coding	-2.22741875020854	2.77005472709198e-19	8.27145930700697e-17	ENST00000302759.10|ENSG00000169679.14|OTTHUMG00000153638.5|OTTHUMT00000331925.1|BUB1-001|BUB1|3507|protein_coding|
TENM1	protein_coding	3.36979666610132	2.9048225276884e-19	8.61487366783015e-17	ENST00000371130.7|ENSG00000009694.13|OTTHUMG00000022721.1|OTTHUMT00000058985.1|TENM1-001|TENM1|12875|protein_coding|
TSPAN13	protein_coding	2.78104146463859	3.02316145839792e-19	8.90525317164295e-17	ENST00000262067.4|ENSG00000106537.7|OTTHUMG00000022968.5|OTTHUMT00000250178.2|TSPAN13-001|TSPAN13|2093|protein_coding|
ALDOC	protein_coding	2.90837207708537	3.29760745127521e-19	9.64848956012041e-17	ENST00000395321.6|ENSG00000109107.13|OTTHUMG00000132605.7|OTTHUMT00000255841.2|ALDOC-003|ALDOC|1722|protein_coding|
AARS	protein_coding	1.400289820575	3.43005091035536e-19	9.96909996585681e-17	ENST00000261772.12|ENSG00000090861.15|OTTHUMG00000177042.7|OTTHUMT00000435021.2|AARS-001|AARS|3477|protein_coding|
PTPRG	protein_coding	-1.38309554326994	3.8693170425475e-19	1.11713076680067e-16	ENST00000474889.5|ENSG00000144724.19|OTTHUMG00000158660.1|OTTHUMT00000351674.1|PTPRG-001|PTPRG|9021|protein_coding|
CD96	protein_coding	-2.21291765437109	3.94559743530955e-19	1.13165964335365e-16	ENST00000283285.9|ENSG00000153283.12|OTTHUMG00000159275.5|OTTHUMT00000354312.2|CD96-001|CD96|4324|protein_coding|
CHD3	protein_coding	-2.05656149326591	4.36255468996163e-19	1.24307146577495e-16	ENST00000358181.8|ENSG00000170004.16|OTTHUMG00000150427.4|OTTHUMT00000318051.1|CHD3-002|CHD3|7286|protein_coding|
PLCXD2	protein_coding	1.97543289933964	4.43159318435875e-19	1.2545437432812e-16	ENST00000636933.1|ENSG00000240891.7|OTTHUMG00000159279.4|OTTHUMT00000354324.2|PLCXD2-004|PLCXD2|7710|protein_coding|
DUSP1	protein_coding	1.6416308613924	6.4529798969505e-19	1.81499426830615e-16	ENST00000239223.3|ENSG00000120129.5|OTTHUMG00000130523.3|OTTHUMT00000252943.3|DUSP1-001|DUSP1|2019|protein_coding|
LDLR	processed_transcript	-5.36430663247261	6.92230635027426e-19	1.92693046579798e-16	ENST00000560628.1|ENSG00000130164.13|OTTHUMG00000171935.8|OTTHUMT00000416149.1|LDLR-014|LDLR|535|processed_transcript|
ANP32E	protein_coding	-1.77851861361699	6.93935414098271e-19	1.92693046579798e-16	ENST00000583931.5|ENSG00000143401.14|OTTHUMG00000012547.5|OTTHUMT00000035056.3|ANP32E-001|ANP32E|3451|protein_coding|
TUBB4B	protein_coding	-1.75755636321081	7.30164304260371e-19	2.01469892459083e-16	ENST00000340384.4|ENSG00000188229.5|OTTHUMG00000131783.2|OTTHUMT00000254715.1|TUBB4B-001|TUBB4B|1637|protein_coding|
SRSF3	protein_coding	-1.51418921997599	8.1120410846911e-19	2.22422983099493e-16	ENST00000373715.10|ENSG00000112081.16|OTTHUMG00000014599.7|OTTHUMT00000040347.2|SRSF3-001|SRSF3|4222|protein_coding|
TWSG1	protein_coding	-1.47124389724768	8.48315844373074e-19	2.31144859695553e-16	ENST00000262120.9|ENSG00000128791.11|OTTHUMG00000131597.4|OTTHUMT00000254480.2|TWSG1-001|TWSG1|3756|protein_coding|
BBS10	protein_coding	1.69093961584287	1.11632555220945e-18	3.02281545180889e-16	ENST00000393262.3|ENSG00000179941.6|OTTHUMG00000147352.2|OTTHUMT00000303983.2|BBS10-001|BBS10|3595|protein_coding|
TUBB	protein_coding	-1.80516249204855	1.2282159962243e-18	3.30526571428361e-16	ENST00000327892.12|ENSG00000196230.12|OTTHUMG00000031059.2|OTTHUMT00000076074.2|TUBB-001|TUBB|2670|protein_coding|
HNRNPM	protein_coding	-1.81599065141072	1.30315441431051e-18	3.48541839547736e-16	ENST00000325495.8|ENSG00000099783.11|OTTHUMG00000182383.6|OTTHUMT00000460894.1|HNRNPM-002|HNRNPM|2494|protein_coding|
SDC1	protein_coding	-1.32545803944668	1.5488090359721e-18	4.1171877275756e-16	ENST00000254351.8|ENSG00000115884.10|OTTHUMG00000090751.4|OTTHUMT00000207495.1|SDC1-001|SDC1|3147|protein_coding|
DUSP7	protein_coding	-1.7052928341437	1.66188502040377e-18	4.39100238481957e-16	ENST00000495880.1|ENSG00000164086.9|OTTHUMG00000157819.1|OTTHUMT00000349697.1|DUSP7-001|DUSP7|3340|protein_coding|
PLK1	retained_intron	-3.46999424530219	1.76698466803946e-18	4.64057009565352e-16	ENST00000564794.1|ENSG00000166851.14|OTTHUMG00000096984.5|OTTHUMT00000435294.1|PLK1-010|PLK1|683|retained_intron|
TACC3	protein_coding	-1.57297802603749	1.86629705487697e-18	4.87204110206086e-16	ENST00000313288.8|ENSG00000013810.18|OTTHUMG00000089535.20|OTTHUMT00000203730.2|TACC3-001|TACC3|2781|protein_coding|
PLXNB2	processed_transcript	-5.33150306894429	1.91829401163903e-18	4.97797296020327e-16	ENST00000496720.1|ENSG00000196576.14|OTTHUMG00000150219.8|OTTHUMT00000316897.1|PLXNB2-009|PLXNB2|913|processed_transcript|
U2AF2	protein_coding	-1.72615288391611	2.22663807652201e-18	5.74393571503277e-16	ENST00000308924.8|ENSG00000063244.12|OTTHUMG00000180908.4|OTTHUMT00000453599.1|U2AF2-002|U2AF2|1698|protein_coding|
HS1BP3	protein_coding	1.47441079795796	2.43947595091924e-18	6.25596432683971e-16	ENST00000304031.7|ENSG00000118960.12|OTTHUMG00000122099.3|OTTHUMT00000242863.1|HS1BP3-001|HS1BP3|2370|protein_coding|
CALB2	protein_coding	5.30093719361217	2.76880298378525e-18	7.03720361407104e-16	ENST00000302628.8|ENSG00000172137.18|OTTHUMG00000137589.6|OTTHUMT00000268988.1|CALB2-001|CALB2|1466|protein_coding|
RP11-284F21.10	antisense	3.34681381914884	2.77639926052899e-18	7.03720361407104e-16	ENST00000605886.1|ENSG00000272405.1|OTTHUMG00000185554.1|OTTHUMT00000470702.1|RP11-284F21.10-001|RP11-284F21.10|3222|antisense|
TPP1	protein_coding	1.69896038640191	3.00752285605135e-18	7.53540036967899e-16	ENST00000533371.5|ENSG00000166340.15|OTTHUMG00000133404.5|OTTHUMT00000384527.1|TPP1-003|TPP1|3536|protein_coding|
ZNF766	protein_coding	5.39774488505691	3.00172412712398e-18	7.53540036967899e-16	ENST00000593612.1|ENSG00000196214.10|OTTHUMG00000182629.4|OTTHUMT00000462783.1|ZNF766-002|ZNF766|2331|protein_coding|
KIF11	protein_coding	-1.4415750595466	3.17866841599311e-18	7.91869875792204e-16	ENST00000260731.4|ENSG00000138160.5|OTTHUMG00000018761.2|OTTHUMT00000049401.2|KIF11-001|KIF11|4860|protein_coding|
NATD1	protein_coding	3.44995713798933	3.33755688939893e-18	8.26728012217247e-16	ENST00000611551.1|ENSG00000274180.1|OTTHUMG00000130764.7|OTTHUMT00000253275.7|NATD1-001|NATD1|4931|protein_coding|
ACAT2	processed_transcript	-1.76337397920099	3.76129684197351e-18	9.21221893947625e-16	ENST00000472052.1|ENSG00000120437.8|OTTHUMG00000015935.1|OTTHUMT00000042914.1|ACAT2-003|ACAT2|1641|processed_transcript|
TNFRSF10A	protein_coding	-5.27451823427701	3.75747525513506e-18	9.21221893947625e-16	ENST00000613472.1|ENSG00000104689.9|OTTHUMG00000097843.2|-|TNFRSF10A-201|TNFRSF10A|978|protein_coding|
HSPD1	retained_intron	-1.67658970437993	4.01898160833823e-18	9.78835319536947e-16	ENST00000491249.1|ENSG00000144381.16|OTTHUMG00000154463.4|OTTHUMT00000335326.1|HSPD1-003|HSPD1|860|retained_intron|
DBNL	protein_coding	2.08901798460204	4.21369089396077e-18	1.0205559345173e-15	ENST00000432854.5|ENSG00000136279.20|OTTHUMG00000155350.5|OTTHUMT00000339580.1|DBNL-009|DBNL|9618|protein_coding|
VSIR	protein_coding	5.6341721039995	4.40579325161938e-18	1.06118763866077e-15	ENST00000470317.2|ENSG00000107738.19|OTTHUMG00000018426.3|OTTHUMT00000048550.2|VSIR-003|VSIR|758|protein_coding|
ENPP2	protein_coding	5.55154274267833	4.59537517858486e-18	1.10076910047025e-15	ENST00000427067.6|ENSG00000136960.12|OTTHUMG00000164995.2|OTTHUMT00000381386.1|ENPP2-001|ENPP2|3271|protein_coding|
HNRNPA3	retained_intron	5.76573063348595	5.81380612261791e-18	1.38502017334235e-15	ENST00000483137.1|ENSG00000170144.20|OTTHUMG00000132529.11|OTTHUMT00000334047.1|HNRNPA3-012|HNRNPA3|627|retained_intron|
TUBA1C	protein_coding	-1.56553060140106	6.17678382503609e-18	1.46349493280583e-15	ENST00000541364.5|ENSG00000167553.15|OTTHUMG00000169497.4|OTTHUMT00000404420.2|TUBA1C-002|TUBA1C|1695|protein_coding|
KPNB1	protein_coding	-1.18675614820482	6.33549378625417e-18	1.49298479516506e-15	ENST00000540627.5|ENSG00000108424.9|OTTHUMG00000036957.4|OTTHUMT00000441351.1|KPNB1-003|KPNB1|2989|protein_coding|
PIWIL2	protein_coding	4.72005113301463	7.25646778003236e-18	1.70082241579726e-15	ENST00000356766.10|ENSG00000197181.11|OTTHUMG00000097767.2|OTTHUMT00000215006.2|PIWIL2-001|PIWIL2|5128|protein_coding|
PEBP1	protein_coding	-1.347329639661	9.59293835623561e-18	2.23643711539277e-15	ENST00000261313.2|ENSG00000089220.4|OTTHUMG00000168860.1|OTTHUMT00000401405.1|PEBP1-001|PEBP1|1697|protein_coding|
DBF4	nonsense_mediated_decay	-1.71130719187009	1.09983817661569e-17	2.55045452913497e-15	ENST00000431138.5|ENSG00000006634.7|OTTHUMG00000131034.6|OTTHUMT00000337969.2|DBF4-003|DBF4|2342|nonsense_mediated_decay|
TSC22D1	protein_coding	2.09894527064697	1.15876999103415e-17	2.67289611265211e-15	ENST00000261489.6|ENSG00000102804.14|OTTHUMG00000016838.7|OTTHUMT00000044744.3|TSC22D1-002|TSC22D1|3135|protein_coding|
EML6	protein_coding	1.91645660232333	1.2488935272578e-17	2.86561906391215e-15	ENST00000356458.6|ENSG00000214595.11|OTTHUMG00000152035.10|OTTHUMT00000324997.3|EML6-001|EML6|8320|protein_coding|
PPP1R14B	protein_coding	-2.0659795263936	1.38991385191704e-17	3.17249655959033e-15	ENST00000392210.6|ENSG00000173457.10|OTTHUMG00000167846.3|OTTHUMT00000396585.2|PPP1R14B-002|PPP1R14B|600|protein_coding|
SDPR	protein_coding	-2.00868778351891	1.45347226459117e-17	3.28319051021331e-15	ENST00000304141.4|ENSG00000168497.4|OTTHUMG00000154309.2|OTTHUMT00000334791.2|SDPR-001|SDPR|3229|protein_coding|
CLIP4	protein_coding	1.80847215336811	1.45000321711563e-17	3.28319051021331e-15	ENST00000320081.9|ENSG00000115295.19|OTTHUMG00000097837.4|OTTHUMT00000215123.2|CLIP4-001|CLIP4|4293|protein_coding|
KIF20B	protein_coding	-1.48553230920608	1.64634332373469e-17	3.69968987327512e-15	ENST00000260753.8|ENSG00000138182.14|OTTHUMG00000018725.2|OTTHUMT00000049328.1|KIF20B-001|KIF20B|6306|protein_coding|
FAM129B	protein_coding	-1.24994620650817	1.79141910960852e-17	4.00506192320476e-15	ENST00000373314.7|ENSG00000136830.11|OTTHUMG00000020705.2|OTTHUMT00000054195.1|FAM129B-003|FAM129B|3760|protein_coding|
C9orf84	protein_coding	5.66778631383801	2.43830100839359e-17	5.42347810009832e-15	ENST00000318737.8|ENSG00000165181.16|OTTHUMG00000020495.5|OTTHUMT00000053656.2|C9orf84-001|C9orf84|4661|protein_coding|
CPSF6	protein_coding	-1.9979548694025	2.55466287994214e-17	5.65345598548008e-15	ENST00000266679.8|ENSG00000111605.16|OTTHUMG00000169340.1|OTTHUMT00000403613.1|CPSF6-004|CPSF6|2229|protein_coding|
ARRDC4	protein_coding	3.49804896263002	3.33124667794672e-17	7.33479950362451e-15	ENST00000268042.6|ENSG00000140450.8|OTTHUMG00000149849.1|OTTHUMT00000313535.1|ARRDC4-001|ARRDC4|4072|protein_coding|
EEPD1	protein_coding	5.35569021343774	4.41483858939503e-17	9.67182427855607e-15	ENST00000534978.1|ENSG00000122547.10|OTTHUMG00000154904.1|-|EEPD1-201|EEPD1|2769|protein_coding|
PRPF8	protein_coding	-0.86350411511498	4.64835926269726e-17	1.01324935208275e-14	ENST00000304992.10|ENSG00000174231.16|OTTHUMG00000090553.6|OTTHUMT00000207079.3|PRPF8-001|PRPF8|7295|protein_coding|
VIM-AS1	antisense	2.49363497646534	5.72857779285335e-17	1.24250287292157e-14	ENST00000437232.5|ENSG00000229124.6|OTTHUMG00000017743.2|OTTHUMT00000047014.1|VIM-AS1-001|VIM-AS1|1351|antisense|
SLC20A1	protein_coding	-1.24523726304667	6.20000999965606e-17	1.33809720764854e-14	ENST00000272542.7|ENSG00000144136.10|OTTHUMG00000131317.4|OTTHUMT00000254086.2|SLC20A1-001|SLC20A1|3381|protein_coding|
HNRNPA2B1	protein_coding	-1.43514433554469	6.51303915923325e-17	1.39873130633464e-14	ENST00000356674.7|ENSG00000122566.20|OTTHUMG00000023471.3|OTTHUMT00000214110.1|HNRNPA2B1-002|HNRNPA2B1|1711|protein_coding|
ZNF114	protein_coding	3.64511529558126	8.51361544865285e-17	1.81940970146799e-14	ENST00000595607.5|ENSG00000178150.9|OTTHUMG00000183191.2|OTTHUMT00000465601.1|ZNF114-002|ZNF114|2478|protein_coding|
ALYREF	protein_coding	-1.92766091380058	8.64417143080972e-17	1.83829901315893e-14	ENST00000505490.2|ENSG00000183684.7|OTTHUMG00000160470.2|OTTHUMT00000360729.2|ALYREF-001|ALYREF|1088|protein_coding|
CACYBP	protein_coding	-1.17653419378183	8.87045608411382e-17	1.87726409438362e-14	ENST00000367679.6|ENSG00000116161.17|OTTHUMG00000034941.7|OTTHUMT00000084583.3|CACYBP-001|CACYBP|2766|protein_coding|
PLP2	protein_coding	-1.47428864900427	9.17252086698327e-17	1.93181265563769e-14	ENST00000376327.5|ENSG00000102007.10|OTTHUMG00000021513.1|OTTHUMT00000056540.1|PLP2-001|PLP2|1079|protein_coding|
TYMS	protein_coding	-1.79359603353522	9.87540501504997e-17	2.06984690882749e-14	ENST00000323274.14|ENSG00000176890.15|OTTHUMG00000131473.6|OTTHUMT00000254316.1|TYMS-001|TYMS|1662|protein_coding|
CCNA2	protein_coding	-2.40320797479141	1.01019222590735e-16	2.10719331486397e-14	ENST00000274026.9|ENSG00000145386.9|OTTHUMG00000133072.3|OTTHUMT00000256712.2|CCNA2-001|CCNA2|2797|protein_coding|
VCL	protein_coding	-1.90888439237601	1.0200565298291e-16	2.11763735592522e-14	ENST00000372755.7|ENSG00000035403.17|OTTHUMG00000018498.4|OTTHUMT00000048751.2|VCL-001|VCL|6489|protein_coding|
KIF1C	protein_coding	-0.921472259337352	1.21839487566045e-16	2.50552561317419e-14	ENST00000320785.9|ENSG00000129250.11|OTTHUMG00000099451.3|OTTHUMT00000216916.1|KIF1C-001|KIF1C|7919|protein_coding|
NEAT1	lincRNA	2.03597229235341	1.21662497750612e-16	2.50552561317419e-14	ENST00000499732.2|ENSG00000245532.7|OTTHUMG00000166321.6|OTTHUMT00000389141.2|NEAT1-002|NEAT1|1811|lincRNA|
ZNF585A	protein_coding	2.13187292034519	1.27166391616998e-16	2.60279155349045e-14	ENST00000356958.8|ENSG00000196967.10|OTTHUMG00000181857.4|-|ZNF585A-201|ZNF585A|6822|protein_coding|
CPED1	protein_coding	-2.40756136611363	1.40599067781549e-16	2.8642789528058e-14	ENST00000310396.9|ENSG00000106034.17|OTTHUMG00000156982.5|OTTHUMT00000346959.1|CPED1-001|CPED1|5340|protein_coding|
H2AFX	protein_coding	-2.05104341699577	1.54927492227368e-16	3.14149718657877e-14	ENST00000530167.1|ENSG00000188486.3|OTTHUMG00000166196.4|OTTHUMT00000388330.2|H2AFX-001|H2AFX|1614|protein_coding|
PIF1	protein_coding	-3.24534376559629	1.60215076772351e-16	3.23367429952195e-14	ENST00000559239.1|ENSG00000140451.12|OTTHUMG00000132974.3|OTTHUMT00000418133.1|PIF1-006|PIF1|2677|protein_coding|
ADAM9	protein_coding	-1.07055871914455	1.73984882064642e-16	3.49541240483416e-14	ENST00000487273.6|ENSG00000168615.11|OTTHUMG00000159783.4|OTTHUMT00000357291.2|ADAM9-001|ADAM9|3839|protein_coding|
SLC1A5	protein_coding	3.54822964019292	1.79830079453533e-16	3.59627162562212e-14	ENST00000594991.5|ENSG00000105281.12|OTTHUMG00000183434.3|OTTHUMT00000466632.1|SLC1A5-003|SLC1A5|2031|protein_coding|
DEPDC1	protein_coding	-1.7554048473464	1.82271066447819e-16	3.62844265427357e-14	ENST00000456315.6|ENSG00000024526.16|OTTHUMG00000009212.4|OTTHUMT00000025514.2|DEPDC1-002|DEPDC1|5331|protein_coding|
DNER	protein_coding	4.2386103287603	1.83171619299372e-16	3.62979541589792e-14	ENST00000341772.4|ENSG00000187957.7|OTTHUMG00000153637.1|OTTHUMT00000331902.1|DNER-001|DNER|3260|protein_coding|
TES	protein_coding	1.15831219910328	2.04050663062541e-16	4.0252455687215e-14	ENST00000358204.8|ENSG00000135269.17|OTTHUMG00000023092.9|OTTHUMT00000059413.2|TES-001|TES|2782|protein_coding|
PLIN4	protein_coding	4.33632200564924	2.51732299954713e-16	4.94347808505661e-14	ENST00000301286.4|ENSG00000167676.4|OTTHUMG00000167571.2|-|PLIN4-201|PLIN4|6353|protein_coding|
TMEM156	processed_transcript	2.85445892147132	2.59500202806584e-16	5.07317078096674e-14	ENST00000495029.1|ENSG00000121895.7|OTTHUMG00000128582.4|OTTHUMT00000317570.1|TMEM156-002|TMEM156|520|processed_transcript|
SORBS3	retained_intron	-4.88631694766137	2.69008785838625e-16	5.21231423440919e-14	ENST00000520207.2|ENSG00000120896.13|OTTHUMG00000131728.7|OTTHUMT00000375747.1|SORBS3-024|SORBS3|576|retained_intron|
TMPO	protein_coding	-1.6675409603958	2.68259098814677e-16	5.21231423440919e-14	ENST00000556029.5|ENSG00000120802.13|OTTHUMG00000170210.4|OTTHUMT00000407973.2|TMPO-002|TMPO|4242|protein_coding|
RPS6KA4	protein_coding	-1.86925920758337	3.49881272592272e-16	6.74930263713836e-14	ENST00000334205.8|ENSG00000162302.12|OTTHUMG00000046094.3|OTTHUMT00000106246.2|RPS6KA4-001|RPS6KA4|3119|protein_coding|
TRNP1	protein_coding	2.70809136513497	3.8950960098283e-16	7.48064342046143e-14	ENST00000522111.2|ENSG00000253368.3|OTTHUMG00000004277.4|OTTHUMT00000012346.3|TRNP1-001|TRNP1|1958|protein_coding|
COX17	nonsense_mediated_decay	5.20650926042598	4.15059634586023e-16	7.93637711816327e-14	ENST00000486606.5|ENSG00000138495.6|OTTHUMG00000159433.3|OTTHUMT00000355300.1|COX17-004|COX17|430|nonsense_mediated_decay|
ARHGDIB	protein_coding	-2.24495285025905	4.39718282375515e-16	8.37116080281352e-14	ENST00000228945.8|ENSG00000111348.8|OTTHUMG00000168742.3|OTTHUMT00000400871.2|ARHGDIB-001|ARHGDIB|1256|protein_coding|
STC1	protein_coding	6.0467642729129	4.8421848639269e-16	9.17825614468509e-14	ENST00000524323.1|ENSG00000159167.11|OTTHUMG00000097853.2|OTTHUMT00000376073.1|STC1-002|STC1|1748|protein_coding|
ALOXE3	protein_coding	3.4434077622451	5.00920727329972e-16	9.45374027215475e-14	ENST00000448843.6|ENSG00000179148.9|OTTHUMG00000108179.2|OTTHUMT00000441475.1|ALOXE3-003|ALOXE3|3203|protein_coding|
ACACA	protein_coding	-1.9380167725312	5.77287330011947e-16	1.08480251893107e-13	ENST00000614428.4|ENSG00000278540.4|OTTHUMG00000188463.2|OTTHUMT00000477314.1|ACACA-009|ACACA|9554|protein_coding|
H2AFZ	retained_intron	-1.45874666193861	5.94933416540975e-16	1.11316382950731e-13	ENST00000511203.1|ENSG00000164032.11|OTTHUMG00000131048.4|OTTHUMT00000363428.1|H2AFZ-003|H2AFZ|1880|retained_intron|
BHLHE40	protein_coding	1.57658802658931	6.85222647710074e-16	1.27662250211831e-13	ENST00000256495.3|ENSG00000134107.4|OTTHUMG00000119035.2|OTTHUMT00000239244.2|BHLHE40-001|BHLHE40|3473|protein_coding|
CCDC18-AS1	lincRNA	2.34680190438312	7.92674977249799e-16	1.47053014077371e-13	ENST00000421202.5|ENSG00000223745.7|OTTHUMG00000010705.6|OTTHUMT00000029573.1|CCDC18-AS1-015|CCDC18-AS1|2973|lincRNA|
CCNB2	protein_coding	-1.91409784139929	9.70839527674499e-16	1.79342034103803e-13	ENST00000288207.6|ENSG00000157456.7|OTTHUMG00000132715.2|OTTHUMT00000256016.1|CCNB2-001|CCNB2|1556|protein_coding|
G2E3	protein_coding	-1.76219327070019	9.79567159577493e-16	1.80190759025065e-13	ENST00000206595.10|ENSG00000092140.14|OTTHUMG00000140204.4|OTTHUMT00000276613.2|G2E3-001|G2E3|5804|protein_coding|
SREBF2	protein_coding	-1.1667649258997	1.01338620612365e-15	1.85628508580531e-13	ENST00000361204.8|ENSG00000198911.11|OTTHUMG00000151261.2|OTTHUMT00000321956.1|SREBF2-001|SREBF2|5240|protein_coding|
PPA1	protein_coding	-1.19487162943032	1.0520143191344e-15	1.91897975970642e-13	ENST00000373232.7|ENSG00000180817.11|OTTHUMG00000018399.2|OTTHUMT00000048490.2|PPA1-001|PPA1|1295|protein_coding|
SRSF7	protein_coding	-5.47072306125691	1.06154838678956e-15	1.92830264460324e-13	ENST00000452806.5|ENSG00000115875.18|OTTHUMG00000102076.5|OTTHUMT00000331256.1|SRSF7-007|SRSF7|747|protein_coding|
CCNF	protein_coding	-1.92562146443565	1.08225793256532e-15	1.95776418373933e-13	ENST00000397066.8|ENSG00000162063.12|OTTHUMG00000128858.2|OTTHUMT00000250801.1|CCNF-001|CCNF|4283|protein_coding|
CDC20	processed_transcript	-2.93996474561002	1.08791471990125e-15	1.95986488135598e-13	ENST00000478882.1|ENSG00000117399.13|OTTHUMG00000007420.2|OTTHUMT00000019489.2|CDC20-003|CDC20|755|processed_transcript|
NPM1	protein_coding	-0.888189310345385	1.33134375306747e-15	2.38852931105883e-13	ENST00000393820.2|ENSG00000181163.13|OTTHUMG00000130465.4|OTTHUMT00000372224.1|NPM1-003|NPM1|1598|protein_coding|
ENG	protein_coding	-3.49652802004471	1.36204217599619e-15	2.43358978298074e-13	ENST00000344849.4|ENSG00000106991.13|OTTHUMG00000020723.1|OTTHUMT00000054312.1|ENG-001|ENG|3059|protein_coding|
TGM2	protein_coding	1.75841799964694	1.37448114535901e-15	2.4457910209417e-13	ENST00000361475.6|ENSG00000198959.11|OTTHUMG00000032437.4|OTTHUMT00000079151.3|TGM2-002|TGM2|5070|protein_coding|
ELAVL1	protein_coding	-1.16940225013948	1.39566871284364e-15	2.47339728476143e-13	ENST00000596459.5|ENSG00000066044.14|OTTHUMG00000182470.3|OTTHUMT00000461495.1|ELAVL1-002|ELAVL1|1473|protein_coding|
DYNLL1	protein_coding	-1.56710803439755	1.43795272752136e-15	2.52778173826698e-13	ENST00000242577.10|ENSG00000088986.10|OTTHUMG00000169368.4|OTTHUMT00000403714.2|DYNLL1-001|DYNLL1|720|protein_coding|
SNRPF	protein_coding	-1.39669677748096	1.43781986827897e-15	2.52778173826698e-13	ENST00000266735.9|ENSG00000139343.10|OTTHUMG00000170351.1|OTTHUMT00000408626.1|SNRPF-001|SNRPF|1389|protein_coding|
CXCL8	protein_coding	3.2042521833717	1.50990155590417e-15	2.63302672924792e-13	ENST00000307407.7|ENSG00000169429.10|OTTHUMG00000151316.1|OTTHUMT00000322211.1|CXCL8-001|CXCL8|1705|protein_coding|
SRSF3	retained_intron	-1.59539977283284	1.50431983789003e-15	2.63302672924792e-13	ENST00000614136.1|ENSG00000112081.16|OTTHUMG00000014599.7|OTTHUMT00000475254.1|SRSF3-005|SRSF3|2376|retained_intron|
SH3PXD2A	protein_coding	-5.43131183106724	1.59974381292832e-15	2.77858291906067e-13	ENST00000420222.1|ENSG00000107957.16|OTTHUMG00000018997.2|OTTHUMT00000050180.1|SH3PXD2A-003|SH3PXD2A|3251|protein_coding|
UGDH	protein_coding	-5.13698353830819	1.63888122040186e-15	2.83526451129521e-13	ENST00000501493.6|ENSG00000109814.11|OTTHUMG00000099371.5|OTTHUMT00000361008.1|UGDH-003|UGDH|2826|protein_coding|
FAM229B	protein_coding	2.6597964008916	1.76580129284416e-15	3.04276178509226e-13	ENST00000604268.1|ENSG00000203778.7|OTTHUMG00000015383.3|OTTHUMT00000469616.1|FAM229B-002|FAM229B|598|protein_coding|
CHMP1B	protein_coding	1.11603675398251	1.8750532949339e-15	3.21830013566685e-13	ENST00000526991.2|ENSG00000255112.2|OTTHUMG00000165820.2|OTTHUMT00000386375.2|CHMP1B-001|CHMP1B|3054|protein_coding|
CENPF	protein_coding	-1.29419516468867	1.97770585158175e-15	3.38117899237483e-13	ENST00000366955.7|ENSG00000117724.12|OTTHUMG00000036955.1|OTTHUMT00000089749.1|CENPF-001|CENPF|10307|protein_coding|
ACAT2	processed_transcript	-1.71024459080693	1.99297660457713e-15	3.39397687707595e-13	ENST00000467951.1|ENSG00000120437.8|OTTHUMG00000015935.1|OTTHUMT00000042913.1|ACAT2-002|ACAT2|856|processed_transcript|
WDR43	protein_coding	-4.90580608253072	2.10919529908191e-15	3.57791744197567e-13	ENST00000296126.6|ENSG00000163811.11|OTTHUMG00000152015.5|OTTHUMT00000324868.2|WDR43-004|WDR43|787|protein_coding|
DPP7	nonsense_mediated_decay	-5.17565505439252	2.43314147261406e-15	4.11144324186366e-13	ENST00000470766.5|ENSG00000176978.13|OTTHUMG00000020977.3|OTTHUMT00000055278.2|DPP7-002|DPP7|478|nonsense_mediated_decay|
TOMM40	protein_coding	-1.26053256494429	2.46731293124778e-15	4.1530878204895e-13	ENST00000405636.6|ENSG00000130204.12|OTTHUMG00000180842.3|-|TOMM40-201|TOMM40|1709|protein_coding|
GBP1	protein_coding	-1.82416135014835	2.54464651485303e-15	4.26678497928973e-13	ENST00000370473.4|ENSG00000117228.9|OTTHUMG00000010614.3|OTTHUMT00000029289.3|GBP1-001|GBP1|3035|protein_coding|
EVPL	protein_coding	-2.24560343228517	2.74434713675273e-15	4.58400604497594e-13	ENST00000301607.7|ENSG00000167880.7|OTTHUMG00000180053.1|OTTHUMT00000449483.1|EVPL-001|EVPL|6614|protein_coding|
TAX1BP3	protein_coding	-1.45606298030179	3.32819777446103e-15	5.51696236408377e-13	ENST00000225525.3|ENSG00000213977.7|OTTHUMG00000090701.2|OTTHUMT00000207389.2|TAX1BP3-001|TAX1BP3|1377|protein_coding|
IGSF8	protein_coding	2.16645427014859	3.32231276643627e-15	5.51696236408377e-13	ENST00000614243.4|ENSG00000162729.13|OTTHUMG00000024075.5|-|IGSF8-201|IGSF8|2191|protein_coding|
MAP1LC3B	protein_coding	1.51807431700335	3.90602853854019e-15	6.43424450915416e-13	ENST00000268607.9|ENSG00000140941.12|OTTHUMG00000137654.3|OTTHUMT00000269106.1|MAP1LC3B-001|MAP1LC3B|2688|protein_coding|
RAC3	retained_intron	-5.16666095958173	3.91108082146493e-15	6.43424450915416e-13	ENST00000585014.1|ENSG00000169750.8|OTTHUMG00000178455.2|OTTHUMT00000442067.1|RAC3-004|RAC3|798|retained_intron|
SERPINI1	protein_coding	3.25184313252956	4.25461350887838e-15	6.97308761402488e-13	ENST00000446050.6|ENSG00000163536.12|OTTHUMG00000158450.11|OTTHUMT00000351057.1|SERPINI1-002|SERPINI1|1890|protein_coding|
CRTAP	protein_coding	-1.12344781544284	4.77455441218773e-15	7.79593536156316e-13	ENST00000449224.1|ENSG00000170275.14|OTTHUMG00000130746.3|OTTHUMT00000341900.1|CRTAP-003|CRTAP|1811|protein_coding|
NDC80	protein_coding	-1.58517933180039	4.80446120921103e-15	7.81549592823747e-13	ENST00000261597.8|ENSG00000080986.12|OTTHUMG00000131483.4|OTTHUMT00000254327.1|NDC80-001|NDC80|2172|protein_coding|
LDLR	protein_coding	-1.30356411943573	4.96466070115323e-15	8.04607241366082e-13	ENST00000252444.9|ENSG00000130164.13|OTTHUMG00000171935.8|OTTHUMT00000415974.1|LDLR-004|LDLR|5337|protein_coding|
ERO1A	protein_coding	-1.14410760334183	5.57517564325022e-15	9.00205027196803e-13	ENST00000395686.7|ENSG00000197930.12|OTTHUMG00000140301.3|OTTHUMT00000276892.1|ERO1A-001|ERO1A|5285|protein_coding|
RP1-65P5.5	lincRNA	5.62126369427278	5.66738206880216e-15	9.11716563363465e-13	ENST00000525133.1|ENSG00000255375.1|OTTHUMG00000166257.1|OTTHUMT00000388756.1|RP1-65P5.5-001|RP1-65P5.5|646|lincRNA|
RP11-379H18.1	antisense	2.3613462498471	5.84679277866288e-15	9.37120507274217e-13	ENST00000605778.1|ENSG00000271122.1|OTTHUMG00000185082.1|OTTHUMT00000469537.1|RP11-379H18.1-001|RP11-379H18.1|4200|antisense|
GIPC1	protein_coding	-5.25278405094884	6.18449878900151e-15	9.87616883535933e-13	ENST00000345425.6|ENSG00000123159.15|OTTHUMG00000182248.5|OTTHUMT00000460263.1|GIPC1-007|GIPC1|1782|protein_coding|
PLOD3	protein_coding	-1.05280480543561	6.4772451567893e-15	1.03059116735543e-12	ENST00000223127.7|ENSG00000106397.11|OTTHUMG00000157111.4|OTTHUMT00000347470.1|PLOD3-001|PLOD3|2920|protein_coding|
SYT11	protein_coding	5.03332212326608	6.82257009253742e-15	1.0815882391064e-12	ENST00000368324.4|ENSG00000132718.8|OTTHUMG00000014105.1|OTTHUMT00000039597.1|SYT11-001|SYT11|5240|protein_coding|
TOMM6	protein_coding	-1.1139062657822	7.59075335521677e-15	1.19900899736967e-12	ENST00000398881.3|ENSG00000214736.7|OTTHUMG00000137505.1|OTTHUMT00000268823.1|TOMM6-002|TOMM6|595|protein_coding|
ATF5	protein_coding	-2.30102112968388	7.64654046559872e-15	1.20346057089618e-12	ENST00000423777.6|ENSG00000169136.10|OTTHUMG00000183065.4|OTTHUMT00000464915.2|ATF5-001|ATF5|2069|protein_coding|
ARHGAP11A	protein_coding	-1.33379273708563	8.38878736084577e-15	1.3155308409476e-12	ENST00000361627.7|ENSG00000198826.10|OTTHUMG00000129289.3|OTTHUMT00000251417.1|ARHGAP11A-001|ARHGAP11A|5898|protein_coding|
CCT5	retained_intron	-1.2162194254797	8.51492267344502e-15	1.33052533645702e-12	ENST00000508451.1|ENSG00000150753.11|OTTHUMG00000131042.7|OTTHUMT00000366062.1|CCT5-008|CCT5|555|retained_intron|
IFI30	protein_coding	2.48785271307157	8.78874085048005e-15	1.36840695041974e-12	ENST00000407280.3|ENSG00000216490.3|OTTHUMG00000183373.5|OTTHUMT00000466396.3|IFI30-001|IFI30|1134|protein_coding|
NUDC	protein_coding	-1.22430429606182	8.82622242039851e-15	1.369352286974e-12	ENST00000321265.9|ENSG00000090273.13|OTTHUMG00000004226.11|OTTHUMT00000012172.2|NUDC-001|NUDC|1800|protein_coding|
SYNCRIP	protein_coding	-1.24065796884806	1.07720372513643e-14	1.66531112060453e-12	ENST00000369622.7|ENSG00000135316.17|OTTHUMG00000015141.4|OTTHUMT00000041396.1|SYNCRIP-001|SYNCRIP|3023|protein_coding|
SAPCD2	protein_coding	-1.98989461784905	1.09753684331376e-14	1.69074968979175e-12	ENST00000409687.4|ENSG00000186193.8|OTTHUMG00000020961.3|OTTHUMT00000055215.3|SAPCD2-001|SAPCD2|3848|protein_coding|
CCNA2	protein_coding	-2.3374562028438	1.10831591380591e-14	1.70134297810853e-12	ENST00000618014.1|ENSG00000145386.9|OTTHUMG00000133072.3|-|CCNA2-201|CCNA2|2797|protein_coding|
WDR5	protein_coding	-1.31356031430476	1.20635159140307e-14	1.84533698171256e-12	ENST00000358625.3|ENSG00000196363.9|OTTHUMG00000131707.3|OTTHUMT00000254621.1|WDR5-001|WDR5|3151|protein_coding|
ACSL4	protein_coding	-1.23549393424734	1.26755344381953e-14	1.93217692086561e-12	ENST00000348502.10|ENSG00000068366.19|OTTHUMG00000022190.6|OTTHUMT00000057893.3|ACSL4-001|ACSL4|5032|protein_coding|
IL24	protein_coding	5.74728062825377	1.46056580501388e-14	2.2186350813723e-12	ENST00000294984.6|ENSG00000162892.15|OTTHUMG00000036459.3|OTTHUMT00000088680.2|IL24-001|IL24|1701|protein_coding|
AMIGO2	protein_coding	1.77979370751822	1.48427633388315e-14	2.24682330041562e-12	ENST00000550413.1|ENSG00000139211.6|OTTHUMG00000169616.1|OTTHUMT00000405076.1|AMIGO2-002|AMIGO2|2856|protein_coding|
ADM2	protein_coding	2.43851992682896	1.53277568940396e-14	2.31221069049325e-12	ENST00000395738.2|ENSG00000128165.8|OTTHUMG00000150202.1|OTTHUMT00000316816.1|ADM2-001|ADM2|4276|protein_coding|
ATF2	protein_coding	-2.81197854136884	1.67609119607328e-14	2.5196852339314e-12	ENST00000345739.9|ENSG00000115966.16|OTTHUMG00000132424.7|OTTHUMT00000334483.1|ATF2-013|ATF2|4079|protein_coding|
TOP2A	protein_coding	-1.56523352719968	1.76395538038737e-14	2.64265975131848e-12	ENST00000423485.5|ENSG00000131747.14|OTTHUMG00000155008.2|OTTHUMT00000338035.1|TOP2A-001|TOP2A|5758|protein_coding|
ZC3H7B	protein_coding	-1.36421085755281	2.05854060437873e-14	3.07342932152381e-12	ENST00000352645.4|ENSG00000100403.11|OTTHUMG00000150969.2|OTTHUMT00000320696.1|ZC3H7B-001|ZC3H7B|5909|protein_coding|
PRR11	nonsense_mediated_decay	-1.96654367901789	2.10366964370236e-14	3.13008811559208e-12	ENST00000578542.5|ENSG00000068489.12|OTTHUMG00000179362.3|OTTHUMT00000445953.1|PRR11-003|PRR11|2334|nonsense_mediated_decay|
PFN1	protein_coding	-1.51419274972985	2.12280693127279e-14	3.14781942094451e-12	ENST00000225655.5|ENSG00000108518.7|OTTHUMG00000099396.4|OTTHUMT00000216853.1|PFN1-001|PFN1|1291|protein_coding|
TMEM165	protein_coding	-1.34673111974606	2.30266488078603e-14	3.40294841161856e-12	ENST00000381334.9|ENSG00000134851.12|OTTHUMG00000128735.6|OTTHUMT00000250646.4|TMEM165-001|TMEM165|1928|protein_coding|
TMEM109	processed_transcript	-5.24240266228623	2.41600869138003e-14	3.55838901720958e-12	ENST00000540280.1|ENSG00000110108.9|OTTHUMG00000167801.1|OTTHUMT00000396347.1|TMEM109-005|TMEM109|724|processed_transcript|
RP11-30P6.6	lincRNA	2.51571385823191	2.52451243945838e-14	3.70567825961709e-12	ENST00000455071.1|ENSG00000234155.1|OTTHUMG00000015137.1|OTTHUMT00000041386.1|RP11-30P6.6-001|RP11-30P6.6|2513|lincRNA|
BUB3	protein_coding	-1.2348262118898	2.54246763842149e-14	3.71951071022226e-12	ENST00000368858.9|ENSG00000154473.17|OTTHUMG00000019197.4|OTTHUMT00000050836.1|BUB3-002|BUB3|1361|protein_coding|
CEP55	protein_coding	-0.974202389904679	2.64240449913196e-14	3.85278483425274e-12	ENST00000371485.7|ENSG00000138180.15|OTTHUMG00000018774.1|OTTHUMT00000049434.1|CEP55-001|CEP55|2638|protein_coding|
HMCN1	protein_coding	2.1743851165533	2.85653974967257e-14	4.15112356422418e-12	ENST00000271588.8|ENSG00000143341.11|OTTHUMG00000059337.3|OTTHUMT00000131848.1|HMCN1-001|HMCN1|18208|protein_coding|
FERMT1	protein_coding	-1.37454866169655	2.92623715490665e-14	4.23828023273456e-12	ENST00000217289.8|ENSG00000101311.15|OTTHUMG00000031826.4|OTTHUMT00000077908.2|FERMT1-001|FERMT1|5151|protein_coding|
RPL22L1	protein_coding	-5.02727957124096	3.05164461367949e-14	4.40528140986659e-12	ENST00000463836.1|ENSG00000163584.17|OTTHUMG00000158957.2|OTTHUMT00000352675.1|RPL22L1-004|RPL22L1|506|protein_coding|
TPM4	protein_coding	-2.67089687880859	3.08671574015697e-14	4.44120328078823e-12	ENST00000344824.10|ENSG00000167460.14|OTTHUMG00000182134.4|OTTHUMT00000459672.2|TPM4-001|TPM4|1417|protein_coding|
UBQLN1	protein_coding	-1.1545158038073	3.16261795249703e-14	4.52057351662494e-12	ENST00000257468.11|ENSG00000135018.13|OTTHUMG00000020104.3|OTTHUMT00000052835.1|UBQLN1-002|UBQLN1|2299|protein_coding|
PHF10	protein_coding	-3.4436699094245	3.16238556937763e-14	4.52057351662494e-12	ENST00000621772.4|ENSG00000130024.14|OTTHUMG00000016058.3|-|PHF10-202|PHF10|1651|protein_coding|
TUBA1C	protein_coding	-1.49058956878218	3.39228137689195e-14	4.83300323225429e-12	ENST00000639419.1|ENSG00000167553.15|OTTHUMG00000169497.4|-|TUBA1C-201|TUBA1C|1075|protein_coding|
LARP6	protein_coding	5.14744582628748	3.42801462351611e-14	4.86800408882111e-12	ENST00000559316.2|ENSG00000166173.10|OTTHUMG00000172179.5|OTTHUMT00000450775.3|LARP6-006|LARP6|558|protein_coding|
PINK1	protein_coding	1.46624454120861	3.83005951589544e-14	5.42127515113564e-12	ENST00000321556.4|ENSG00000158828.7|OTTHUMG00000002841.1|OTTHUMT00000007954.1|PINK1-001|PINK1|2660|protein_coding|
PTPRJ	protein_coding	-1.80891145652295	3.94075808383308e-14	5.5599122790546e-12	ENST00000613246.4|ENSG00000149177.12|OTTHUMG00000166573.3|-|PTPRJ-201|PTPRJ|7851|protein_coding|
ZNF397	protein_coding	1.87796962806968	4.14105793996517e-14	5.82366328873296e-12	ENST00000330501.11|ENSG00000186812.12|OTTHUMG00000178532.7|OTTHUMT00000442398.2|ZNF397-001|ZNF397|5251|protein_coding|
HLA-B	retained_intron	2.57954240268671	4.29678655787499e-14	6.02323816003595e-12	ENST00000481849.5|ENSG00000234745.10|OTTHUMG00000031153.6|OTTHUMT00000258077.1|HLA-B-008|HLA-B|753|retained_intron|
KIF14	protein_coding	-2.11646521570089	4.77976765123827e-14	6.67880610651870e-12	ENST00000367350.4|ENSG00000118193.11|OTTHUMG00000035723.1|OTTHUMT00000086878.1|KIF14-001|KIF14|7274|protein_coding|
SPDL1	protein_coding	-1.7455336915528	4.81515125346625e-14	6.70675188645733e-12	ENST00000265295.8|ENSG00000040275.16|OTTHUMG00000130438.6|OTTHUMT00000252829.2|SPDL1-001|SPDL1|2668|protein_coding|
KCTD17	protein_coding	3.96487841440409	4.95218629459529e-14	6.87565330252153e-12	ENST00000402077.7|ENSG00000100379.17|OTTHUMG00000150532.3|OTTHUMT00000318780.1|KCTD17-001|KCTD17|1691|protein_coding|
KIFC1	protein_coding	-1.39846575809374	5.04338173444807e-14	6.98004032047613e-12	ENST00000428849.6|ENSG00000237649.7|OTTHUMG00000031209.4|OTTHUMT00000076417.1|KIFC1-001|KIFC1|2706|protein_coding|
RP11-18H21.1	lincRNA	5.4955310773678	5.48182948774978e-14	7.56284298569429e-12	ENST00000499452.2|ENSG00000245954.6|OTTHUMG00000161715.1|OTTHUMT00000365855.1|RP11-18H21.1-001|RP11-18H21.1|1592|lincRNA|
UBE2C	protein_coding	-1.68657559877925	5.69834796656061e-14	7.83675640221376e-12	ENST00000356455.8|ENSG00000175063.16|OTTHUMG00000033038.2|OTTHUMT00000080309.2|UBE2C-001|UBE2C|850|protein_coding|
IFITM3	protein_coding	-1.41544106787912	6.09857214526692e-14	8.36079720896405e-12	ENST00000399808.4|ENSG00000142089.15|OTTHUMG00000165542.2|OTTHUMT00000384765.1|IFITM3-001|IFITM3|808|protein_coding|
MAN2B2	protein_coding	4.80085693835515	6.43043907041709e-14	8.78813234212863e-12	ENST00000504248.5|ENSG00000013288.8|OTTHUMG00000160073.3|OTTHUMT00000359288.1|MAN2B2-003|MAN2B2|2968|protein_coding|
MAPK8IP1	protein_coding	2.64701043328709	6.46125067421253e-14	8.8026463872803e-12	ENST00000241014.6|ENSG00000121653.11|OTTHUMG00000134324.2|OTTHUMT00000259405.1|MAPK8IP1-001|MAPK8IP1|3050|protein_coding|
GPX1	protein_coding	-1.70678548722655	6.51793385379452e-14	8.85220698722822e-12	ENST00000620890.1|ENSG00000233276.3|OTTHUMG00000156837.1|-|GPX1-201|GPX1|897|protein_coding|
ZNF84	protein_coding	1.83742109843919	7.16747043476316e-14	9.67408795894535e-12	ENST00000539354.5|ENSG00000198040.10|OTTHUMG00000167939.6|OTTHUMT00000397151.1|ZNF84-002|ZNF84|3237|protein_coding|
AP1M2	protein_coding	-2.52966360607427	7.15074074949803e-14	9.67408795894535e-12	ENST00000589348.1|ENSG00000129354.11|OTTHUMG00000180584.2|OTTHUMT00000452035.1|AP1M2-009|AP1M2|510|protein_coding|
CTPS1	processed_transcript	-4.9480529243753	7.22583561152588e-14	9.72276325061982e-12	ENST00000479480.5|ENSG00000171793.13|OTTHUMG00000005712.2|OTTHUMT00000015633.1|CTPS1-005|CTPS1|777|processed_transcript|
SERPINE2	protein_coding	2.58790144427045	7.54259223793051e-14	1.01177492678406e-11	ENST00000409304.5|ENSG00000135919.12|OTTHUMG00000133163.7|OTTHUMT00000330899.1|SERPINE2-002|SERPINE2|2161|protein_coding|
PARM1	protein_coding	3.38885751322677	7.57668926635995e-14	1.01323112041788e-11	ENST00000307428.7|ENSG00000169116.11|OTTHUMG00000160827.1|OTTHUMT00000362494.1|PARM1-001|PARM1|5011|protein_coding|
EGR1	protein_coding	2.3188160443655	8.03213151508136e-14	1.07085261630424e-11	ENST00000239938.4|ENSG00000120738.7|OTTHUMG00000129197.2|OTTHUMT00000251274.1|EGR1-001|EGR1|3138|protein_coding|
CHD3	protein_coding	-1.55013534723341	8.22754323795593e-14	1.09356089939612e-11	ENST00000380358.8|ENSG00000170004.16|OTTHUMG00000150427.4|OTTHUMT00000318052.1|CHD3-003|CHD3|7356|protein_coding|
OLMALINC	lincRNA	2.75681889910416	8.42981689394231e-14	1.11704041735048e-11	ENST00000454935.1|ENSG00000235823.1|OTTHUMG00000018909.1|OTTHUMT00000049862.1|OLMALINC-001|OLMALINC|2551|lincRNA|
HMGB1	protein_coding	-1.4504499488258	8.56765363292021e-14	1.13186493266906e-11	ENST00000339872.8|ENSG00000189403.14|OTTHUMG00000016670.7|OTTHUMT00000044356.3|HMGB1-001|HMGB1|2319|protein_coding|
CCNB1	retained_intron	-2.28789187135378	8.76347666168978e-14	1.15423724635356e-11	ENST00000513102.1|ENSG00000134057.14|OTTHUMG00000097817.4|OTTHUMT00000368825.1|CCNB1-007|CCNB1|463|retained_intron|
KIF4A	protein_coding	-1.06098020385874	9.60172775948474e-14	1.26083410663403e-11	ENST00000374403.3|ENSG00000090889.11|OTTHUMG00000021775.1|OTTHUMT00000057068.1|KIF4A-001|KIF4A|4348|protein_coding|
EPAS1	protein_coding	2.04576176774078	1.01586273240751e-13	1.3299565069681e-11	ENST00000263734.4|ENSG00000116016.13|OTTHUMG00000128818.24|OTTHUMT00000250752.3|EPAS1-001|EPAS1|5166|protein_coding|
GALNT7	protein_coding	-1.31470062434186	1.04417000291938e-13	1.36292321698423e-11	ENST00000265000.8|ENSG00000109586.11|OTTHUMG00000160817.3|OTTHUMT00000362456.2|GALNT7-001|GALNT7|4307|protein_coding|
TUBB4B	retained_intron	-1.75226200558236	1.16618260185371e-13	1.51763870777357e-11	ENST00000604929.1|ENSG00000188229.5|OTTHUMG00000131783.2|OTTHUMT00000468414.1|TUBB4B-002|TUBB4B|2035|retained_intron|
MAFK	protein_coding	1.36093425021331	1.17040765057928e-13	1.51860392662661e-11	ENST00000343242.8|ENSG00000198517.9|OTTHUMG00000151453.2|OTTHUMT00000322712.1|MAFK-001|MAFK|3368|protein_coding|
C14orf119	protein_coding	1.06639282256788	1.17550455109479e-13	1.52069128811657e-11	ENST00000319074.5|ENSG00000179933.5|OTTHUMG00000028717.4|OTTHUMT00000071713.4|C14orf119-001|C14orf119|3660|protein_coding|
EIF4G2	protein_coding	-1.82028866529147	1.248722377361e-13	1.60587907856726e-11	ENST00000396525.6|ENSG00000110321.16|OTTHUMG00000165823.7|OTTHUMT00000386606.1|EIF4G2-002|EIF4G2|3346|protein_coding|
CCNB2	protein_coding	-2.33041095974351	1.24735880613346e-13	1.60587907856726e-11	ENST00000621385.1|ENSG00000157456.7|OTTHUMG00000132715.2|-|CCNB2-201|CCNB2|2503|protein_coding|
CYC1	protein_coding	-1.19624073543405	1.28115109639895e-13	1.64244119469043e-11	ENST00000318911.4|ENSG00000179091.4|OTTHUMG00000165242.1|OTTHUMT00000382895.1|CYC1-001|CYC1|1240|protein_coding|
AHCY	retained_intron	-1.0211380515737	1.28468769471841e-13	1.64244119469043e-11	ENST00000480653.5|ENSG00000101444.12|OTTHUMG00000140098.3|OTTHUMT00000078772.1|AHCY-001|AHCY|2211|retained_intron|
ACTBL2	protein_coding	5.6432870856434	1.33471225789985e-13	1.69644651881637e-11	ENST00000423391.2|ENSG00000169067.3|OTTHUMG00000162330.1|OTTHUMT00000368579.1|ACTBL2-001|ACTBL2|2794|protein_coding|
ETNK1	protein_coding	4.94233663180634	1.33141534865063e-13	1.69644651881637e-11	ENST00000538218.1|ENSG00000139163.15|OTTHUMG00000169008.4|OTTHUMT00000401928.1|ETNK1-006|ETNK1|1659|protein_coding|
SLC9A3R2	protein_coding	-2.36539088698498	1.34131266028194e-13	1.69987984702475e-11	ENST00000566198.1|ENSG00000065054.13|OTTHUMG00000176956.3|OTTHUMT00000434455.1|SLC9A3R2-003|SLC9A3R2|1199|protein_coding|
ADI1	protein_coding	-1.59186589313899	1.38383176706756e-13	1.74868202078485e-11	ENST00000327435.10|ENSG00000182551.13|OTTHUMG00000112441.6|OTTHUMT00000231914.6|ADI1-001|ADI1|2391|protein_coding|
HPCAL4	protein_coding	5.13741641617365	1.42979402097611e-13	1.8015404664299e-11	ENST00000617690.2|ENSG00000116983.12|OTTHUMG00000009246.1|-|HPCAL4-202|HPCAL4|4758|protein_coding|
F13A1	protein_coding	-1.76358424587445	1.4733867240237e-13	1.85111722249387e-11	ENST00000264870.7|ENSG00000124491.15|OTTHUMG00000014186.6|OTTHUMT00000039756.3|F13A1-001|F13A1|3999|protein_coding|
ARL3	protein_coding	1.44850940095109	1.50926922355975e-13	1.89075003075606e-11	ENST00000260746.5|ENSG00000138175.8|OTTHUMG00000018965.2|OTTHUMT00000050088.2|ARL3-001|ARL3|3844|protein_coding|
E2F4	protein_coding	-1.17593199603544	1.54841792836718e-13	1.93423575945833e-11	ENST00000379378.7|ENSG00000205250.8|OTTHUMG00000172975.2|OTTHUMT00000421565.1|E2F4-001|E2F4|2096|protein_coding|
CCNB1	protein_coding	-2.32533748400876	1.56968757315881e-13	1.95520284112661e-11	ENST00000507798.1|ENSG00000134057.14|OTTHUMG00000097817.4|OTTHUMT00000368824.1|CCNB1-006|CCNB1|767|protein_coding|
NLRP10	protein_coding	5.50757624841058	1.5859685486277e-13	1.96985426911605e-11	ENST00000328600.2|ENSG00000182261.3|OTTHUMG00000165673.3|OTTHUMT00000385705.1|NLRP10-001|NLRP10|2350|protein_coding|
TCTA	protein_coding	1.87562048124587	1.67723517778779e-13	2.07729388667149e-11	ENST00000273590.3|ENSG00000145022.4|OTTHUMG00000156846.2|OTTHUMT00000346210.1|TCTA-001|TCTA|2146|protein_coding|
KLHL5	protein_coding	1.24450360569523	1.83368556411398e-13	2.26462764456411e-11	ENST00000508137.6|ENSG00000109790.16|OTTHUMG00000097819.3|OTTHUMT00000360603.2|KLHL5-005|KLHL5|2926|protein_coding|
RP11-844P9.5	processed_transcript	4.2055378562992	1.90405938983041e-13	2.34489754686573e-11	ENST00000515403.5|ENSG00000248596.7|OTTHUMG00000163191.3|OTTHUMT00000371986.1|RP11-844P9.5-001|RP11-844P9.5|3632|processed_transcript|
ABL2	protein_coding	1.11255342673749	2.01313813958344e-13	2.47224705164168e-11	ENST00000502732.5|ENSG00000143322.19|OTTHUMG00000035199.6|OTTHUMT00000085174.3|ABL2-001|ABL2|12144|protein_coding|
NABP1	protein_coding	1.95112257330072	2.13516161773788e-13	2.61473331142979e-11	ENST00000410026.6|ENSG00000173559.12|OTTHUMG00000132720.5|OTTHUMT00000334782.3|NABP1-004|NABP1|11521|protein_coding|
HMGA2	protein_coding	-1.5375495149252	2.16030857693921e-13	2.63811800336812e-11	ENST00000403681.6|ENSG00000149948.13|OTTHUMG00000168936.2|OTTHUMT00000401654.1|HMGA2-001|HMGA2|4473|protein_coding|
MBOAT7	retained_intron	-1.50509827975729	2.23728852266676e-13	2.72449247022849e-11	ENST00000494142.1|ENSG00000125505.16|OTTHUMG00000066516.10|OTTHUMT00000142205.2|MBOAT7-003|MBOAT7|3039|retained_intron|
PIK3CG	protein_coding	-4.62981460207005	2.33867757233446e-13	2.84002750538978e-11	ENST00000440650.6|ENSG00000105851.10|OTTHUMG00000157641.3|OTTHUMT00000349292.1|PIK3CG-001|PIK3CG|3828|protein_coding|
FADS1	protein_coding	-1.08206949290577	2.53573174843829e-13	3.07077114735876e-11	ENST00000350997.11|ENSG00000149485.18|OTTHUMG00000157155.7|OTTHUMT00000347648.3|FADS1-001|FADS1|4525|protein_coding|
HMGB1P6	processed_pseudogene	-1.7735744372766	2.60590679384931e-13	3.1470114289378e-11	ENST00000569046.1|ENSG00000259781.1|OTTHUMG00000172839.1|OTTHUMT00000420819.1|HMGB1P6-001|HMGB1P6|646|processed_pseudogene|
SCARB1	processed_transcript	-2.03151965359553	2.61553820655613e-13	3.14991722798401e-11	ENST00000545305.1|ENSG00000073060.15|OTTHUMG00000168544.3|OTTHUMT00000400168.1|SCARB1-010|SCARB1|851|processed_transcript|
HKDC1	protein_coding	4.30553229997002	2.75987421620024e-13	3.31458612477867e-11	ENST00000354624.5|ENSG00000156510.12|OTTHUMG00000018371.2|OTTHUMT00000048389.1|HKDC1-001|HKDC1|3689|protein_coding|
ACTN4	protein_coding	-1.05436193645535	2.8883101515859e-13	3.45930685078404e-11	ENST00000390009.7|ENSG00000130402.11|OTTHUMG00000137382.3|OTTHUMT00000459235.1|ACTN4-010|ACTN4|2102|protein_coding|
BTG1	protein_coding	1.5056404065524	3.09273609866678e-13	3.69399788924594e-11	ENST00000256015.4|ENSG00000133639.4|OTTHUMG00000170092.4|OTTHUMT00000407227.2|BTG1-001|BTG1|4680|protein_coding|
QSOX1	protein_coding	1.14849358401008	3.17107805648568e-13	3.77722182924999e-11	ENST00000367602.7|ENSG00000116260.16|OTTHUMG00000035256.3|OTTHUMT00000085289.1|QSOX1-001|QSOX1|9311|protein_coding|
RP1-228H13.5	sense_overlapping	3.0681466405722	3.18241158369553e-13	3.78039279026677e-11	ENST00000565390.2|ENSG00000260920.2|OTTHUMG00000175830.2|OTTHUMT00000431151.2|RP1-228H13.5-001|RP1-228H13.5|2449|sense_overlapping|
PCYT2	protein_coding	-1.95153189892767	3.41449212023964e-13	4.04505974114042e-11	ENST00000538936.6|ENSG00000185813.10|OTTHUMG00000177956.4|OTTHUMT00000439939.1|PCYT2-001|PCYT2|5147|protein_coding|
VDAC1	protein_coding	-1.10433056581037	3.77084563497208e-13	4.45511615995238e-11	ENST00000395044.7|ENSG00000213585.10|OTTHUMG00000129118.3|OTTHUMT00000259209.1|VDAC1-003|VDAC1|1807|protein_coding|
NAA50	protein_coding	-5.10879176758999	3.8816405594112e-13	4.57362167102948e-11	ENST00000497525.5|ENSG00000121579.12|OTTHUMG00000159294.3|OTTHUMT00000354447.1|NAA50-002|NAA50|1385|protein_coding|
ZNF395	protein_coding	-1.42624079924158	4.29656830300442e-13	5.04887309266256e-11	ENST00000344423.9|ENSG00000186918.13|OTTHUMG00000102137.4|OTTHUMT00000219976.1|ZNF395-001|ZNF395|4808|protein_coding|
PXDN	protein_coding	-1.27274782808879	4.39380535289187e-13	5.14925640227618e-11	ENST00000252804.8|ENSG00000130508.10|OTTHUMG00000059697.4|OTTHUMT00000322505.1|PXDN-001|PXDN|6808|protein_coding|
STAT4	protein_coding	4.21128666905964	4.52295752412572e-13	5.28640365205858e-11	ENST00000392320.6|ENSG00000138378.17|OTTHUMG00000132700.5|OTTHUMT00000335586.1|STAT4-002|STAT4|2822|protein_coding|
FOSL1	protein_coding	-0.96156799958049	4.53672806321124e-13	5.28832076587586e-11	ENST00000312562.6|ENSG00000175592.8|OTTHUMG00000166715.4|OTTHUMT00000391168.2|FOSL1-001|FOSL1|1669|protein_coding|
PDLIM5	protein_coding	-1.28053032709903	4.8167973145433e-13	5.59981588599545e-11	ENST00000317968.8|ENSG00000163110.14|OTTHUMG00000130973.10|OTTHUMT00000253586.1|PDLIM5-001|PDLIM5|6083|protein_coding|
PPM1G	protein_coding	-0.803273347065675	5.17811572112257e-13	6.00385991962924e-11	ENST00000344034.4|ENSG00000115241.10|OTTHUMG00000097788.2|OTTHUMT00000215032.1|PPM1G-001|PPM1G|2311|protein_coding|
DEK	protein_coding	-5.5350195685482	5.29178664884361e-13	6.11938277832854e-11	ENST00000503715.5|ENSG00000124795.14|OTTHUMG00000014319.5|OTTHUMT00000367863.2|DEK-005|DEK|580|protein_coding|
TMCC3	protein_coding	4.64415936245204	5.58663430807136e-13	6.4432515686423e-11	ENST00000551457.1|ENSG00000057704.12|OTTHUMG00000170225.3|OTTHUMT00000408114.1|TMCC3-002|TMCC3|4361|protein_coding|
CCNB2	retained_intron	-2.03691554589684	5.70844536705846e-13	6.56636897684118e-11	ENST00000561077.1|ENSG00000157456.7|OTTHUMG00000132715.2|OTTHUMT00000416020.1|CCNB2-003|CCNB2|687|retained_intron|
LTA4H	retained_intron	1.65337971535355	5.9515022795994e-13	6.82793929951094e-11	ENST00000553041.5|ENSG00000111144.9|OTTHUMG00000170355.1|OTTHUMT00000408659.1|LTA4H-007|LTA4H|6109|retained_intron|
SESN2	protein_coding	2.35312298456795	6.0436075118223e-13	6.91540979226784e-11	ENST00000253063.3|ENSG00000130766.4|OTTHUMG00000003532.1|OTTHUMT00000009840.1|SESN2-001|SESN2|3453|protein_coding|
UBR7	protein_coding	-1.29206286472023	6.18024598985932e-13	7.05324618256301e-11	ENST00000013070.10|ENSG00000012963.14|OTTHUMG00000171268.2|OTTHUMT00000412693.1|UBR7-001|UBR7|3694|protein_coding|
IER3	protein_coding	1.6168122914179	6.73562730935614e-13	7.65590689304265e-11	ENST00000376377.2|ENSG00000137331.11|OTTHUMG00000031265.2|OTTHUMT00000076579.2|IER3-002|IER3|1350|protein_coding|
ZNF697	protein_coding	1.611217623048	6.74343574394068e-13	7.65590689304265e-11	ENST00000421812.2|ENSG00000143067.4|OTTHUMG00000012962.3|OTTHUMT00000036349.3|ZNF697-001|ZNF697|5041|protein_coding|
H2AFZ	processed_transcript	-1.09566444650408	6.81212858121974e-13	7.71380669160665e-11	ENST00000529158.5|ENSG00000164032.11|OTTHUMG00000131048.4|OTTHUMT00000388936.1|H2AFZ-005|H2AFZ|726|processed_transcript|
MYC	protein_coding	1.18164099185291	6.89374519724012e-13	7.78600299530778e-11	ENST00000524013.1|ENSG00000136997.16|OTTHUMG00000128475.7|OTTHUMT00000380691.1|MYC-004|MYC|2150|protein_coding|
IRGM	protein_coding	5.44297973991104	7.89253919021705e-13	8.89103717149102e-11	ENST00000522154.1|ENSG00000237693.4|OTTHUMG00000163647.3|OTTHUMT00000374648.2|IRGM-001|IRGM|1659|protein_coding|
GNG7	protein_coding	2.20535283998772	8.6599175121973e-13	9.73035473870498e-11	ENST00000382159.7|ENSG00000176533.12|OTTHUMG00000180435.2|OTTHUMT00000451345.1|GNG7-001|GNG7|4208|protein_coding|
HNRNPDL	protein_coding	-5.50137407867378	8.85996839257297e-13	9.92954195482291e-11	ENST00000602300.5|ENSG00000152795.17|OTTHUMG00000130299.6|OTTHUMT00000475197.1|HNRNPDL-006|HNRNPDL|1291|protein_coding|
KLHL24	protein_coding	2.1610760016534	9.40429336288197e-13	1.05125531653385e-10	ENST00000454652.6|ENSG00000114796.15|OTTHUMG00000156911.5|OTTHUMT00000346586.2|KLHL24-003|KLHL24|7380|protein_coding|
EIF3B	protein_coding	-0.918246528105137	9.73002151719804e-13	1.08488495668482e-10	ENST00000397011.2|ENSG00000106263.17|OTTHUMG00000022839.5|OTTHUMT00000059160.1|EIF3B-001|EIF3B|2966|protein_coding|
NCL	protein_coding	-1.54531353111126	1.01708703791483e-12	1.13114608430956e-10	ENST00000322723.8|ENSG00000115053.15|OTTHUMG00000153866.3|OTTHUMT00000332731.1|NCL-001|NCL|4034|protein_coding|
AZIN1	processed_transcript	-4.70980983789316	1.02594005154342e-12	1.13717161632793e-10	ENST00000518697.1|ENSG00000155096.13|OTTHUMG00000164766.8|OTTHUMT00000380136.1|AZIN1-011|AZIN1|565|processed_transcript|
MYO5B	protein_coding	2.33406387388007	1.02772184795211e-12	1.13717161632793e-10	ENST00000592688.1|ENSG00000167306.19|OTTHUMG00000179843.4|OTTHUMT00000448519.1|MYO5B-002|MYO5B|1693|protein_coding|
MFGE8	protein_coding	1.56658385488044	1.0645872907839e-12	1.17498095010164e-10	ENST00000268150.12|ENSG00000140545.14|OTTHUMG00000148682.8|OTTHUMT00000309072.2|MFGE8-001|MFGE8|1937|protein_coding|
LSS	protein_coding	-1.84556814717943	1.11050739089849e-12	1.22256768216188e-10	ENST00000457828.6|ENSG00000160285.14|OTTHUMG00000090633.9|-|LSS-201|LSS|4390|protein_coding|
EIF1AX	protein_coding	-1.65075590997887	1.12229609780623e-12	1.23243377027608e-10	ENST00000379593.1|ENSG00000173674.10|OTTHUMG00000022704.1|OTTHUMT00000058914.1|EIF1AX-002|EIF1AX|765|protein_coding|
ICK	protein_coding	-1.52304579725913	1.1414719441404e-12	1.25034198182776e-10	ENST00000350082.9|ENSG00000112144.15|OTTHUMG00000014870.1|OTTHUMT00000040952.1|ICK-001|ICK|6116|protein_coding|
TMOD2	protein_coding	1.80762448150419	1.16526773483512e-12	1.27320832500932e-10	ENST00000249700.8|ENSG00000128872.9|OTTHUMG00000131805.2|OTTHUMT00000254742.2|TMOD2-001|TMOD2|9191|protein_coding|
SEPT11	protein_coding	-1.00644097425191	1.19751413123644e-12	1.3051706516346e-10	ENST00000264893.10|ENSG00000138758.11|OTTHUMG00000160854.2|OTTHUMT00000362676.1|SEPT11-001|SEPT11|5593|protein_coding|
MGAT2	protein_coding	-0.942920471206862	1.22656348221686e-12	1.3334977947812e-10	ENST00000305386.3|ENSG00000168282.5|OTTHUMG00000140271.1|OTTHUMT00000276807.1|MGAT2-001|MGAT2|2687|protein_coding|
KPNA2	nonsense_mediated_decay	-1.15887078915379	1.25342141087513e-12	1.3593074584207e-10	ENST00000583269.5|ENSG00000182481.8|OTTHUMG00000179784.2|OTTHUMT00000448109.1|KPNA2-005|KPNA2|611|nonsense_mediated_decay|
CCRL2	protein_coding	2.20462793957281	1.2626901892153e-12	1.36596132727122e-10	ENST00000399036.3|ENSG00000121797.9|OTTHUMG00000156318.5|OTTHUMT00000343909.2|CCRL2-002|CCRL2|1796|protein_coding|
VSIR	protein_coding	2.91507588658288	1.34949087197787e-12	1.45624762511751e-10	ENST00000394957.7|ENSG00000107738.19|OTTHUMG00000018426.3|OTTHUMT00000048548.1|VSIR-001|VSIR|4689|protein_coding|
C9orf84	protein_coding	4.98840642074416	1.38842839670952e-12	1.49456603414687e-10	ENST00000374287.7|ENSG00000165181.16|OTTHUMG00000020495.5|-|C9orf84-201|C9orf84|4721|protein_coding|
KHSRP	protein_coding	-1.32049317540019	1.45655892274019e-12	1.56404292600446e-10	ENST00000398148.7|ENSG00000088247.17|OTTHUMG00000180850.3|OTTHUMT00000453305.1|KHSRP-001|KHSRP|2993|protein_coding|
CBX2	protein_coding	-1.72143259626614	1.53704104957756e-12	1.64640888445659e-10	ENST00000310942.8|ENSG00000173894.10|OTTHUMG00000177463.1|OTTHUMT00000437040.1|CBX2-001|CBX2|4644|protein_coding|
ABTB1	protein_coding	3.00873594613547	1.66752743174037e-12	1.78180210573905e-10	ENST00000232744.12|ENSG00000114626.17|OTTHUMG00000159636.1|OTTHUMT00000356595.1|ABTB1-001|ABTB1|1965|protein_coding|
PIGN	protein_coding	1.51301567181884	1.81175700547469e-12	1.9311823572292e-10	ENST00000638183.1|ENSG00000197563.10|OTTHUMG00000180098.20|OTTHUMT00000491544.1|PIGN-035|PIGN|4046|protein_coding|
MAPRE3	protein_coding	2.53467464901521	1.83780545295619e-12	1.95416991529459e-10	ENST00000233121.6|ENSG00000084764.10|OTTHUMG00000097067.3|OTTHUMT00000214183.1|MAPRE3-001|MAPRE3|1892|protein_coding|
ASPM	protein_coding	-1.30725474513084	1.8474294646713e-12	1.95962372121192e-10	ENST00000367409.8|ENSG00000066279.17|OTTHUMG00000036277.1|OTTHUMT00000088256.1|ASPM-001|ASPM|10887|protein_coding|
RP11-295K3.1	protein_coding	4.76871449378348	1.91623864416284e-12	2.02767815366319e-10	ENST00000636615.1|ENSG00000250644.3|OTTHUMG00000161994.5|OTTHUMT00000366678.5|RP11-295K3.1-001|RP11-295K3.1|2228|protein_coding|
LRP5	protein_coding	-1.67320481842265	1.96084480457452e-12	2.06985448184578e-10	ENST00000294304.11|ENSG00000162337.11|OTTHUMG00000167570.1|OTTHUMT00000395088.1|LRP5-001|LRP5|5159|protein_coding|
DNAJC12	protein_coding	3.52639416985033	1.96774754275081e-12	2.07212371675759e-10	ENST00000225171.6|ENSG00000108176.14|OTTHUMG00000018339.4|OTTHUMT00000048291.2|DNAJC12-001|DNAJC12|1201|protein_coding|
PIF1	protein_coding	-2.9451798122476	2.00470216389512e-12	2.10595169969088e-10	ENST00000268043.8|ENSG00000140451.12|OTTHUMG00000132974.3|OTTHUMT00000256533.1|PIF1-001|PIF1|2687|protein_coding|
GNB1	protein_coding	-0.92450663116788	2.04652257769639e-12	2.1447163052224e-10	ENST00000378609.8|ENSG00000078369.17|OTTHUMG00000000940.8|OTTHUMT00000002762.4|GNB1-001|GNB1|3132|protein_coding|
GAS5	retained_intron	-5.21556067179032	2.21570126538997e-12	2.31644394162929e-10	ENST00000442067.5|ENSG00000234741.7|OTTHUMG00000037216.5|OTTHUMT00000090594.1|GAS5-018|GAS5|1114|retained_intron|
SGO2	protein_coding	-1.54373939411793	2.23963949432982e-12	2.33586898073691e-10	ENST00000357799.8|ENSG00000163535.17|OTTHUMG00000154535.2|OTTHUMT00000335834.1|SGO2-001|SGO2|4214|protein_coding|
NEAT1	lincRNA	1.99797940581856	2.28579266503455e-12	2.37831544212044e-10	ENST00000616315.1|ENSG00000245532.7|OTTHUMG00000166321.6|OTTHUMT00000473554.1|NEAT1-004|NEAT1|483|lincRNA|
CLU	protein_coding	4.54272833560287	2.31129017073082e-12	2.39911919721859e-10	ENST00000521770.1|ENSG00000120885.21|OTTHUMG00000102114.7|OTTHUMT00000376157.1|CLU-021|CLU|520|protein_coding|
TOMM40	protein_coding	-1.31594193670955	2.56914632291979e-12	2.6604395034207e-10	ENST00000252487.9|ENSG00000130204.12|OTTHUMG00000180842.3|OTTHUMT00000453239.1|TOMM40-001|TOMM40|1707|protein_coding|
CDCA2	protein_coding	-1.85817519898448	2.62681550037372e-12	2.71371205104959e-10	ENST00000380665.3|ENSG00000184661.13|OTTHUMG00000099429.6|OTTHUMT00000375812.1|CDCA2-002|CDCA2|3565|protein_coding|
CGNL1	protein_coding	3.05358426515833	2.76436232820952e-12	2.84905768464828e-10	ENST00000281282.5|ENSG00000128849.10|OTTHUMG00000166485.3|OTTHUMT00000255482.2|CGNL1-001|CGNL1|7224|protein_coding|
EMP3	protein_coding	-1.76038768744493	2.77774876389334e-12	2.85610224317674e-10	ENST00000597279.5|ENSG00000142227.10|OTTHUMG00000183196.2|OTTHUMT00000465618.1|EMP3-006|EMP3|683|protein_coding|
KIF20A	protein_coding	-3.09837994462536	2.90040713655847e-12	2.97520351824478e-10	ENST00000508792.5|ENSG00000112984.11|OTTHUMG00000129195.3|OTTHUMT00000373080.1|KIF20A-002|KIF20A|2935|protein_coding|
EBLN3P	lincRNA	1.07849788834487	2.96211195979332e-12	3.03136697181102e-10	ENST00000625445.1|ENSG00000281649.1|OTTHUMG00000019910.4|OTTHUMT00000052436.3|EBLN3P-001|EBLN3P|4520|lincRNA|
NME1	nonsense_mediated_decay	-1.30606158762875	3.06212366151553e-12	3.1263780596588e-10	ENST00000475573.5|ENSG00000239672.7|OTTHUMG00000137474.5|OTTHUMT00000268762.2|NME1-008|NME1|781|nonsense_mediated_decay|
HSPB1	nonsense_mediated_decay	-1.86767625074464	3.24232973861033e-12	3.30263101131907e-10	ENST00000447574.1|ENSG00000106211.8|OTTHUMG00000023228.3|OTTHUMT00000341395.1|HSPB1-002|HSPB1|1455|nonsense_mediated_decay|
TXN	protein_coding	-1.2520694626789	3.2627431277939e-12	3.31567714217489e-10	ENST00000374517.5|ENSG00000136810.12|OTTHUMG00000020480.1|OTTHUMT00000053614.1|TXN-001|TXN|869|protein_coding|
MAP3K20	protein_coding	-4.90684234307315	3.36463200688812e-12	3.41126737144871e-10	ENST00000409176.6|ENSG00000091436.16|OTTHUMG00000132297.7|OTTHUMT00000333936.2|MAP3K20-003|MAP3K20|2572|protein_coding|
COL6A2	protein_coding	2.86212159969738	3.38654066154929e-12	3.42551338006735e-10	ENST00000300527.8|ENSG00000142173.14|OTTHUMG00000090489.6|OTTHUMT00000206971.1|COL6A2-001|COL6A2|3461|protein_coding|
AREG	protein_coding	3.32893769404893	3.55389440015213e-12	3.58647176548686e-10	ENST00000395748.7|ENSG00000109321.10|OTTHUMG00000130006.2|OTTHUMT00000252277.1|AREG-001|AREG|1240|protein_coding|
LMNB1	processed_transcript	-2.1126131568502	3.76618617167706e-12	3.79193192472132e-10	ENST00000504788.5|ENSG00000113368.11|OTTHUMG00000128969.7|OTTHUMT00000371422.2|LMNB1-009|LMNB1|1801|processed_transcript|
CTSC	protein_coding	-1.06390111048825	3.80197918610194e-12	3.81036976085747e-10	ENST00000227266.9|ENSG00000109861.15|OTTHUMG00000167290.3|OTTHUMT00000394019.2|CTSC-001|CTSC|1921|protein_coding|
YWHAG	protein_coding	-0.881299266568322	3.79769450896567e-12	3.81036976085747e-10	ENST00000307630.4|ENSG00000170027.6|OTTHUMG00000022862.3|OTTHUMT00000253002.2|YWHAG-001|YWHAG|3750|protein_coding|
BAG3	protein_coding	-1.19011814778221	3.86281635951459e-12	3.86246197269261e-10	ENST00000369085.7|ENSG00000151929.9|OTTHUMG00000019155.2|OTTHUMT00000050662.1|BAG3-001|BAG3|2571|protein_coding|
MAPKAPK5	protein_coding	-4.36531745196082	4.16307295169433e-12	4.15316540965826e-10	ENST00000549875.1|ENSG00000089022.13|OTTHUMG00000169605.6|OTTHUMT00000405020.3|MAPKAPK5-005|MAPKAPK5|974|protein_coding|
SPAG5	protein_coding	-4.71422514070665	4.2841804514244e-12	4.26422673425338e-10	ENST00000584206.1|ENSG00000076382.16|OTTHUMG00000166586.26|OTTHUMT00000445971.2|SPAG5-005|SPAG5|715|protein_coding|
SLC38A2	processed_transcript	4.56121360965584	4.34793338092849e-12	4.31782468507878e-10	ENST00000547252.5|ENSG00000134294.13|OTTHUMG00000169471.1|OTTHUMT00000404236.1|SLC38A2-006|SLC38A2|847|processed_transcript|
SBDS	protein_coding	-0.851742726262647	4.38573374376321e-12	4.34546473393411e-10	ENST00000246868.6|ENSG00000126524.9|OTTHUMG00000023165.3|OTTHUMT00000251746.2|SBDS-001|SBDS|1631|protein_coding|
VMP1	retained_intron	1.36692297012053	4.40938516250109e-12	4.35899218921536e-10	ENST00000592790.1|ENSG00000062716.12|OTTHUMG00000179882.3|OTTHUMT00000448807.1|VMP1-004|VMP1|4325|retained_intron|
SYMPK	protein_coding	-2.30657293632207	4.71042448711252e-12	4.6460557905013e-10	ENST00000245934.11|ENSG00000125755.18|OTTHUMG00000150151.5|OTTHUMT00000316581.1|SYMPK-001|SYMPK|4195|protein_coding|
MGAT1	protein_coding	-1.52235355403282	4.99670267452389e-12	4.91729683518157e-10	ENST00000307826.4|ENSG00000131446.16|OTTHUMG00000130937.6|OTTHUMT00000368193.2|MGAT1-007|MGAT1|2761|protein_coding|
MALAT1	lincRNA	1.95163933161859	5.28570022536986e-12	5.18998619426181e-10	ENST00000534336.1|ENSG00000251562.7|OTTHUMG00000166322.4|OTTHUMT00000389143.1|MALAT1-001|MALAT1|8708|lincRNA|
CH17-360D5.2	lincRNA	2.82156040221194	5.31925297791023e-12	5.21119444550504e-10	ENST00000610809.1|ENSG00000276850.4|OTTHUMG00000189091.2|OTTHUMT00000478686.1|CH17-360D5.2-001|CH17-360D5.2|1962|lincRNA|
GM2A	protein_coding	1.54596974500725	5.34476115807584e-12	5.22444411317207e-10	ENST00000357164.3|ENSG00000196743.8|OTTHUMG00000130124.3|OTTHUMT00000252432.1|GM2A-001|GM2A|3896|protein_coding|
HK2	protein_coding	-1.35757282397451	5.55778396736391e-12	5.42051789353909e-10	ENST00000290573.6|ENSG00000159399.9|OTTHUMG00000129972.7|OTTHUMT00000252238.2|HK2-001|HK2|5772|protein_coding|
HYOU1	protein_coding	-0.898529465285449	5.62760696754534e-12	5.47636503029256e-10	ENST00000617285.4|ENSG00000149428.18|OTTHUMG00000166354.9|OTTHUMT00000389353.3|HYOU1-004|HYOU1|4529|protein_coding|
ATP5F1	protein_coding	-1.07871418699346	6.06358802405257e-12	5.88748738299768e-10	ENST00000483994.1|ENSG00000116459.10|OTTHUMG00000011745.2|OTTHUMT00000032459.1|ATP5F1-005|ATP5F1|678|protein_coding|
ACTN4	protein_coding	-0.994461082110127	6.17110291988722e-12	5.97856450878674e-10	ENST00000252699.6|ENSG00000130402.11|OTTHUMG00000137382.3|OTTHUMT00000268091.2|ACTN4-001|ACTN4|4963|protein_coding|
ANLN	protein_coding	-2.15845441520005	6.58951740072169e-12	6.36976941467545e-10	ENST00000396068.6|ENSG00000011426.10|OTTHUMG00000023143.7|OTTHUMT00000337742.1|ANLN-002|ANLN|4661|protein_coding|
ZNF512B	protein_coding	-1.33109963116866	6.72904202870626e-12	6.49025036025394e-10	ENST00000369888.5|ENSG00000196700.8|OTTHUMG00000033008.1|OTTHUMT00000080246.1|ZNF512B-001|ZNF512B|5919|protein_coding|
MBNL3	protein_coding	-2.51676342995783	6.81976352539995e-12	6.56323202325245e-10	ENST00000370857.7|ENSG00000076770.14|OTTHUMG00000022426.5|OTTHUMT00000058322.1|MBNL3-005|MBNL3|8760|protein_coding|
CELSR1	protein_coding	-1.38129548939684	7.30502318520901e-12	7.00443665473651e-10	ENST00000262738.7|ENSG00000075275.16|OTTHUMG00000150423.1|OTTHUMT00000318037.1|CELSR1-001|CELSR1|11389|protein_coding|
PLXNA2	protein_coding	-1.92334794264251	7.3103465407494e-12	7.00443665473651e-10	ENST00000367033.3|ENSG00000076356.6|OTTHUMG00000036564.6|OTTHUMT00000088932.6|PLXNA2-001|PLXNA2|11444|protein_coding|
SRSF9	protein_coding	-1.01382702411089	7.44218720161702e-12	7.11512265880912e-10	ENST00000229390.7|ENSG00000111786.8|OTTHUMG00000047790.4|OTTHUMT00000108983.2|SRSF9-001|SRSF9|1201|protein_coding|
SLC17A9	processed_transcript	-1.38638802795247	8.16365275168483e-12	7.78780318079764e-10	ENST00000488738.5|ENSG00000101194.17|OTTHUMG00000032951.8|OTTHUMT00000080104.1|SLC17A9-005|SLC17A9|3992|processed_transcript|
MMP14	protein_coding	-1.32788208678704	8.40960766215175e-12	8.00491824539667e-10	ENST00000311852.10|ENSG00000157227.12|OTTHUMG00000028704.4|OTTHUMT00000071660.3|MMP14-001|MMP14|3732|protein_coding|
LIX1L	protein_coding	-1.11191179752291	8.44461221847424e-12	8.02072580123318e-10	ENST00000604000.3|ENSG00000271601.3|OTTHUMG00000013741.3|OTTHUMT00000038513.3|LIX1L-001|LIX1L|3975|protein_coding|
HMGB2	protein_coding	-1.67695220146685	8.68718956054255e-12	8.23318948003072e-10	ENST00000438704.6|ENSG00000164104.11|OTTHUMG00000160799.2|OTTHUMT00000362365.1|HMGB2-004|HMGB2|1032|protein_coding|
SKP2	protein_coding	-2.49758336395668	8.75391698508358e-12	8.27843307769422e-10	ENST00000274255.10|ENSG00000145604.15|OTTHUMG00000131106.8|OTTHUMT00000253769.2|SKP2-002|SKP2|3759|protein_coding|
LAMC2	protein_coding	1.34980612361745	8.77500391627138e-12	8.28041278644517e-10	ENST00000264144.4|ENSG00000058085.14|OTTHUMG00000035520.3|OTTHUMT00000086258.1|LAMC2-001|LAMC2|5147|protein_coding|
GTF3C6	processed_transcript	-2.13907820240679	8.91456434184223e-12	8.39393838114371e-10	ENST00000480191.1|ENSG00000155115.6|OTTHUMG00000015370.1|OTTHUMT00000041821.1|GTF3C6-002|GTF3C6|800|processed_transcript|
PAICS	protein_coding	-1.67295022740323	9.16628392781772e-12	8.61235590769702e-10	ENST00000264221.6|ENSG00000128050.8|OTTHUMG00000160957.4|-|PAICS-201|PAICS|3339|protein_coding|
MALAT1	lincRNA	5.27908494730592	9.23255355316951e-12	8.65596569255867e-10	ENST00000610481.1|ENSG00000251562.7|OTTHUMG00000166322.4|OTTHUMT00000473538.1|MALAT1-008|MALAT1|353|lincRNA|
TTF2	protein_coding	-1.28697224067257	9.26048704385322e-12	8.66352345845118e-10	ENST00000369466.8|ENSG00000116830.11|OTTHUMG00000012030.5|OTTHUMT00000033277.3|TTF2-001|TTF2|9462|protein_coding|
COL4A2	protein_coding	-1.0349935155926	9.28498881721422e-12	8.66784523501652e-10	ENST00000360467.5|ENSG00000134871.17|OTTHUMG00000017344.5|OTTHUMT00000045761.2|COL4A2-001|COL4A2|6281|protein_coding|
ATP5J2	protein_coding	-1.14129680587636	9.47788161932253e-12	8.82901126230737e-10	ENST00000394186.3|ENSG00000241468.7|OTTHUMG00000154609.6|OTTHUMT00000376486.1|ATP5J2-013|ATP5J2|305|protein_coding|
KPNA5	protein_coding	1.34732472829671	9.5957431406913e-12	8.91974451943663e-10	ENST00000368564.6|ENSG00000196911.10|OTTHUMG00000015448.4|OTTHUMT00000041967.2|KPNA5-001|KPNA5|11311|protein_coding|
RBMX	processed_transcript	-1.63069553980552	9.61892976819761e-12	8.9222736632839e-10	ENST00000496459.2|ENSG00000147274.14|OTTHUMG00000022517.2|OTTHUMT00000058510.2|RBMX-004|RBMX|2041|processed_transcript|
TMEM167A	protein_coding	0.979157064801016	9.75440488976105e-12	9.02872686993679e-10	ENST00000502346.1|ENSG00000174695.9|OTTHUMG00000162570.2|OTTHUMT00000369631.2|TMEM167A-001|TMEM167A|4630|protein_coding|
RP11-467L13.5	processed_pseudogene	4.7948518545568	9.91022850754111e-12	9.1535237714992e-10	ENST00000453713.1|ENSG00000223722.3|OTTHUMG00000169238.1|OTTHUMT00000402998.1|RP11-467L13.5-001|RP11-467L13.5|402|processed_pseudogene|
INHBA	processed_transcript	4.98762463738952	1.00241480078896e-11	9.23917032879397e-10	ENST00000464515.1|ENSG00000122641.10|OTTHUMG00000023574.4|OTTHUMT00000338449.1|INHBA-003|INHBA|2403|processed_transcript|
LUZP1	protein_coding	-0.965743850756878	1.02932331494479e-11	9.46716861568208e-10	ENST00000418342.5|ENSG00000169641.13|OTTHUMG00000003227.5|-|LUZP1-201|LUZP1|8421|protein_coding|
PDS5A	protein_coding	-1.05291398270117	1.07206168417342e-11	9.83949498594195e-10	ENST00000303538.12|ENSG00000121892.14|OTTHUMG00000160582.2|OTTHUMT00000361287.1|PDS5A-001|PDS5A|7176|protein_coding|
ERLIN1	protein_coding	-1.26615621437395	1.1428341783559e-11	1.0467016562942e-09	ENST00000421367.6|ENSG00000107566.13|OTTHUMG00000018900.3|OTTHUMT00000049840.2|ERLIN1-001|ERLIN1|5792|protein_coding|
CHD3	protein_coding	-1.38652252690139	1.14616778986425e-11	1.04755410832122e-09	ENST00000330494.11|ENSG00000170004.16|OTTHUMG00000150427.4|OTTHUMT00000318050.1|CHD3-001|CHD3|7328|protein_coding|
CCDC125	protein_coding	4.29602686293471	1.22774992800667e-11	1.11976957868993e-09	ENST00000396499.5|ENSG00000183323.12|OTTHUMG00000131259.6|-|CCDC125-201|CCDC125|3615|protein_coding|
AP2B1	protein_coding	-1.08748117136117	1.24696384011007e-11	1.13491932303629e-09	ENST00000621914.4|ENSG00000006125.17|OTTHUMG00000179924.4|OTTHUMT00000477281.1|AP2B1-019|AP2B1|5702|protein_coding|
NUDT21	protein_coding	-1.23537634411763	1.29233701705006e-11	1.17376509573571e-09	ENST00000300291.9|ENSG00000167005.13|OTTHUMG00000133240.5|OTTHUMT00000256980.3|NUDT21-001|NUDT21|4436|protein_coding|
ELOVL3	protein_coding	4.06092155544138	1.32799142507298e-11	1.20364062718257e-09	ENST00000370005.3|ENSG00000119915.4|OTTHUMG00000018951.1|OTTHUMT00000050030.1|ELOVL3-001|ELOVL3|1371|protein_coding|
CD68	protein_coding	1.37657443180942	1.35702498766608e-11	1.22740376270312e-09	ENST00000250092.10|ENSG00000129226.13|OTTHUMG00000108146.5|OTTHUMT00000226949.4|CD68-001|CD68|1878|protein_coding|
TROAP	protein_coding	-2.2282602564406	1.36250015715326e-11	1.22980448967398e-09	ENST00000551245.5|ENSG00000135451.12|OTTHUMG00000169486.3|OTTHUMT00000404342.1|TROAP-003|TROAP|2771|protein_coding|
KHDRBS1	protein_coding	-0.814608404656566	1.39628657676816e-11	1.25769647935505e-09	ENST00000327300.11|ENSG00000121774.17|OTTHUMG00000003921.9|OTTHUMT00000011199.4|KHDRBS1-001|KHDRBS1|2757|protein_coding|
AP1M2	protein_coding	-2.8016292199567	1.40194251465852e-11	1.26018733750624e-09	ENST00000592285.1|ENSG00000129354.11|OTTHUMG00000180584.2|OTTHUMT00000452036.1|AP1M2-007|AP1M2|336|protein_coding|
PAXBP1	protein_coding	-1.62538497127516	1.47484593592518e-11	1.32299142844844e-09	ENST00000331923.8|ENSG00000159086.14|OTTHUMG00000064980.8|OTTHUMT00000139563.1|PAXBP1-001|PAXBP1|3995|protein_coding|
NRK	protein_coding	-3.12361093933388	1.58706150224453e-11	1.42072963556166e-09	ENST00000243300.13|ENSG00000123572.16|OTTHUMG00000022143.9|OTTHUMT00000106480.7|NRK-001|NRK|8062|protein_coding|
PUM3	protein_coding	-1.21069575087211	1.61807668903411e-11	1.44552605194941e-09	ENST00000397885.2|ENSG00000080608.9|OTTHUMG00000019450.4|OTTHUMT00000051529.3|PUM3-001|PUM3|2321|protein_coding|
PSMA7	processed_transcript	-0.991156221269882	1.66680311400612e-11	1.48601121795932e-09	ENST00000484488.5|ENSG00000101182.14|OTTHUMG00000032895.4|OTTHUMT00000079978.2|PSMA7-004|PSMA7|1023|processed_transcript|
SLC29A4	protein_coding	4.63000712326517	1.69198348867678e-11	1.50538188106843e-09	ENST00000297195.8|ENSG00000164638.10|OTTHUMG00000023797.7|OTTHUMT00000323998.1|SLC29A4-002|SLC29A4|2839|protein_coding|
LARP6	protein_coding	1.42723486765774	1.69699449634743e-11	1.50676521512755e-09	ENST00000299213.9|ENSG00000166173.10|OTTHUMG00000172179.5|OTTHUMT00000417197.3|LARP6-003|LARP6|4469|protein_coding|
PTPRH	protein_coding	4.63747105316219	1.74580291336308e-11	1.54695170347514e-09	ENST00000376350.7|ENSG00000080031.9|OTTHUMG00000180701.2|OTTHUMT00000452649.2|PTPRH-001|PTPRH|3877|protein_coding|
IFI6	protein_coding	2.66247052082813	1.8155802836787e-11	1.60551801312893e-09	ENST00000339145.8|ENSG00000126709.14|OTTHUMG00000003518.1|OTTHUMT00000009782.1|IFI6-003|IFI6|822|protein_coding|
SMIM14	processed_transcript	4.51425680008572	1.9140018002269e-11	1.68912596118809e-09	ENST00000510628.1|ENSG00000163683.11|OTTHUMG00000128581.7|OTTHUMT00000361003.1|SMIM14-003|SMIM14|634|processed_transcript|
SNRNP40	protein_coding	-1.47588206191923	2.02671970668715e-11	1.78498731985319e-09	ENST00000263694.8|ENSG00000060688.12|OTTHUMG00000003790.2|OTTHUMT00000010657.2|SNRNP40-001|SNRNP40|1597|protein_coding|
TRMU	processed_transcript	-1.88508306610218	2.11403876243294e-11	1.85813777998037e-09	ENST00000476901.1|ENSG00000100416.12|OTTHUMG00000150424.2|OTTHUMT00000318375.1|TRMU-018|TRMU|1476|processed_transcript|
SUSD5	protein_coding	-1.13387176629547	2.23646633757391e-11	1.96112848737006e-09	ENST00000309558.7|ENSG00000173705.8|OTTHUMG00000155829.3|OTTHUMT00000341902.2|SUSD5-001|SUSD5|5008|protein_coding|
PHF2	protein_coding	-1.28928811280253	2.24021008053557e-11	1.96112848737006e-09	ENST00000359246.8|ENSG00000197724.10|OTTHUMG00000020253.2|OTTHUMT00000053162.2|PHF2-001|PHF2|5569|protein_coding|
GEMIN5	protein_coding	-1.15088188909304	2.27194392052512e-11	1.98492318956339e-09	ENST00000285873.7|ENSG00000082516.8|OTTHUMG00000130189.2|OTTHUMT00000252507.1|GEMIN5-001|GEMIN5|5397|protein_coding|
ANKRD52	protein_coding	-0.987145810072975	2.30691808557798e-11	2.01144801717715e-09	ENST00000267116.7|ENSG00000139645.9|OTTHUMG00000170329.2|OTTHUMT00000408539.1|ANKRD52-001|ANKRD52|8688|protein_coding|
CCT5	protein_coding	-1.01641601957699	2.32716900511344e-11	2.02505508876099e-09	ENST00000503026.5|ENSG00000150753.11|OTTHUMG00000131042.7|OTTHUMT00000366056.1|CCT5-002|CCT5|1933|protein_coding|
CDCA8	protein_coding	-2.24908722755619	2.58895521299313e-11	2.24836835588941e-09	ENST00000373055.5|ENSG00000134690.10|OTTHUMG00000004320.1|OTTHUMT00000012473.1|CDCA8-001|CDCA8|2469|protein_coding|
RAB11FIP1	protein_coding	1.21843948052988	2.60642725387522e-11	2.2590418003965e-09	ENST00000287263.8|ENSG00000156675.15|OTTHUMG00000164026.3|OTTHUMT00000376815.1|RAB11FIP1-001|RAB11FIP1|6253|protein_coding|
GEMIN4	protein_coding	-1.65928369520145	2.66600521474081e-11	2.3060945107508e-09	ENST00000319004.5|ENSG00000179409.10|OTTHUMG00000177495.4|OTTHUMT00000437181.1|GEMIN4-001|GEMIN4|3748|protein_coding|
CTGF	protein_coding	0.980278034063855	2.67926450795867e-11	2.31297456413795e-09	ENST00000367976.3|ENSG00000118523.5|OTTHUMG00000015573.2|OTTHUMT00000042239.2|CTGF-001|CTGF|2339|protein_coding|
SERINC1	protein_coding	1.01301148049619	2.80587475682183e-11	2.41748845649021e-09	ENST00000339697.4|ENSG00000111897.6|OTTHUMG00000015487.2|OTTHUMT00000042031.2|SERINC1-001|SERINC1|3137|protein_coding|
SLC38A2	nonsense_mediated_decay	1.46836410739235	2.82247853470941e-11	2.42699751872173e-09	ENST00000549258.5|ENSG00000134294.13|OTTHUMG00000169471.1|OTTHUMT00000404227.1|SLC38A2-002|SLC38A2|4384|nonsense_mediated_decay|
TRIP13	protein_coding	-1.28132096353979	2.85905709627827e-11	2.45361128286117e-09	ENST00000166345.7|ENSG00000071539.13|OTTHUMG00000090349.27|OTTHUMT00000206721.2|TRIP13-001|TRIP13|2672|protein_coding|
TAP2	protein_coding	-0.921093097950613	2.94165440226083e-11	2.519535664459e-09	ENST00000374897.2|ENSG00000204267.13|OTTHUMG00000031068.2|OTTHUMT00000076088.2|TAP2-001|TAP2|5684|protein_coding|
LAPTM5	protein_coding	-1.1571573037015	3.11513892424617e-11	2.66289404983208e-09	ENST00000294507.3|ENSG00000162511.7|OTTHUMG00000003707.1|OTTHUMT00000010463.1|LAPTM5-001|LAPTM5|2223|protein_coding|
MTSS1L	protein_coding	-1.28527069158048	3.34533198900976e-11	2.84927704385374e-09	ENST00000338779.10|ENSG00000132613.14|OTTHUMG00000177023.4|OTTHUMT00000434927.3|MTSS1L-001|MTSS1L|4992|protein_coding|
CTH	protein_coding	1.99063157711868	3.34624700993924e-11	2.84927704385374e-09	ENST00000370938.7|ENSG00000116761.11|OTTHUMG00000009352.1|OTTHUMT00000025918.1|CTH-001|CTH|1805|protein_coding|
HNRNPA3	protein_coding	-1.00447344707208	3.4388835072362e-11	2.92244766825476e-09	ENST00000435711.5|ENSG00000170144.20|OTTHUMG00000132529.11|OTTHUMT00000340009.1|HNRNPA3-014|HNRNPA3|1731|protein_coding|
KDELC2	protein_coding	-1.38469495468267	3.55846538184994e-11	3.01818787523599e-09	ENST00000323468.9|ENSG00000178202.12|OTTHUMG00000166535.1|OTTHUMT00000390273.1|KDELC2-001|KDELC2|4312|protein_coding|
COMMD7	protein_coding	-1.85459622684899	3.58196768232465e-11	3.03222258405098e-09	ENST00000446419.6|ENSG00000149600.11|OTTHUMG00000032229.4|OTTHUMT00000471946.1|COMMD7-004|COMMD7|1343|protein_coding|
NET1	protein_coding	-2.39806486944755	3.67444526603878e-11	3.10447898872532e-09	ENST00000380359.3|ENSG00000173848.18|OTTHUMG00000017596.3|OTTHUMT00000046554.1|NET1-006|NET1|3253|protein_coding|
IPO5	protein_coding	-1.12580173871179	3.8659541290057e-11	3.25996394986716e-09	ENST00000261574.9|ENSG00000065150.18|OTTHUMG00000017244.6|OTTHUMT00000045533.2|IPO5-001|IPO5|6003|protein_coding|
SSRP1	protein_coding	-1.05045001203203	4.07599975581544e-11	3.43044952421873e-09	ENST00000278412.6|ENSG00000149136.8|OTTHUMG00000167024.4|OTTHUMT00000392460.1|SSRP1-001|SSRP1|2819|protein_coding|
ZNRF1	protein_coding	-4.95490599038977	4.33716425330862e-11	3.64321797277924e-09	ENST00000566250.5|ENSG00000186187.11|OTTHUMG00000137606.4|OTTHUMT00000434641.1|ZNRF1-003|ZNRF1|1069|protein_coding|
SORBS1	protein_coding	3.05239825614043	4.53327203896782e-11	3.80062553482387e-09	ENST00000371249.6|ENSG00000095637.21|OTTHUMG00000018812.8|OTTHUMT00000049515.1|SORBS1-002|SORBS1|5927|protein_coding|
MLEC	protein_coding	-0.669544466077262	4.6909715043454e-11	3.92528970640004e-09	ENST00000228506.7|ENSG00000110917.7|OTTHUMG00000169187.4|OTTHUMT00000402781.2|MLEC-001|MLEC|6626|protein_coding|
PAICS	protein_coding	-1.70296607702021	4.80712506230765e-11	4.0147782416928e-09	ENST00000514888.5|ENSG00000128050.8|OTTHUMG00000160957.4|OTTHUMT00000363132.2|PAICS-002|PAICS|3340|protein_coding|
SREK1	protein_coding	4.59778743282736	5.06163663169869e-11	4.21925641674065e-09	ENST00000612404.4|ENSG00000153914.15|OTTHUMG00000097809.4|-|SREK1-201|SREK1|2128|protein_coding|
SMS	protein_coding	-0.945823417745052	5.33946990880677e-11	4.44235744550267e-09	ENST00000404933.6|ENSG00000102172.15|OTTHUMG00000021239.3|OTTHUMT00000056032.1|SMS-003|SMS|1837|protein_coding|
TMA7	retained_intron	-4.19795381165184	5.3859119513707e-11	4.47246128441823e-09	ENST00000477624.1|ENSG00000232112.3|OTTHUMG00000156588.3|OTTHUMT00000344691.2|TMA7-004|TMA7|619|retained_intron|
TRIM28	protein_coding	-0.989688844403936	5.64653798775139e-11	4.67997091471501e-09	ENST00000597136.1|ENSG00000130726.11|OTTHUMG00000183546.2|OTTHUMT00000467082.1|TRIM28-002|TRIM28|1552|protein_coding|
PYURF	protein_coding	-0.925190345725467	6.46648502897213e-11	5.34939053743964e-09	ENST00000273968.4|ENSG00000145337.4|OTTHUMG00000130949.1|OTTHUMT00000253550.1|PYURF-001|PYURF|1361|protein_coding|
TBC1D9B	processed_transcript	-4.6799391271639	6.61331196660647e-11	5.46049144879121e-09	ENST00000522029.5|ENSG00000197226.12|OTTHUMG00000130911.9|OTTHUMT00000374328.1|TBC1D9B-016|TBC1D9B|616|processed_transcript|
TMEM43	protein_coding	-0.745310367688164	6.75037735148649e-11	5.56312761843866e-09	ENST00000306077.4|ENSG00000170876.7|OTTHUMG00000129802.4|OTTHUMT00000252030.2|TMEM43-001|TMEM43|3341|protein_coding|
NNT	protein_coding	-2.417527536262	7.12547185866249e-11	5.8611711537783e-09	ENST00000512996.6|ENSG00000112992.16|OTTHUMG00000096961.7|OTTHUMT00000367962.3|NNT-004|NNT|4288|protein_coding|
AES	retained_intron	-1.78515722465743	7.45909072520667e-11	6.12403991066121e-09	ENST00000587393.5|ENSG00000104964.14|OTTHUMG00000180567.4|OTTHUMT00000452155.1|AES-005|AES|1082|retained_intron|
C6orf89	protein_coding	1.04070012019596	7.50363691216254e-11	6.14903298538794e-09	ENST00000480824.6|ENSG00000198663.16|OTTHUMG00000014613.3|OTTHUMT00000040387.2|C6orf89-004|C6orf89|6861|protein_coding|
IGFN1	protein_coding	3.69932509544314	7.55288063654657e-11	6.17777456343123e-09	ENST00000335211.8|ENSG00000163395.16|OTTHUMG00000035728.5|-|IGFN1-202|IGFN1|11810|protein_coding|
HJURP	protein_coding	-1.25050545766027	7.61842779687639e-11	6.21971869349481e-09	ENST00000411486.6|ENSG00000123485.11|OTTHUMG00000059125.11|OTTHUMT00000130996.6|HJURP-001|HJURP|3187|protein_coding|
IFT140	protein_coding	2.03816417666026	7.65428662314902e-11	6.23731363780944e-09	ENST00000426508.6|ENSG00000187535.13|OTTHUMG00000128585.4|OTTHUMT00000250438.2|IFT140-001|IFT140|5270|protein_coding|
PABPN1	protein_coding	-1.09034876836593	8.26936328527921e-11	6.72595451091478e-09	ENST00000397276.6|ENSG00000100836.10|OTTHUMG00000028739.4|OTTHUMT00000071766.4|PABPN1-003|PABPN1|2768|protein_coding|
HNRNPK	protein_coding	-3.98372800424047	8.43893975942164e-11	6.85109902703437e-09	ENST00000360384.9|ENSG00000165119.20|OTTHUMG00000020107.4|OTTHUMT00000052846.2|HNRNPK-002|HNRNPK|2038|protein_coding|
CDKN1A	protein_coding	2.03218794761157	9.30489180946614e-11	7.54007552649602e-09	ENST00000448526.6|ENSG00000124762.13|OTTHUMG00000014603.3|-|CDKN1A-202|CDKN1A|2104|protein_coding|
TRAM2	protein_coding	-0.974846657109461	9.72299332691487e-11	7.84969661259594e-09	ENST00000182527.3|ENSG00000065308.4|OTTHUMG00000014850.1|OTTHUMT00000040910.1|TRAM2-001|TRAM2|6908|protein_coding|
EHD1	retained_intron	1.56831248659496	9.71206671261486e-11	7.84969661259594e-09	ENST00000484846.1|ENSG00000110047.17|OTTHUMG00000066832.17|OTTHUMT00000143233.3|EHD1-005|EHD1|3469|retained_intron|
EPHX1	protein_coding	1.65462350970743	9.7994930573127e-11	7.89683362895757e-09	ENST00000272167.9|ENSG00000143819.12|OTTHUMG00000037743.4|-|EPHX1-201|EPHX1|1660|protein_coding|
HSPB1	protein_coding	-1.82002223554548	1.04293637005561e-10	8.38890294998976e-09	ENST00000429938.1|ENSG00000106211.8|OTTHUMG00000023228.3|OTTHUMT00000341396.1|HSPB1-003|HSPB1|527|protein_coding|
PRC1	protein_coding	-1.95949742916073	1.07837090359377e-10	8.65794805028984e-09	ENST00000361188.9|ENSG00000198901.13|OTTHUMG00000171685.7|OTTHUMT00000414760.1|PRC1-003|PRC1|4087|protein_coding|
NAP1L1	protein_coding	-1.41031572648516	1.10230075560381e-10	8.83380583479845e-09	ENST00000547773.5|ENSG00000187109.13|OTTHUMG00000169786.6|OTTHUMT00000405942.2|NAP1L1-009|NAP1L1|1967|protein_coding|
SNRPD1	protein_coding	-1.07227198918526	1.11727943276316e-10	8.93741544050324e-09	ENST00000582475.1|ENSG00000167088.10|OTTHUMG00000178934.3|OTTHUMT00000444022.1|SNRPD1-002|SNRPD1|723|protein_coding|
GINS2	protein_coding	-1.49957264713743	1.14165272103552e-10	9.09899305781804e-09	ENST00000253462.7|ENSG00000131153.8|OTTHUMG00000137646.3|OTTHUMT00000269098.1|GINS2-001|GINS2|2673|protein_coding|
SPRY4	protein_coding	-1.2612606095836	1.139723641152e-10	9.09899305781804e-09	ENST00000344120.4|ENSG00000187678.8|OTTHUMG00000129663.4|OTTHUMT00000251864.1|SPRY4-001|SPRY4|4938|protein_coding|
DDX54	protein_coding	-1.67299350372995	1.14461144472821e-10	9.10592710663703e-09	ENST00000306014.9|ENSG00000123064.12|OTTHUMG00000169676.3|OTTHUMT00000405435.1|DDX54-002|DDX54|4377|protein_coding|
SLAMF7	protein_coding	3.34491627003769	1.14716307577137e-10	9.10960317874841e-09	ENST00000621377.4|ENSG00000026751.16|OTTHUMG00000024008.4|-|SLAMF7-205|SLAMF7|2608|protein_coding|
RAN	protein_coding	-1.56898350865903	1.15507721129049e-10	9.15577201880366e-09	ENST00000541679.7|ENSG00000132341.11|OTTHUMG00000134328.8|OTTHUMT00000399322.4|RAN-012|RAN|572|protein_coding|
SLC1A4	protein_coding	1.86696774858572	1.166596011886e-10	9.21357241561268e-09	ENST00000234256.3|ENSG00000115902.10|OTTHUMG00000129537.3|OTTHUMT00000251726.2|SLC1A4-001|SLC1A4|4561|protein_coding|
IQGAP3	protein_coding	-0.892434441656289	1.16592748736173e-10	9.21357241561268e-09	ENST00000361170.6|ENSG00000183856.10|OTTHUMG00000033114.3|OTTHUMT00000080657.1|IQGAP3-001|IQGAP3|5988|protein_coding|
AGTPBP1	protein_coding	1.43406691917613	1.20338993817424e-10	9.48697789234071e-09	ENST00000357081.7|ENSG00000135049.15|OTTHUMG00000020124.3|OTTHUMT00000052893.2|AGTPBP1-004|AGTPBP1|4393|protein_coding|
C1QL1	protein_coding	3.40058997347739	1.21721353131893e-10	9.5786355796715e-09	ENST00000253407.3|ENSG00000131094.3|OTTHUMG00000162944.3|OTTHUMT00000371119.3|C1QL1-001|C1QL1|1295|protein_coding|
MTCH1	protein_coding	-0.714452420342995	1.25616020919002e-10	9.86730819456727e-09	ENST00000373627.9|ENSG00000137409.19|OTTHUMG00000014614.3|OTTHUMT00000040396.1|MTCH1-008|MTCH1|2057|protein_coding|
VCL	protein_coding	-1.11622837375556	1.25928190588296e-10	9.87403848361036e-09	ENST00000211998.9|ENSG00000035403.17|OTTHUMG00000018498.4|OTTHUMT00000048752.3|VCL-002|VCL|5490|protein_coding|
MAOB	protein_coding	4.46537764784858	1.29359054271618e-10	1.01248426032773e-08	ENST00000378069.4|ENSG00000069535.13|OTTHUMG00000021388.4|OTTHUMT00000056303.2|MAOB-001|MAOB|2566|protein_coding|
TMOD3	protein_coding	-0.733284562406322	1.30168896579922e-10	1.01699699198894e-08	ENST00000308580.11|ENSG00000138594.13|OTTHUMG00000131803.7|OTTHUMT00000254740.4|TMOD3-001|TMOD3|8255|protein_coding|
EDIL3	protein_coding	-1.44788116825292	1.30711397822941e-10	1.01940860455974e-08	ENST00000380138.3|ENSG00000164176.12|OTTHUMG00000119047.2|OTTHUMT00000369774.1|EDIL3-003|EDIL3|4244|protein_coding|
CABIN1	protein_coding	-2.08233052726924	1.36004378000897e-10	1.05879408273698e-08	ENST00000337989.11|ENSG00000099991.17|OTTHUMG00000150797.5|OTTHUMT00000320164.1|CABIN1-004|CABIN1|2422|protein_coding|
VEPH1	protein_coding	-3.74659321258415	1.38117483882104e-10	1.07332795495975e-08	ENST00000362010.6|ENSG00000197415.11|OTTHUMG00000158711.5|OTTHUMT00000351845.3|VEPH1-001|VEPH1|4202|protein_coding|
KLRC2	protein_coding	2.98783734991715	1.52395249408852e-10	1.18217496320788e-08	ENST00000381902.6|ENSG00000205809.9|OTTHUMG00000168532.3|OTTHUMT00000400111.1|KLRC2-001|KLRC2|1221|protein_coding|
ENPP2	protein_coding	4.53389715025967	1.62833028145869e-10	1.26090030107412e-08	ENST00000259486.10|ENSG00000136960.12|OTTHUMG00000164995.2|OTTHUMT00000381385.1|ENPP2-003|ENPP2|3233|protein_coding|
RELN	protein_coding	4.54367866516633	1.65514602634977e-10	1.27939266249547e-08	ENST00000343529.9|ENSG00000189056.13|OTTHUMG00000157247.1|OTTHUMT00000348149.1|RELN-002|RELN|11565|protein_coding|
HMGB1	processed_transcript	-1.95657527910864	1.71283230452704e-10	1.32163959554267e-08	ENST00000468384.1|ENSG00000189403.14|OTTHUMG00000016670.7|OTTHUMT00000044362.1|HMGB1-007|HMGB1|503|processed_transcript|
UGDH-AS1	antisense	1.53646945125064	1.72365659038826e-10	1.32764192075206e-08	ENST00000504032.1|ENSG00000249348.1|OTTHUMG00000160540.2|OTTHUMT00000361033.1|UGDH-AS1-001|UGDH-AS1|2787|antisense|
FAM49A	protein_coding	2.19584621869826	1.77282677007967e-10	1.36310680543903e-08	ENST00000381323.7|ENSG00000197872.11|OTTHUMG00000090615.3|OTTHUMT00000207203.2|FAM49A-001|FAM49A|4670|protein_coding|
KIFAP3	protein_coding	1.65249385161538	1.83202137588679e-10	1.40614091378804e-08	ENST00000361580.6|ENSG00000075945.12|OTTHUMG00000035947.2|OTTHUMT00000087568.1|KIFAP3-001|KIFAP3|2957|protein_coding|
CCT7	protein_coding	-0.759597115312688	1.859952792625e-10	1.42507033299261e-08	ENST00000398422.2|ENSG00000135624.15|OTTHUMG00000152765.7|OTTHUMT00000327751.4|CCT7-010|CCT7|1234|protein_coding|
DHRS2	retained_intron	4.98955296486131	1.94384881876993e-10	1.48673742286129e-08	ENST00000556550.1|ENSG00000100867.14|OTTHUMG00000028771.5|OTTHUMT00000413848.1|DHRS2-007|DHRS2|2595|retained_intron|
SYNCRIP	protein_coding	-1.18160673797476	1.98331868312632e-10	1.51426902468608e-08	ENST00000355238.10|ENSG00000135316.17|OTTHUMG00000015141.4|OTTHUMT00000041397.2|SYNCRIP-002|SYNCRIP|6449|protein_coding|
PA2G4	retained_intron	-1.23693010085696	2.02632604991786e-10	1.5444005327311e-08	ENST00000552528.1|ENSG00000170515.13|OTTHUMG00000170173.3|OTTHUMT00000407773.1|PA2G4-006|PA2G4|289|retained_intron|
HTATSF1P2	processed_pseudogene	1.91571562421339	2.06984587499282e-10	1.5748167672982e-08	ENST00000604204.1|ENSG00000271361.1|OTTHUMG00000184550.1|OTTHUMT00000468866.1|HTATSF1P2-001|HTATSF1P2|631|processed_pseudogene|
SRM	protein_coding	-1.38201971657034	2.08563400339261e-10	1.5840644601377e-08	ENST00000376957.6|ENSG00000116649.9|OTTHUMG00000002119.3|OTTHUMT00000006056.1|SRM-001|SRM|1266|protein_coding|
SNX17	protein_coding	-0.992642332551303	2.10798338035535e-10	1.59271479116069e-08	ENST00000233575.6|ENSG00000115234.10|OTTHUMG00000097781.2|OTTHUMT00000215024.1|SNX17-001|SNX17|2044|protein_coding|
EMC1	protein_coding	-4.55964152616175	2.10515778159212e-10	1.59271479116069e-08	ENST00000375208.7|ENSG00000127463.13|OTTHUMG00000002497.4|OTTHUMT00000007077.1|EMC1-002|EMC1|4084|protein_coding|
DDX10	processed_transcript	4.7608814066142	2.10702425785775e-10	1.59271479116069e-08	ENST00000524979.1|ENSG00000178105.9|OTTHUMG00000166540.1|OTTHUMT00000390350.1|DDX10-008|DDX10|794|processed_transcript|
PLXND1	retained_intron	-4.11438139150013	2.16024241135059e-10	1.62937591981385e-08	ENST00000504524.5|ENSG00000004399.12|OTTHUMG00000159547.15|OTTHUMT00000356216.1|PLXND1-002|PLXND1|1701|retained_intron|
GPN1	protein_coding	-4.28133993286228	2.24950845064998e-10	1.69377496398163e-08	ENST00000458167.6|ENSG00000198522.13|OTTHUMG00000097784.5|-|GPN1-202|GPN1|1618|protein_coding|
PATL1	protein_coding	-0.878002542817106	2.26254277785766e-10	1.70065198178418e-08	ENST00000300146.9|ENSG00000166889.13|OTTHUMG00000167423.2|OTTHUMT00000394559.1|PATL1-001|PATL1|4072|protein_coding|
FBN1	protein_coding	-1.54807003001692	2.30011106692719e-10	1.72591466564127e-08	ENST00000316623.9|ENSG00000166147.13|OTTHUMG00000172218.2|OTTHUMT00000417355.2|FBN1-001|FBN1|11756|protein_coding|
CHSY1	protein_coding	-1.07511808048268	2.36826274832524e-10	1.77399970405476e-08	ENST00000254190.3|ENSG00000131873.5|OTTHUMG00000149873.2|OTTHUMT00000313624.1|CHSY1-001|CHSY1|4550|protein_coding|
SUCLG2	protein_coding	-1.15510887283299	2.40442036188131e-10	1.79799502738555e-08	ENST00000307227.9|ENSG00000172340.14|OTTHUMG00000158740.1|OTTHUMT00000351993.1|SUCLG2-001|SUCLG2|2352|protein_coding|
NOP14-AS1	antisense	1.70428263538343	2.4917694550173e-10	1.86012296508449e-08	ENST00000512712.2|ENSG00000249673.6|OTTHUMG00000160136.3|OTTHUMT00000358163.2|NOP14-AS1-002|NOP14-AS1|3188|antisense|
GPX3	protein_coding	1.79794215872516	2.50125172332074e-10	1.8640097458101e-08	ENST00000388825.8|ENSG00000211445.11|OTTHUMG00000163693.3|OTTHUMT00000374772.1|GPX3-001|GPX3|1636|protein_coding|
PTPN9	protein_coding	-0.929141469686785	2.53341339087242e-10	1.88475580526406e-08	ENST00000306726.6|ENSG00000169410.9|OTTHUMG00000142838.3|-|PTPN9-201|PTPN9|3862|protein_coding|
VGLL3	protein_coding	3.20867756135574	2.62608655430518e-10	1.95037256254666e-08	ENST00000398399.6|ENSG00000206538.8|OTTHUMG00000158984.3|OTTHUMT00000352805.2|VGLL3-001|VGLL3|10400|protein_coding|
RPL41	protein_coding	-0.656273750141731	2.79145387684556e-10	2.06966366011835e-08	ENST00000501597.3|ENSG00000229117.8|OTTHUMG00000170183.1|OTTHUMT00000407820.1|RPL41-001|RPL41|469|protein_coding|
MAP2	protein_coding	2.70139441122837	2.81344792676876e-10	2.08242913099169e-08	ENST00000392194.5|ENSG00000078018.19|OTTHUMG00000132962.6|OTTHUMT00000256522.1|MAP2-002|MAP2|5303|protein_coding|
UTP18	protein_coding	-0.90484521092578	2.83594251984392e-10	2.0955211880528e-08	ENST00000225298.11|ENSG00000011260.13|OTTHUMG00000162370.4|OTTHUMT00000368654.1|UTP18-001|UTP18|1894|protein_coding|
MTMR4	protein_coding	-1.12010090976332	2.85857024257169e-10	2.10510520768843e-08	ENST00000323456.9|ENSG00000108389.9|OTTHUMG00000179079.5|OTTHUMT00000444721.2|MTMR4-001|MTMR4|5839|protein_coding|
ASPH	protein_coding	-1.13146687641512	2.85754453571996e-10	2.10510520768843e-08	ENST00000518068.5|ENSG00000198363.17|OTTHUMG00000164375.12|OTTHUMT00000378574.1|ASPH-008|ASPH|2744|protein_coding|
RBM3	protein_coding	-1.1215558562948	2.90202292190396e-10	2.13350069651476e-08	ENST00000354480.2|ENSG00000102317.17|OTTHUMG00000024121.2|OTTHUMT00000060756.1|RBM3-004|RBM3|1884|protein_coding|
ZNF252P	processed_transcript	1.40785674866951	2.91434606377469e-10	2.13895338377646e-08	ENST00000426361.6|ENSG00000196922.10|OTTHUMG00000165201.6|OTTHUMT00000451422.1|ZNF252P-008|ZNF252P|5210|processed_transcript|
RPSA	protein_coding	-0.893420238150957	2.93275427469589e-10	2.14884630856541e-08	ENST00000443003.2|ENSG00000168028.13|OTTHUMG00000131296.5|OTTHUMT00000343655.1|RPSA-002|RPSA|1032|protein_coding|
NR1D1	protein_coding	2.1408169720633	3.08773972687488e-10	2.25698114884085e-08	ENST00000246672.3|ENSG00000126368.5|OTTHUMG00000133327.2|OTTHUMT00000257135.1|NR1D1-001|NR1D1|2772|protein_coding|
MUC5B	protein_coding	-3.60615856543243	3.09069122363976e-10	2.25698114884085e-08	ENST00000529681.5|ENSG00000117983.17|OTTHUMG00000166494.4|OTTHUMT00000390041.2|MUC5B-002|MUC5B|17911|protein_coding|
KIF3B	protein_coding	0.862111722583628	3.14849608071782e-10	2.29534841362833e-08	ENST00000375712.3|ENSG00000101350.7|OTTHUMG00000032214.1|OTTHUMT00000078619.1|KIF3B-001|KIF3B|6103|protein_coding|
C8orf46	nonsense_mediated_decay	3.79723209969051	3.15442865790305e-10	2.29583425325445e-08	ENST00000450307.7|ENSG00000169085.11|OTTHUMG00000156998.9|OTTHUMT00000379218.3|C8orf46-013|C8orf46|3227|nonsense_mediated_decay|
DNAJA1	protein_coding	-0.906655698300548	3.18562967396249e-10	2.31467852110115e-08	ENST00000330899.4|ENSG00000086061.15|OTTHUMG00000019760.1|OTTHUMT00000052031.1|DNAJA1-001|DNAJA1|2381|protein_coding|
CAPN2	protein_coding	-1.42033595240326	3.21317291308566e-10	2.33080676071352e-08	ENST00000295006.5|ENSG00000162909.17|OTTHUMG00000037376.4|OTTHUMT00000090973.1|CAPN2-001|CAPN2|3573|protein_coding|
DIS3L	protein_coding	-2.06456656357962	3.2606929518637e-10	2.3613483376985e-08	ENST00000319194.9|ENSG00000166938.12|OTTHUMG00000133181.9|OTTHUMT00000256889.3|DIS3L-001|DIS3L|3763|protein_coding|
ADGRA2	protein_coding	2.7688721679051	3.27661806993325e-10	2.36894595981443e-08	ENST00000412232.2|ENSG00000020181.17|OTTHUMG00000156182.5|OTTHUMT00000343331.2|ADGRA2-001|ADGRA2|5651|protein_coding|
SSRP1	retained_intron	-0.938631766534797	3.35427738866617e-10	2.42107743437567e-08	ENST00000293880.9|ENSG00000149136.8|OTTHUMG00000167024.4|OTTHUMT00000392461.1|SSRP1-002|SSRP1|6296|retained_intron|
ESPN	protein_coding	4.81995329617999	3.49054996925968e-10	2.51527299933628e-08	ENST00000377828.5|ENSG00000187017.15|OTTHUMG00000000753.8|OTTHUMT00000001887.3|ESPN-001|ESPN|3531|protein_coding|
HMGB3	protein_coding	-1.71205208021032	3.52784924705379e-10	2.53795570585078e-08	ENST00000325307.11|ENSG00000029993.14|OTTHUMG00000024162.2|OTTHUMT00000060867.1|HMGB3-001|HMGB3|3560|protein_coding|
SPR	protein_coding	-1.42213514072985	3.63313901237041e-10	2.60939585474959e-08	ENST00000234454.5|ENSG00000116096.5|OTTHUMG00000129777.2|OTTHUMT00000251993.2|SPR-001|SPR|1480|protein_coding|
DHX15	protein_coding	-0.81110895330365	3.68142669202896e-10	2.63972825765945e-08	ENST00000336812.4|ENSG00000109606.12|OTTHUMG00000160304.1|OTTHUMT00000360143.1|DHX15-001|DHX15|2994|protein_coding|
SERPINI1	protein_coding	3.19776344436482	3.6878416932274e-10	2.63998598453106e-08	ENST00000295777.9|ENSG00000163536.12|OTTHUMG00000158450.11|OTTHUMT00000351056.1|SERPINI1-001|SERPINI1|1907|protein_coding|
ARF4	protein_coding	-2.15720903346284	3.7094745565308e-10	2.65111889781175e-08	ENST00000489843.1|ENSG00000168374.10|OTTHUMG00000158601.5|OTTHUMT00000351445.2|ARF4-003|ARF4|1360|protein_coding|
SERF2	nonsense_mediated_decay	-1.53474063525594	3.97885225411361e-10	2.83898597169128e-08	ENST00000409617.5|ENSG00000140264.19|OTTHUMG00000059935.13|OTTHUMT00000335211.1|SERF2-016|SERF2|700|nonsense_mediated_decay|
RP11-10O17.1	processed_transcript	3.32043620094129	4.18725001440209e-10	2.98279986320054e-08	ENST00000563287.1|ENSG00000260103.2|OTTHUMG00000172643.3|OTTHUMT00000419632.1|RP11-10O17.1-002|RP11-10O17.1|3385|processed_transcript|
PHKB	protein_coding	-1.15814573551047	4.31311769727414e-10	3.06744990424736e-08	ENST00000566044.5|ENSG00000102893.15|OTTHUMG00000133102.5|OTTHUMT00000430412.1|PHKB-004|PHKB|3829|protein_coding|
ACAT1	protein_coding	-1.03536368414535	4.32262022725052e-10	3.06920116330967e-08	ENST00000265838.8|ENSG00000075239.13|OTTHUMG00000166381.2|OTTHUMT00000389474.1|ACAT1-001|ACAT1|1761|protein_coding|
ELAVL1	protein_coding	-0.979257872362542	4.37206946133627e-10	3.09926406888482e-08	ENST00000407627.6|ENSG00000066044.14|OTTHUMG00000182470.3|OTTHUMT00000461494.3|ELAVL1-001|ELAVL1|6015|protein_coding|
SIGMAR1	nonsense_mediated_decay	-0.889327802211748	4.48228919523909e-10	3.17223830772148e-08	ENST00000353468.4|ENSG00000147955.16|OTTHUMG00000019829.4|OTTHUMT00000052206.3|SIGMAR1-003|SIGMAR1|1582|nonsense_mediated_decay|
RAD54L	protein_coding	-1.62969469355621	4.54945791747478e-10	3.21455700762124e-08	ENST00000371975.8|ENSG00000085999.11|OTTHUMG00000007772.5|OTTHUMT00000021272.1|RAD54L-001|RAD54L|3108|protein_coding|
ARRB2	protein_coding	4.48473477854741	4.57810591571402e-10	3.22956481393962e-08	ENST00000575877.5|ENSG00000141480.17|OTTHUMG00000090759.5|OTTHUMT00000439567.2|ARRB2-007|ARRB2|1579|protein_coding|
AADACP1	processed_transcript	4.28033550542488	4.6334504273083e-10	3.26332641080667e-08	ENST00000483636.5|ENSG00000240602.7|OTTHUMG00000159879.2|OTTHUMT00000357891.1|AADACP1-001|AADACP1|1285|processed_transcript|
ADSS	protein_coding	-0.973819853425	4.65263761931307e-10	3.27155467179956e-08	ENST00000366535.3|ENSG00000035687.9|OTTHUMG00000040102.2|OTTHUMT00000096697.1|ADSS-001|ADSS|2780|protein_coding|
DEGS1	protein_coding	3.84971874448277	4.72896223011629e-10	3.31986855691062e-08	ENST00000391877.3|ENSG00000143753.12|OTTHUMG00000037496.4|-|DEGS1-201|DEGS1|1345|protein_coding|
GJA1	protein_coding	-1.06446854566378	4.85872670598427e-10	3.40548311051592e-08	ENST00000282561.3|ENSG00000152661.7|OTTHUMG00000015479.1|OTTHUMT00000042023.1|GJA1-001|GJA1|3037|protein_coding|
F2RL2	protein_coding	2.94966183489768	5.0250926154159e-10	3.51643559649553e-08	ENST00000296641.4|ENSG00000164220.6|OTTHUMG00000102119.3|OTTHUMT00000219958.3|F2RL2-001|F2RL2|3429|protein_coding|
GANAB	protein_coding	-1.68920058929433	5.04759385945315e-10	3.52652086372948e-08	ENST00000356638.7|ENSG00000089597.16|OTTHUMG00000167696.4|OTTHUMT00000395689.1|GANAB-001|GANAB|3608|protein_coding|
SERPINB7	protein_coding	4.34807722921473	5.07879206583783e-10	3.54264030243625e-08	ENST00000540675.5|ENSG00000166396.12|OTTHUMG00000060591.4|-|SERPINB7-202|SERPINB7|2193|protein_coding|
GABPB1-AS1	antisense	1.47161609752753	5.13179177944735e-10	3.57389128461321e-08	ENST00000499624.3|ENSG00000244879.6|OTTHUMG00000172396.2|OTTHUMT00000418307.2|GABPB1-AS1-001|GABPB1-AS1|16182|antisense|
SQSTM1	protein_coding	1.26633363607132	5.20873779337373e-10	3.62169270877067e-08	ENST00000360718.5|ENSG00000161011.19|OTTHUMG00000150643.79|OTTHUMT00000319345.1|SQSTM1-002|SQSTM1|2253|protein_coding|
STX3	protein_coding	1.26540135936607	5.81206318347767e-10	4.03475647367663e-08	ENST00000337979.8|ENSG00000166900.15|OTTHUMG00000167353.4|OTTHUMT00000394264.1|STX3-001|STX3|3299|protein_coding|
MOB1A	protein_coding	-1.01488707318703	6.11428621711099e-10	4.23781274914421e-08	ENST00000396049.4|ENSG00000114978.17|OTTHUMG00000152833.2|OTTHUMT00000328200.2|MOB1A-001|MOB1A|4885|protein_coding|
ATP2A2	protein_coding	-0.939275216221622	6.18463195566013e-10	4.27825346261279e-08	ENST00000539276.6|ENSG00000174437.16|OTTHUMG00000169327.4|OTTHUMT00000403539.1|ATP2A2-003|ATP2A2|4094|protein_coding|
TNFRSF9	protein_coding	3.87135600990875	6.19226060856196e-10	4.27825346261279e-08	ENST00000615230.4|ENSG00000049249.8|OTTHUMG00000001223.3|-|TNFRSF9-201|TNFRSF9|5970|protein_coding|
SMYD2	protein_coding	-1.55085228805151	6.21714310766922e-10	4.28864827408145e-08	ENST00000366957.9|ENSG00000143499.13|OTTHUMG00000037066.4|OTTHUMT00000089998.1|SMYD2-001|SMYD2|1671|protein_coding|
TPO	protein_coding	4.77020575075387	6.34543265387421e-10	4.37022878322749e-08	ENST00000422464.5|ENSG00000115705.20|OTTHUMG00000090271.9|OTTHUMT00000206919.2|TPO-004|TPO|5391|protein_coding|
CDKN1A	protein_coding	2.03707986945423	6.55907355527351e-10	4.51024244031079e-08	ENST00000615513.4|ENSG00000124762.13|OTTHUMG00000014603.3|-|CDKN1A-203|CDKN1A|2102|protein_coding|
PTGS2	processed_transcript	2.53035455726306	6.5890434468355e-10	4.52371556075969e-08	ENST00000490885.6|ENSG00000073756.11|OTTHUMG00000035473.3|OTTHUMT00000086158.2|PTGS2-002|PTGS2|3690|processed_transcript|
TOR4A	protein_coding	-1.46379584808615	6.97867261482531e-10	4.78368256786044e-08	ENST00000357503.2|ENSG00000198113.2|OTTHUMG00000131779.1|OTTHUMT00000254711.1|TOR4A-001|TOR4A|4148|protein_coding|
LRP1	protein_coding	2.42643937678054	7.11252246429446e-10	4.86777911072812e-08	ENST00000243077.7|ENSG00000123384.13|OTTHUMG00000044412.7|OTTHUMT00000412772.2|LRP1-001|LRP1|14897|protein_coding|
SNRPB	protein_coding	-1.1572961539057	7.17192581614254e-10	4.9007410326105e-08	ENST00000381342.6|ENSG00000125835.18|OTTHUMG00000031694.4|OTTHUMT00000077584.2|SNRPB-001|SNRPB|1154|protein_coding|
FOXA2	protein_coding	-2.07311716903748	7.51385305807599e-10	5.12635270610143e-08	ENST00000377115.4|ENSG00000125798.14|OTTHUMG00000191876.1|OTTHUMT00000078289.1|FOXA2-001|FOXA2|2401|protein_coding|
SERPINH1	nonsense_mediated_decay	-4.11433695078552	7.67877633140686e-10	5.23068645225021e-08	ENST00000526638.1|ENSG00000149257.13|OTTHUMG00000165362.5|OTTHUMT00000383737.1|SERPINH1-019|SERPINH1|719|nonsense_mediated_decay|
UBP1	protein_coding	-1.43339225580666	7.77918158929374e-10	5.29081436141732e-08	ENST00000447368.6|ENSG00000153560.11|OTTHUMG00000130749.5|OTTHUMT00000342561.1|UBP1-002|UBP1|3669|protein_coding|
RPN1	protein_coding	-0.799224441100362	7.97959447994243e-10	5.41866668142633e-08	ENST00000296255.7|ENSG00000163902.11|OTTHUMG00000159691.3|OTTHUMT00000356934.3|RPN1-001|RPN1|2314|protein_coding|
SUPT16H	protein_coding	-1.19125639395323	8.25678059262842e-10	5.59817428796623e-08	ENST00000216297.6|ENSG00000092201.9|OTTHUMG00000029685.3|OTTHUMT00000074025.2|SUPT16H-001|SUPT16H|4684|protein_coding|
LINC00324	lincRNA	3.80613567397102	8.37691685430398e-10	5.67080849658752e-08	ENST00000315707.3|ENSG00000178977.3|OTTHUMG00000132866.4|OTTHUMT00000256341.1|LINC00324-001|LINC00324|2082|lincRNA|
CALM1	protein_coding	-1.03040966231316	8.52328205523004e-10	5.76094580588851e-08	ENST00000626705.2|ENSG00000198668.10|OTTHUMG00000171044.2|-|CALM1-201|CALM1|1341|protein_coding|
SRF	protein_coding	-1.14063936891055	8.54169535875947e-10	5.76445434768541e-08	ENST00000265354.5|ENSG00000112658.7|OTTHUMG00000014722.2|OTTHUMT00000040581.2|SRF-001|SRF|4202|protein_coding|
ATP2B1-AS1	lincRNA	3.52183068959879	8.73383980072508e-10	5.88501514609599e-08	ENST00000605386.1|ENSG00000271614.1|OTTHUMG00000169947.1|OTTHUMT00000406661.1|ATP2B1-AS1-001|ATP2B1-AS1|3632|lincRNA|
DEPDC1B	protein_coding	-1.46743112884177	8.75266652158244e-10	5.88859953202019e-08	ENST00000265036.9|ENSG00000035499.12|OTTHUMG00000097083.3|OTTHUMT00000214207.1|DEPDC1B-001|DEPDC1B|2499|protein_coding|
BICDL1	protein_coding	2.9432719852776	8.82595089491888e-10	5.91963315715205e-08	ENST00000397558.6|ENSG00000135127.11|OTTHUMG00000169311.5|OTTHUMT00000403390.2|BICDL1-001|BICDL1|3055|protein_coding|
CD82	processed_transcript	4.0828472101642	8.81589623084229e-10	5.91963315715205e-08	ENST00000530931.1|ENSG00000085117.11|OTTHUMG00000166472.2|OTTHUMT00000389897.1|CD82-014|CD82|891|processed_transcript|
TCP11L2	protein_coding	2.86642669342937	8.9460001914508e-10	5.99093432175867e-08	ENST00000299045.7|ENSG00000166046.10|OTTHUMG00000170087.3|OTTHUMT00000407206.1|TCP11L2-001|TCP11L2|2219|protein_coding|
HSP90AA1	retained_intron	-1.31772569996845	9.05912692585374e-10	6.05738799784539e-08	ENST00000560130.1|ENSG00000080824.18|OTTHUMG00000171752.7|OTTHUMT00000415295.1|HSP90AA1-009|HSP90AA1|488|retained_intron|
LYAR	protein_coding	-1.40325686075326	9.18395769500856e-10	6.13145206235211e-08	ENST00000452476.5|ENSG00000145220.13|OTTHUMG00000125477.19|-|LYAR-201|LYAR|1468|protein_coding|
ANTXR1	protein_coding	-1.17810433679812	9.66340224571293e-10	6.44167713003213e-08	ENST00000303714.8|ENSG00000169604.19|OTTHUMG00000129575.7|OTTHUMT00000251770.2|ANTXR1-001|ANTXR1|5859|protein_coding|
CYBRD1	protein_coding	-1.40252943677551	1.03016834745382e-09	6.83580202063878e-08	ENST00000321348.8|ENSG00000071967.11|OTTHUMG00000132260.3|OTTHUMT00000255344.2|CYBRD1-001|CYBRD1|4365|protein_coding|
GRPEL1	retained_intron	-1.34637286039464	1.02758365708146e-09	6.83580202063878e-08	ENST00000504920.5|ENSG00000109519.12|OTTHUMG00000090495.2|OTTHUMT00000358615.1|GRPEL1-002|GRPEL1|2195|retained_intron|
SPATS2	protein_coding	4.42631430440663	1.02992373589587e-09	6.83580202063878e-08	ENST00000552918.5|ENSG00000123352.17|OTTHUMG00000169419.11|OTTHUMT00000404024.1|SPATS2-005|SPATS2|2993|protein_coding|
DDX23	nonsense_mediated_decay	4.40017192184001	1.05255617774938e-09	6.97374454789693e-08	ENST00000552802.5|ENSG00000174243.9|OTTHUMG00000170399.3|OTTHUMT00000408901.1|DDX23-012|DDX23|926|nonsense_mediated_decay|
CMTM4	retained_intron	-1.05481456306865	1.06201937144442e-09	7.02576578414129e-08	ENST00000581487.1|ENSG00000183723.12|OTTHUMG00000137500.4|OTTHUMT00000441530.1|CMTM4-005|CMTM4|7026|retained_intron|
PTTG1	processed_transcript	-1.61044283518385	1.06441845428238e-09	7.03096771710526e-08	ENST00000519287.1|ENSG00000164611.12|OTTHUMG00000130328.5|OTTHUMT00000375857.1|PTTG1-007|PTTG1|670|processed_transcript|
IFIT1	protein_coding	-2.05127211951309	1.09229974787512e-09	7.2042208484665e-08	ENST00000371804.3|ENSG00000185745.9|OTTHUMG00000018712.1|OTTHUMT00000049302.1|IFIT1-001|IFIT1|1880|protein_coding|
FOXQ1	protein_coding	-3.34833051072423	1.09554503846087e-09	7.2147101958822e-08	ENST00000296839.4|ENSG00000164379.6|OTTHUMG00000016160.2|OTTHUMT00000043410.2|FOXQ1-001|FOXQ1|2309|protein_coding|
CTIF	protein_coding	1.37320469921746	1.09920794071925e-09	7.22791393417746e-08	ENST00000256413.7|ENSG00000134030.13|OTTHUMG00000132656.14|OTTHUMT00000255907.1|CTIF-001|CTIF|5750|protein_coding|
CARMIL3	protein_coding	4.42682379036892	1.14273253485467e-09	7.50279632372349e-08	ENST00000342740.5|ENSG00000186648.14|OTTHUMG00000172023.1|OTTHUMT00000416527.1|CARMIL3-001|CARMIL3|4597|protein_coding|
HSP90AA1	protein_coding	-0.847344744820382	1.14511113113411e-09	7.50710749968761e-08	ENST00000334701.11|ENSG00000080824.18|OTTHUMG00000171752.7|OTTHUMT00000414953.1|HSP90AA1-001|HSP90AA1|3510|protein_coding|
ZNF629	protein_coding	-1.20302156833044	1.16096717158831e-09	7.59962835023481e-08	ENST00000262525.5|ENSG00000102870.5|OTTHUMG00000176905.2|OTTHUMT00000434291.2|ZNF629-001|ZNF629|6087|protein_coding|
LPCAT1	protein_coding	-1.19933221734644	1.16289471938613e-09	7.60083331129798e-08	ENST00000283415.3|ENSG00000153395.9|OTTHUMG00000131017.4|OTTHUMT00000304032.1|LPCAT1-002|LPCAT1|3966|protein_coding|
HSPA14	protein_coding	-1.67688879477157	1.17910895456651e-09	7.69527454839544e-08	ENST00000378372.7|ENSG00000187522.14|OTTHUMG00000191882.1|OTTHUMT00000046910.1|HSPA14-004|HSPA14|1904|protein_coding|
MYO1E	processed_transcript	4.26754819763018	1.19395150816513e-09	7.78049476083216e-08	ENST00000558814.1|ENSG00000157483.8|OTTHUMG00000171944.3|OTTHUMT00000416031.1|MYO1E-004|MYO1E|768|processed_transcript|
DNAH7	protein_coding	3.61568757964176	1.22824366939528e-09	7.9920165687995e-08	ENST00000312428.10|ENSG00000118997.13|OTTHUMG00000154438.6|OTTHUMT00000335202.3|DNAH7-001|DNAH7|12394|protein_coding|
CYB5R1	protein_coding	1.27576427015266	1.24503676038892e-09	8.07717598302314e-08	ENST00000367249.8|ENSG00000159348.12|OTTHUMG00000041387.3|OTTHUMT00000099155.1|CYB5R1-001|CYB5R1|1651|protein_coding|
ACTR10	retained_intron	4.4231337580792	1.24471105537684e-09	8.07717598302314e-08	ENST00000556694.5|ENSG00000131966.13|OTTHUMG00000171049.8|OTTHUMT00000411539.1|ACTR10-012|ACTR10|625|retained_intron|
CHAC1	protein_coding	2.7303666090656	1.25369506084343e-09	8.12126149666123e-08	ENST00000617768.4|ENSG00000128965.11|OTTHUMG00000130208.8|-|CHAC1-201|CHAC1|1560|protein_coding|
KIF23	protein_coding	-2.71498302725453	1.28782011288702e-09	8.32994148982532e-08	ENST00000352331.8|ENSG00000137807.13|OTTHUMG00000172062.5|OTTHUMT00000416677.3|KIF23-003|KIF23|3351|protein_coding|
WBP11	protein_coding	-0.752241772431777	1.29676701687084e-09	8.37538590629644e-08	ENST00000261167.6|ENSG00000084463.7|OTTHUMG00000168737.4|OTTHUMT00000400850.2|WBP11-001|WBP11|4646|protein_coding|
SLC25A24	nonsense_mediated_decay	-1.27692221412844	1.30144985574908e-09	8.39319643657351e-08	ENST00000264128.13|ENSG00000085491.15|OTTHUMG00000011013.5|OTTHUMT00000421199.1|SLC25A24-003|SLC25A24|3320|nonsense_mediated_decay|
EXTL3	protein_coding	-0.911320423178152	1.31505555971502e-09	8.46841391157106e-08	ENST00000220562.8|ENSG00000012232.8|OTTHUMG00000102146.4|OTTHUMT00000219987.3|EXTL3-001|EXTL3|6483|protein_coding|
ILF2	protein_coding	-0.812368024620686	1.32425354531546e-09	8.51506748695765e-08	ENST00000361891.8|ENSG00000143621.16|OTTHUMG00000037087.1|OTTHUMT00000090040.1|ILF2-001|ILF2|1659|protein_coding|
GAPDH	protein_coding	-0.880448989983577	1.3446409398974e-09	8.63342657080515e-08	ENST00000619601.1|ENSG00000111640.14|OTTHUMG00000137379.1|-|GAPDH-201|GAPDH|1086|protein_coding|
GLUD1	protein_coding	-0.719659254606908	1.38011421393169e-09	8.83516288848252e-08	ENST00000277865.4|ENSG00000148672.8|OTTHUMG00000018666.1|OTTHUMT00000049188.1|GLUD1-001|GLUD1|3039|protein_coding|
CTPS1	protein_coding	-1.31622653258964	1.37871564679493e-09	8.83516288848252e-08	ENST00000372621.8|ENSG00000171793.13|OTTHUMG00000005712.2|OTTHUMT00000015629.2|CTPS1-001|CTPS1|3201|protein_coding|
DPYSL3	protein_coding	2.59620008495711	1.38760388676901e-09	8.87008490433747e-08	ENST00000398514.7|ENSG00000113657.12|OTTHUMG00000163437.3|OTTHUMT00000373421.2|DPYSL3-001|DPYSL3|5309|protein_coding|
ALDH1B1	protein_coding	-0.933274396014414	1.39158246469619e-09	8.88091690778762e-08	ENST00000377698.3|ENSG00000137124.7|OTTHUMG00000019938.4|OTTHUMT00000052492.1|ALDH1B1-001|ALDH1B1|3066|protein_coding|
HNRNPK	protein_coding	-1.03451845249812	1.39337259494603e-09	8.88091690778762e-08	ENST00000457156.5|ENSG00000165119.20|OTTHUMG00000020107.4|OTTHUMT00000052849.2|HNRNPK-005|HNRNPK|1283|protein_coding|
FOLR1	protein_coding	4.18107311268589	1.40500125618245e-09	8.94196127949341e-08	ENST00000393676.4|ENSG00000110195.12|OTTHUMG00000167876.2|OTTHUMT00000396774.2|FOLR1-004|FOLR1|996|protein_coding|
ACO1	protein_coding	-0.8309533634142	1.42294046077962e-09	9.04293182626066e-08	ENST00000379923.5|ENSG00000122729.18|OTTHUMG00000019740.3|OTTHUMT00000051999.1|ACO1-002|ACO1|3601|protein_coding|
COLGALT1	protein_coding	-0.885509688266749	1.44404909188507e-09	9.16372113680082e-08	ENST00000252599.8|ENSG00000130309.10|OTTHUMG00000182893.2|OTTHUMT00000464216.1|COLGALT1-001|COLGALT1|3704|protein_coding|
GCLM	processed_transcript	1.44458052910618	1.504537034022e-09	9.53369135686384e-08	ENST00000467772.1|ENSG00000023909.9|OTTHUMG00000010562.1|OTTHUMT00000029170.1|GCLM-002|GCLM|625|processed_transcript|
TEX19	protein_coding	4.31009722068698	1.50785677540849e-09	9.54085979400707e-08	ENST00000333437.4|ENSG00000182459.4|OTTHUMG00000132857.1|OTTHUMT00000256331.1|TEX19-001|TEX19|1936|protein_coding|
CSRP2	protein_coding	1.48222763701695	1.55876623818856e-09	9.84869172754615e-08	ENST00000311083.9|ENSG00000175183.9|OTTHUMG00000169919.1|OTTHUMT00000406572.1|CSRP2-001|CSRP2|943|protein_coding|
BTF3	protein_coding	-0.826575239822941	1.57935070094792e-09	9.9643087060095e-08	ENST00000335895.12|ENSG00000145741.15|OTTHUMG00000102031.6|OTTHUMT00000219815.2|BTF3-001|BTF3|897|protein_coding|
PLAC8	processed_transcript	-4.42521519327299	1.62468202337906e-09	1.02354967472881e-07	ENST00000515389.5|ENSG00000145287.10|OTTHUMG00000130294.2|OTTHUMT00000363077.1|PLAC8-002|PLAC8|364|processed_transcript|
RRP9	protein_coding	-1.05716325040144	1.6476974307735e-09	1.03565772067509e-07	ENST00000232888.6|ENSG00000114767.6|OTTHUMG00000156930.1|OTTHUMT00000346637.1|RRP9-001|RRP9|1578|protein_coding|
TELO2	protein_coding	-1.27014350505484	1.64865230330423e-09	1.03565772067509e-07	ENST00000262319.10|ENSG00000100726.14|OTTHUMG00000044471.7|OTTHUMT00000103602.2|TELO2-001|TELO2|3314|protein_coding|
CSGALNACT2	protein_coding	0.85282901740875	1.66679349536556e-09	1.04542101129273e-07	ENST00000374466.3|ENSG00000169826.7|OTTHUMG00000018023.1|OTTHUMT00000047693.1|CSGALNACT2-001|CSGALNACT2|3730|protein_coding|
PDAP1	nonsense_mediated_decay	-1.21290606653088	1.66899032906629e-09	1.04542101129273e-07	ENST00000426447.3|ENSG00000106244.12|OTTHUMG00000154629.2|OTTHUMT00000336409.1|PDAP1-002|PDAP1|767|nonsense_mediated_decay|
DDIT4	protein_coding	1.53160603725087	1.72079536260969e-09	1.07632416970347e-07	ENST00000307365.3|ENSG00000168209.4|OTTHUMG00000183961.1|OTTHUMT00000048577.1|DDIT4-001|DDIT4|1748|protein_coding|
SMPDL3B	protein_coding	4.06302733986984	1.75100989708347e-09	1.09365368872853e-07	ENST00000373894.7|ENSG00000130768.14|OTTHUMG00000003910.3|OTTHUMT00000011170.1|SMPDL3B-001|SMPDL3B|1878|protein_coding|
PGAM1	protein_coding	-0.660360921856014	1.76154332321605e-09	1.09865869411913e-07	ENST00000334828.5|ENSG00000171314.8|OTTHUMG00000018846.2|OTTHUMT00000049652.1|PGAM1-001|PGAM1|1830|protein_coding|
AMOTL1	protein_coding	1.25122130069219	1.78200695777946e-09	1.10983393330505e-07	ENST00000317829.12|ENSG00000166025.17|OTTHUMG00000167828.4|OTTHUMT00000397834.2|AMOTL1-002|AMOTL1|8844|protein_coding|
FAM20C	protein_coding	-2.00177919807727	1.80004074416875e-09	1.11946613812812e-07	ENST00000313766.5|ENSG00000177706.8|OTTHUMG00000151401.4|OTTHUMT00000322476.2|FAM20C-001|FAM20C|2751|protein_coding|
WDR33	protein_coding	-0.962669148566864	1.85307341823279e-09	1.15080610742559e-07	ENST00000322313.8|ENSG00000136709.11|OTTHUMG00000131534.7|OTTHUMT00000331141.2|WDR33-001|WDR33|9471|protein_coding|
TFAM	protein_coding	-1.09896345586056	1.87887573828655e-09	1.16517022313429e-07	ENST00000373895.7|ENSG00000108064.10|OTTHUMG00000018270.1|OTTHUMT00000048148.1|TFAM-004|TFAM|973|protein_coding|
CHD4	protein_coding	-0.818012926837364	1.89005066619016e-09	1.17043535288674e-07	ENST00000544484.5|ENSG00000111642.14|OTTHUMG00000169164.2|OTTHUMT00000402631.1|CHD4-013|CHD4|6554|protein_coding|
PKN3	protein_coding	-1.44298093531052	1.89907419119479e-09	1.17435515516777e-07	ENST00000291906.4|ENSG00000160447.6|OTTHUMG00000020757.1|OTTHUMT00000054487.1|PKN3-001|PKN3|3375|protein_coding|
PIWIL2	retained_intron	4.73945584379936	1.96726832686884e-09	1.21480212433674e-07	ENST00000519884.1|ENSG00000197181.11|OTTHUMG00000097767.2|OTTHUMT00000375439.1|PIWIL2-004|PIWIL2|1262|retained_intron|
ZDHHC11B	processed_transcript	4.71140860694959	1.99559864246442e-09	1.23055330151173e-07	ENST00000522356.1|ENSG00000206077.10|OTTHUMG00000162148.3|OTTHUMT00000376355.1|ZDHHC11B-002|ZDHHC11B|2733|processed_transcript|
LRRK1	nonsense_mediated_decay	1.30845264929667	2.0203178821062e-09	1.24403641791387e-07	ENST00000526457.3|ENSG00000154237.12|OTTHUMG00000165514.5|OTTHUMT00000384571.3|LRRK1-005|LRRK1|11632|nonsense_mediated_decay|
CSE1L	protein_coding	-1.25054618658339	2.02971840871405e-09	1.24806211207754e-07	ENST00000262982.2|ENSG00000124207.16|OTTHUMG00000033046.3|OTTHUMT00000080345.2|CSE1L-001|CSE1L|3553|protein_coding|
LIPH	protein_coding	1.29796324911307	2.05277594124509e-09	1.26046225259889e-07	ENST00000296252.8|ENSG00000163898.9|OTTHUMG00000156657.2|OTTHUMT00000345153.1|LIPH-001|LIPH|4026|protein_coding|
CLIC1	protein_coding	-0.879870178335585	2.08146017313275e-09	1.27627760489305e-07	ENST00000375779.6|ENSG00000213719.8|OTTHUMG00000031103.3|OTTHUMT00000076168.3|CLIC1-004|CLIC1|1127|protein_coding|
SYDE1	protein_coding	-2.1274786676649	2.08803287863085e-09	1.27850956989874e-07	ENST00000600440.5|ENSG00000105137.12|OTTHUMG00000183207.3|OTTHUMT00000465667.1|SYDE1-002|SYDE1|3058|protein_coding|
CDH15	protein_coding	3.99420826529241	2.1092883060152e-09	1.28971294514781e-07	ENST00000289746.2|ENSG00000129910.7|OTTHUMG00000138045.3|OTTHUMT00000269920.1|CDH15-001|CDH15|2847|protein_coding|
ZNF621	protein_coding	1.18534539926001	2.12573678859226e-09	1.29794987444633e-07	ENST00000339296.9|ENSG00000172888.11|OTTHUMG00000131389.4|OTTHUMT00000254178.2|ZNF621-001|ZNF621|6378|protein_coding|
TMX1	nonsense_mediated_decay	-0.75398633579957	2.14093037124739e-09	1.30539860790072e-07	ENST00000556683.1|ENSG00000139921.12|OTTHUMG00000171003.3|OTTHUMT00000411277.1|TMX1-003|TMX1|2117|nonsense_mediated_decay|
NACC1	protein_coding	-0.904833148059518	2.15609550852033e-09	1.31280921493649e-07	ENST00000292431.4|ENSG00000160877.5|OTTHUMG00000180748.3|OTTHUMT00000452879.1|NACC1-001|NACC1|4445|protein_coding|
SFPQ	nonsense_mediated_decay	-1.32701047438105	2.24795418181759e-09	1.36683138787336e-07	ENST00000470472.5|ENSG00000116560.10|OTTHUMG00000004157.7|OTTHUMT00000012072.3|SFPQ-002|SFPQ|874|nonsense_mediated_decay|
PIEZO1	protein_coding	-1.16768579868913	2.26697350384678e-09	1.37591845938935e-07	ENST00000301015.13|ENSG00000103335.21|OTTHUMG00000156776.9|OTTHUMT00000345699.4|PIEZO1-001|PIEZO1|8072|protein_coding|
CHORDC1	protein_coding	-1.35479293287776	2.2692113320051e-09	1.37591845938935e-07	ENST00000457199.6|ENSG00000110172.11|OTTHUMG00000167305.3|OTTHUMT00000394114.1|CHORDC1-012|CHORDC1|2003|protein_coding|
IFITM2	protein_coding	-1.39863646750606	2.29114165149251e-09	1.38728626997872e-07	ENST00000602569.1|ENSG00000185201.16|OTTHUMG00000165357.3|OTTHUMT00000468099.1|IFITM2-005|IFITM2|605|protein_coding|
ATE1	protein_coding	-3.09257309495399	2.30529320515019e-09	1.39391903705586e-07	ENST00000369043.7|ENSG00000107669.17|OTTHUMG00000019178.2|OTTHUMT00000050738.1|ATE1-001|ATE1|4900|protein_coding|
APLP2	protein_coding	0.994874287106496	2.37913164720689e-09	1.43458676751911e-07	ENST00000278756.7|ENSG00000084234.16|OTTHUMG00000165767.3|OTTHUMT00000386112.2|APLP2-008|APLP2|3687|protein_coding|
PPP1R14B	protein_coding	-1.7549745126822	2.37629700443977e-09	1.43458676751911e-07	ENST00000309318.7|ENSG00000173457.10|OTTHUMG00000167846.3|OTTHUMT00000396586.3|PPP1R14B-001|PPP1R14B|982|protein_coding|
FNBP1P1	processed_pseudogene	3.28288943194445	2.41549237550569e-09	1.45450007738323e-07	ENST00000551203.1|ENSG00000257800.1|OTTHUMG00000170236.1|OTTHUMT00000408136.1|FNBP1P1-001|FNBP1P1|1994|processed_pseudogene|
DSG2	protein_coding	-0.79481097994819	2.43236110613061e-09	1.46263744528096e-07	ENST00000261590.12|ENSG00000046604.12|OTTHUMG00000179649.2|OTTHUMT00000447506.1|DSG2-001|DSG2|5831|protein_coding|
NCBP3	protein_coding	-1.03942430402922	2.47419303542293e-09	1.48574269383331e-07	ENST00000389005.5|ENSG00000074356.16|OTTHUMG00000177672.3|OTTHUMT00000438385.2|NCBP3-001|NCBP3|12770|protein_coding|
BUB1B	protein_coding	-1.56355451759133	2.52033714569827e-09	1.51137026415216e-07	ENST00000287598.10|ENSG00000156970.12|OTTHUMG00000129877.4|OTTHUMT00000252122.4|BUB1B-001|BUB1B|3725|protein_coding|
MAP1A	protein_coding	3.53532482217807	2.54076339236552e-09	1.5215263853512e-07	ENST00000300231.5|ENSG00000166963.12|OTTHUMG00000059756.5|OTTHUMT00000132894.5|MAP1A-001|MAP1A|10258|protein_coding|
AC003092.1	lincRNA	4.61618273343975	2.54440569414934e-09	1.52161742993326e-07	ENST00000438538.1|ENSG00000236453.5|OTTHUMG00000155746.2|OTTHUMT00000341546.1|AC003092.1-002|AC003092.1|743|lincRNA|
COL8A1	protein_coding	-1.93640897084905	2.57216331163521e-09	1.53056191443707e-07	ENST00000261037.7|ENSG00000144810.15|OTTHUMG00000148669.3|OTTHUMT00000309001.1|COL8A1-001|COL8A1|5705|protein_coding|
REPS2	protein_coding	2.044476068308	2.56600419946859e-09	1.53056191443707e-07	ENST00000303843.7|ENSG00000169891.17|OTTHUMG00000021199.3|OTTHUMT00000055924.3|REPS2-001|REPS2|7771|protein_coding|
ABCA4	protein_coding	3.47527985583251	2.57217247121106e-09	1.53056191443707e-07	ENST00000370225.3|ENSG00000198691.11|OTTHUMG00000010622.3|OTTHUMT00000029320.1|ABCA4-001|ABCA4|7309|protein_coding|
MYO16	retained_intron	4.66859390272019	2.5734055493219e-09	1.53056191443707e-07	ENST00000375857.6|ENSG00000041515.15|OTTHUMG00000017333.4|OTTHUMT00000045748.3|MYO16-003|MYO16|3117|retained_intron|
SBF2-AS1	antisense	2.30358310050595	2.58579195838953e-09	1.53583359969959e-07	ENST00000498905.2|ENSG00000246273.6|OTTHUMG00000165875.1|OTTHUMT00000386802.1|SBF2-AS1-001|SBF2-AS1|2709|antisense|
ANLN	protein_coding	-2.1087924502327	2.59556754209651e-09	1.53954234782639e-07	ENST00000446635.5|ENSG00000011426.10|OTTHUMG00000023143.7|OTTHUMT00000337752.2|ANLN-012|ANLN|829|protein_coding|
PCLO	protein_coding	4.04748454583459	2.63001903118559e-09	1.55785746852673e-07	ENST00000618073.1|ENSG00000186472.19|OTTHUMG00000154853.14|-|PCLO-201|PCLO|1614|protein_coding|
TJP3	protein_coding	4.24278527593251	2.64248609507477e-09	1.56311836907571e-07	ENST00000589378.5|ENSG00000105289.14|OTTHUMG00000180872.2|OTTHUMT00000453438.1|TJP3-004|TJP3|3068|protein_coding|
NAP1L1	protein_coding	-1.20832839856956	2.72310405415018e-09	1.60862390711018e-07	ENST00000261182.12|ENSG00000187109.13|OTTHUMG00000169786.6|-|NAP1L1-201|NAP1L1|4441|protein_coding|
ACYP2	protein_coding	-2.8218212156629	2.74730977127876e-09	1.62072688482637e-07	ENST00000394666.7|ENSG00000170634.12|OTTHUMG00000129287.7|OTTHUMT00000251415.3|ACYP2-001|ACYP2|993|protein_coding|
TOP1	protein_coding	-0.887035652347492	2.75206279438062e-09	1.6213368862678e-07	ENST00000361337.2|ENSG00000198900.5|OTTHUMG00000033057.2|OTTHUMT00000080397.2|TOP1-001|TOP1|3738|protein_coding|
DNAJB6	protein_coding	-0.822369254857882	2.83127015387787e-09	1.66574971158515e-07	ENST00000262177.8|ENSG00000105993.14|OTTHUMG00000157242.6|OTTHUMT00000348119.2|DNAJB6-001|DNAJB6|2527|protein_coding|
CANX	protein_coding	-0.802827784211388	2.88198894605738e-09	1.69330444868352e-07	ENST00000247461.8|ENSG00000127022.14|OTTHUMG00000130910.12|OTTHUMT00000253500.2|CANX-001|CANX|4260|protein_coding|
FAM83D	protein_coding	-2.34344627276506	2.91354738974788e-09	1.70954255724695e-07	ENST00000619304.4|ENSG00000101447.14|OTTHUMG00000032462.3|OTTHUMT00000079211.2|FAM83D-001|FAM83D|2475|protein_coding|
POLR2D	protein_coding	-4.36620461887889	3.18211413729657e-09	1.86461623561265e-07	ENST00000409698.1|ENSG00000144231.10|OTTHUMG00000131531.5|OTTHUMT00000331150.2|POLR2D-003|POLR2D|806|protein_coding|
LSM14A	protein_coding	-3.99122194542872	3.19357126588536e-09	1.86881789137635e-07	ENST00000586157.2|ENSG00000257103.8|OTTHUMG00000180491.7|OTTHUMT00000451577.2|LSM14A-004|LSM14A|944|protein_coding|
MLKL	protein_coding	-1.65171604496842	3.27281620894111e-09	1.91262326333776e-07	ENST00000308807.11|ENSG00000168404.12|OTTHUMG00000177356.6|OTTHUMT00000436403.3|MLKL-001|MLKL|2523|protein_coding|
DCAF6	retained_intron	-4.27143516887664	3.30882993026251e-09	1.93108098580622e-07	ENST00000489398.1|ENSG00000143164.15|OTTHUMG00000034572.6|OTTHUMT00000083662.1|DCAF6-004|DCAF6|1727|retained_intron|
KMT5A	protein_coding	-1.42662207366292	3.35115115014639e-09	1.95316558210939e-07	ENST00000402868.7|ENSG00000183955.12|OTTHUMG00000150477.3|OTTHUMT00000318263.1|KMT5A-001|KMT5A|3140|protein_coding|
AFG3L2	protein_coding	-0.953151238556536	3.4179976072866e-09	1.98946627085803e-07	ENST00000269143.7|ENSG00000141385.9|OTTHUMG00000131695.3|OTTHUMT00000254603.2|AFG3L2-001|AFG3L2|3247|protein_coding|
NCAPH	protein_coding	-2.06403684488906	3.43457371470887e-09	1.99644900888597e-07	ENST00000427946.5|ENSG00000121152.9|OTTHUMG00000130451.5|OTTHUMT00000338872.2|NCAPH-002|NCAPH|2363|protein_coding|
PSMB6	retained_intron	-1.36294360640432	3.46606747120958e-09	2.01207293575037e-07	ENST00000575643.1|ENSG00000142507.9|OTTHUMG00000090777.3|OTTHUMT00000439785.1|PSMB6-004|PSMB6|666|retained_intron|
HMGCR	protein_coding	-1.36482883584517	3.51799490531786e-09	2.03950140814145e-07	ENST00000287936.8|ENSG00000113161.15|OTTHUMG00000102069.5|OTTHUMT00000219877.2|HMGCR-001|HMGCR|4585|protein_coding|
WDR63	nonsense_mediated_decay	4.1468898202794	3.55366922905852e-09	2.05744706122225e-07	ENST00000464801.1|ENSG00000162643.12|OTTHUMG00000009953.5|OTTHUMT00000027566.2|WDR63-003|WDR63|3477|nonsense_mediated_decay|
ABCD2	protein_coding	4.18690159181555	3.82388667025357e-09	2.21095707263096e-07	ENST00000308666.3|ENSG00000173208.3|OTTHUMG00000169337.1|OTTHUMT00000403591.1|ABCD2-001|ABCD2|6238|protein_coding|
SARS	processed_transcript	1.10229765444104	3.87014419597292e-09	2.23473915718722e-07	ENST00000468588.1|ENSG00000031698.12|OTTHUMG00000011726.3|OTTHUMT00000032532.1|SARS-006|SARS|1582|processed_transcript|
TAF15	protein_coding	-0.919205371015739	3.97975089891569e-09	2.29498968504138e-07	ENST00000605844.5|ENSG00000270647.5|OTTHUMG00000188384.2|OTTHUMT00000477043.1|TAF15-001|TAF15|2191|protein_coding|
NCAPD3	protein_coding	-1.05050188740981	4.25909522422556e-09	2.45283375687368e-07	ENST00000534548.6|ENSG00000151503.12|OTTHUMG00000167172.6|OTTHUMT00000393575.2|NCAPD3-001|NCAPD3|5061|protein_coding|
STAT2	processed_transcript	1.27763639442177	4.30377566174629e-09	2.47529556397746e-07	ENST00000556539.5|ENSG00000170581.13|OTTHUMG00000170760.3|OTTHUMT00000410591.1|STAT2-008|STAT2|3278|processed_transcript|
FOSL1	protein_coding	-1.99489598171817	4.3235130733969e-09	2.48337122460884e-07	ENST00000448083.6|ENSG00000175592.8|OTTHUMG00000166715.4|OTTHUMT00000391167.1|FOSL1-002|FOSL1|1427|protein_coding|
DNAJA3	protein_coding	-2.87785150154981	4.64849157715655e-09	2.66652156312785e-07	ENST00000355296.8|ENSG00000103423.13|OTTHUMG00000129470.3|OTTHUMT00000438497.1|DNAJA3-002|DNAJA3|2591|protein_coding|
DIAPH3	protein_coding	-1.30910309968563	4.70064311380578e-09	2.69289404979602e-07	ENST00000400324.8|ENSG00000139734.17|OTTHUMG00000017004.5|OTTHUMT00000045166.3|DIAPH3-001|DIAPH3|4804|protein_coding|
PPM1F	protein_coding	-0.988578762106962	4.7437000551144e-09	2.71043705901399e-07	ENST00000263212.9|ENSG00000100034.13|OTTHUMG00000150835.12|OTTHUMT00000320267.2|PPM1F-001|PPM1F|5143|protein_coding|
G3BP1	protein_coding	-1.37051150720364	4.73865022358431e-09	2.71043705901399e-07	ENST00000356245.7|ENSG00000145907.14|OTTHUMG00000130123.3|OTTHUMT00000373965.1|G3BP1-002|G3BP1|2803|protein_coding|
IGFBP1	protein_coding	-1.95366084652843	4.78053187957881e-09	2.72790664688636e-07	ENST00000275525.7|ENSG00000146678.9|OTTHUMG00000152343.3|OTTHUMT00000251355.2|IGFBP1-001|IGFBP1|1653|protein_coding|
RELN	protein_coding	4.15922726440444	4.79775881633615e-09	2.73415808309792e-07	ENST00000424685.2|ENSG00000189056.13|OTTHUMG00000157247.1|-|RELN-201|RELN|11571|protein_coding|
IFITM2	protein_coding	-2.1302696768844	4.80710687584606e-09	2.73590902557943e-07	ENST00000399817.8|ENSG00000185201.16|OTTHUMG00000165357.3|OTTHUMT00000383591.1|IFITM2-001|IFITM2|659|protein_coding|
RELN	protein_coding	4.15699252425029	4.8558491584273e-09	2.76004693495172e-07	ENST00000428762.5|ENSG00000189056.13|OTTHUMG00000157247.1|OTTHUMT00000348148.1|RELN-001|RELN|11571|protein_coding|
TOB2	protein_coding	-1.12955367455414	4.93727604135116e-09	2.80267560284825e-07	ENST00000327492.3|ENSG00000183864.4|OTTHUMG00000150970.3|OTTHUMT00000320699.1|TOB2-001|TOB2|4561|protein_coding|
CYFIP1	protein_coding	-0.795935065094034	4.96031992195474e-09	2.8120950236351e-07	ENST00000610365.4|ENSG00000273749.4|OTTHUMG00000129100.7|OTTHUMT00000415628.2|CYFIP1-003|CYFIP1|4515|protein_coding|
DAZAP1	protein_coding	-2.45903970509675	4.98361811195864e-09	2.82163396375258e-07	ENST00000592453.2|ENSG00000071626.16|OTTHUMG00000180058.9|OTTHUMT00000450555.2|DAZAP1-011|DAZAP1|1021|protein_coding|
DCAF7	protein_coding	-0.792864857407238	5.06532419074919e-09	2.86417475252791e-07	ENST00000614556.4|ENSG00000136485.14|OTTHUMG00000178902.5|OTTHUMT00000443855.3|DCAF7-001|DCAF7|6340|protein_coding|
CAPN2	processed_transcript	-1.09642977704377	5.09470987638913e-09	2.87705921983239e-07	ENST00000480581.1|ENSG00000162909.17|OTTHUMG00000037376.4|OTTHUMT00000090978.1|CAPN2-006|CAPN2|513|processed_transcript|
RPL19	protein_coding	-1.00999198813525	5.15266779799091e-09	2.9060246483986e-07	ENST00000225430.8|ENSG00000108298.9|OTTHUMG00000178979.6|OTTHUMT00000444190.1|RPL19-001|RPL19|732|protein_coding|
DTYMK	protein_coding	-1.30401324601853	5.34705512227516e-09	3.01175988515126e-07	ENST00000305784.6|ENSG00000168393.12|OTTHUMG00000133409.3|OTTHUMT00000257266.2|DTYMK-001|DTYMK|1232|protein_coding|
CHD4	protein_coding	-0.781630022308018	5.43170943714855e-09	3.05549425318617e-07	ENST00000544040.5|ENSG00000111642.14|OTTHUMG00000169164.2|OTTHUMT00000402632.1|CHD4-002|CHD4|6514|protein_coding|
ESRG	sense_intronic	1.23998119202761	5.62299692798164e-09	3.15902286175628e-07	ENST00000583516.1|ENSG00000265992.1|OTTHUMG00000179678.1|OTTHUMT00000447578.1|ESRG-001|ESRG|3140|sense_intronic|
TTC30A	protein_coding	2.36641743654383	5.70317738549249e-09	3.1999449330493e-07	ENST00000355689.5|ENSG00000197557.6|OTTHUMG00000132528.2|OTTHUMT00000255728.2|TTC30A-001|TTC30A|5975|protein_coding|
H2AFY	protein_coding	-1.7591997583892	6.0258558795455e-09	3.37664798103684e-07	ENST00000510038.1|ENSG00000113648.16|OTTHUMG00000129141.3|OTTHUMT00000371703.1|H2AFY-005|H2AFY|1314|protein_coding|
DDX10	processed_transcript	1.75398965061028	6.03911947806327e-09	3.37973623575926e-07	ENST00000534221.1|ENSG00000178105.9|OTTHUMG00000166540.1|OTTHUMT00000390351.1|DDX10-009|DDX10|870|processed_transcript|
DDIT3	protein_coding	2.56767494967663	6.3178620984437e-09	3.53119892363784e-07	ENST00000552740.5|ENSG00000175197.11|OTTHUMG00000170046.3|OTTHUMT00000407138.2|DDIT3-005|DDIT3|951|protein_coding|
RP11-696N14.1	antisense	2.13763339795621	6.44414383249101e-09	3.59716894393442e-07	ENST00000500358.6|ENSG00000246090.6|OTTHUMG00000161232.2|OTTHUMT00000364248.1|RP11-696N14.1-001|RP11-696N14.1|4825|antisense|
ILF3-AS1	lincRNA	1.47143531848083	6.70635995303423e-09	3.73875279427724e-07	ENST00000591501.1|ENSG00000267100.1|OTTHUMG00000180586.1|OTTHUMT00000452058.1|ILF3-AS1-001|ILF3-AS1|1983|lincRNA|
ITPKB	protein_coding	-2.39413593732779	6.9466624745899e-09	3.86486751037405e-07	ENST00000272117.7|ENSG00000143772.9|OTTHUMG00000037582.1|OTTHUMT00000091632.1|ITPKB-001|ITPKB|5822|protein_coding|
RGS12	protein_coding	-2.28541158835913	6.95030766155899e-09	3.86486751037405e-07	ENST00000382788.7|ENSG00000159788.18|OTTHUMG00000090277.13|OTTHUMT00000206603.1|RGS12-002|RGS12|5512|protein_coding|
HPRT1	protein_coding	-0.959158491531515	7.12291011656806e-09	3.95580113938728e-07	ENST00000298556.7|ENSG00000165704.14|OTTHUMG00000022452.1|OTTHUMT00000058361.1|HPRT1-001|HPRT1|1407|protein_coding|
CADM4	protein_coding	2.57314912704574	7.15352347255020e-09	3.96774821004196e-07	ENST00000222374.2|ENSG00000105767.2|OTTHUMG00000182735.2|OTTHUMT00000463352.1|CADM4-001|CADM4|2178|protein_coding|
PGM1	protein_coding	-1.00239933811183	7.17186621292356e-09	3.97286759108787e-07	ENST00000371084.7|ENSG00000079739.15|OTTHUMG00000008968.2|OTTHUMT00000024868.1|PGM1-001|PGM1|2472|protein_coding|
NOLC1	protein_coding	-0.951502394833635	7.18663125569819e-09	3.9759946221246e-07	ENST00000370007.5|ENSG00000166197.16|OTTHUMG00000018944.5|OTTHUMT00000470038.1|NOLC1-008|NOLC1|3727|protein_coding|
AXL	protein_coding	-0.925479915805524	7.24657074097618e-09	4.0040747531508e-07	ENST00000301178.8|ENSG00000167601.11|OTTHUMG00000182727.3|OTTHUMT00000463323.3|AXL-001|AXL|4737|protein_coding|
FAM57A	protein_coding	-3.71840111677519	7.5308992997421e-09	4.15591247938679e-07	ENST00000301324.8|ENSG00000167695.14|OTTHUMG00000177491.5|OTTHUMT00000437157.1|FAM57A-002|FAM57A|2013|protein_coding|
TRAF1	protein_coding	2.27574680175127	7.59815661258951e-09	4.18772737904491e-07	ENST00000373887.7|ENSG00000056558.10|OTTHUMG00000020578.1|OTTHUMT00000053843.1|TRAF1-001|TRAF1|6324|protein_coding|
RGP1	protein_coding	0.920962737971606	7.63125712048731e-09	4.2006601695046e-07	ENST00000378078.4|ENSG00000107185.9|OTTHUMG00000019873.2|OTTHUMT00000052351.2|RGP1-001|RGP1|7018|protein_coding|
RAI1	protein_coding	-1.6204371568552	7.77990169514845e-09	4.27708189535551e-07	ENST00000353383.5|ENSG00000108557.18|OTTHUMG00000059314.3|OTTHUMT00000131775.1|RAI1-001|RAI1|7662|protein_coding|
FBXO2	protein_coding	2.7057209292541	7.87104572615277e-09	4.3217394140725e-07	ENST00000354287.4|ENSG00000116661.9|OTTHUMG00000002072.4|OTTHUMT00000005764.1|FBXO2-001|FBXO2|1560|protein_coding|
IER3	protein_coding	1.32868816174851	7.89591220383698e-09	4.3256287613043e-07	ENST00000259874.5|ENSG00000137331.11|OTTHUMG00000031265.2|OTTHUMT00000076578.2|IER3-001|IER3|1244|protein_coding|
HMGA2	retained_intron	1.6157841743793	7.89797342416328e-09	4.3256287613043e-07	ENST00000545998.1|ENSG00000149948.13|OTTHUMG00000168936.2|OTTHUMT00000401661.1|HMGA2-009|HMGA2|1584|retained_intron|
PM20D2	protein_coding	-1.14523234313377	7.94274919374733e-09	4.34469377478806e-07	ENST00000275072.4|ENSG00000146281.5|OTTHUMG00000015193.1|OTTHUMT00000041477.1|PM20D2-001|PM20D2|4708|protein_coding|
CELSR3	protein_coding	1.74380354083395	7.95597391234013e-09	4.34647416895213e-07	ENST00000164024.4|ENSG00000008300.16|OTTHUMG00000133544.2|OTTHUMT00000257523.1|CELSR3-001|CELSR3|11956|protein_coding|
WDR43	protein_coding	-1.06536852385992	7.96899231975157e-09	4.34813753656933e-07	ENST00000407426.7|ENSG00000163811.11|OTTHUMG00000152015.5|OTTHUMT00000324865.1|WDR43-001|WDR43|3533|protein_coding|
MSI2	protein_coding	-1.00834542666618	8.12626298959517e-09	4.42840701617989e-07	ENST00000284073.6|ENSG00000153944.10|OTTHUMG00000178398.3|OTTHUMT00000441813.1|MSI2-001|MSI2|6364|protein_coding|
ZNF468	protein_coding	1.60154722674723	8.28295199202525e-09	4.5081594886933e-07	ENST00000243639.8|ENSG00000204604.9|OTTHUMG00000182687.2|OTTHUMT00000463099.1|ZNF468-002|ZNF468|4027|protein_coding|
PCNPP3	processed_pseudogene	3.30298598831465	8.60054028350565e-09	4.6751764862807e-07	ENST00000393579.2|ENSG00000213344.2|OTTHUMG00000168873.1|OTTHUMT00000401450.1|PCNPP3-001|PCNPP3|471|processed_pseudogene|
CTSZ	protein_coding	-1.0930103381439	8.69154908406567e-09	4.71876430720955e-07	ENST00000217131.5|ENSG00000101160.13|OTTHUMG00000032858.2|OTTHUMT00000079899.1|CTSZ-001|CTSZ|1495|protein_coding|
POLR3K	protein_coding	-1.11971921642491	8.73613279094531e-09	4.73707021335885e-07	ENST00000293860.5|ENSG00000161980.5|OTTHUMG00000060722.3|OTTHUMT00000134192.2|POLR3K-001|POLR3K|1392|protein_coding|
INTU	nonsense_mediated_decay	1.53917750711558	8.76914091717397e-09	4.7490617071443e-07	ENST00000503626.5|ENSG00000164066.12|OTTHUMG00000161202.4|OTTHUMT00000364148.1|INTU-004|INTU|5740|nonsense_mediated_decay|
COX7A2L	processed_transcript	4.24373715260769	8.81936664787558e-09	4.77033633226779e-07	ENST00000607768.1|ENSG00000115944.14|OTTHUMG00000128605.7|OTTHUMT00000470744.1|COX7A2L-009|COX7A2L|614|processed_transcript|
C11orf71	protein_coding	2.6098996940563	8.91824695371157e-09	4.81784255506827e-07	ENST00000623205.2|ENSG00000180425.11|OTTHUMG00000168247.3|OTTHUMT00000398960.3|C11orf71-002|C11orf71|1980|protein_coding|
ALDH18A1	protein_coding	-1.60311494165419	9.14732876551795e-09	4.9354819908604e-07	ENST00000371224.6|ENSG00000059573.8|OTTHUMG00000018815.2|OTTHUMT00000049552.2|ALDH18A1-001|ALDH18A1|3359|protein_coding|
ARL14	protein_coding	4.24944696134822	9.16899700766376e-09	4.94105801663917e-07	ENST00000320767.3|ENSG00000179674.3|OTTHUMG00000159031.1|OTTHUMT00000352958.1|ARL14-001|ARL14|1294|protein_coding|
FHOD1	nonsense_mediated_decay	-3.04396020142037	9.20821900813673e-09	4.95606809726826e-07	ENST00000567509.1|ENSG00000135723.13|OTTHUMG00000137521.4|OTTHUMT00000421991.2|FHOD1-007|FHOD1|563|nonsense_mediated_decay|
TOB2P1	processed_pseudogene	4.03872994992668	9.31560744777397e-09	5.00768461520535e-07	ENST00000469761.1|ENSG00000176933.5|OTTHUMG00000014512.1|OTTHUMT00000040180.1|TOB2P1-001|TOB2P1|992|processed_pseudogene|
CKAP2	protein_coding	-1.41044073751599	9.41973738152624e-09	5.0574245182884e-07	ENST00000378037.9|ENSG00000136108.14|OTTHUMG00000016967.8|OTTHUMT00000355010.2|CKAP2-003|CKAP2|3629|protein_coding|
NXPH4	protein_coding	1.77204912891935	9.59978509042137e-09	5.14775191638389e-07	ENST00000349394.5|ENSG00000182379.9|OTTHUMG00000171241.1|OTTHUMT00000412474.1|NXPH4-001|NXPH4|1804|protein_coding|
NCKAP1	protein_coding	-0.807350278758583	9.68873559515361e-09	5.18906777649038e-07	ENST00000360982.2|ENSG00000061676.14|OTTHUMG00000132623.4|OTTHUMT00000255868.2|NCKAP1-002|NCKAP1|4989|protein_coding|
YWHAQ	protein_coding	-0.637849664055427	9.8195243870356e-09	5.24842038407171e-07	ENST00000238081.7|ENSG00000134308.13|OTTHUMG00000013848.6|OTTHUMT00000038868.3|YWHAQ-001|YWHAQ|2208|protein_coding|
RP11-624A21.1	TEC	1.27217354825793	9.82363297871941e-09	5.24842038407171e-07	ENST00000623902.1|ENSG00000279912.1|OTTHUMG00000176883.1|OTTHUMT00000434221.1|RP11-624A21.1-001|RP11-624A21.1|3925|TEC|
CTNNAL1	protein_coding	-0.88051878641568	1.01223602484188e-08	5.40140045765075e-07	ENST00000325551.8|ENSG00000119326.14|OTTHUMG00000020466.3|OTTHUMT00000053577.1|CTNNAL1-001|CTNNAL1|2490|protein_coding|
C9orf16	protein_coding	1.40383304512922	1.0154501019912e-08	5.41192697388853e-07	ENST00000372994.1|ENSG00000171159.4|OTTHUMG00000020731.1|OTTHUMT00000054351.1|C9orf16-001|C9orf16|713|protein_coding|
LINC00337	lincRNA	3.72797581791979	1.0191738320629e-08	5.42514070605788e-07	ENST00000429480.2|ENSG00000225077.2|OTTHUMG00000001255.4|OTTHUMT00000003686.1|LINC00337-001|LINC00337|1302|lincRNA|
OPHN1	protein_coding	1.20539060057446	1.04182966773569e-08	5.53897636519575e-07	ENST00000355520.5|ENSG00000079482.12|OTTHUMG00000021744.1|OTTHUMT00000057011.1|OPHN1-001|OPHN1|7879|protein_coding|
DKK1	processed_transcript	0.971882854248623	1.04447492519589e-08	5.54627635065043e-07	ENST00000476752.1|ENSG00000107984.9|OTTHUMG00000018247.1|OTTHUMT00000048098.1|DKK1-001|DKK1|544|processed_transcript|
NUDCD1	nonsense_mediated_decay	-1.60624812651691	1.04603979805481e-08	5.54782859318707e-07	ENST00000519607.5|ENSG00000120526.10|OTTHUMG00000164931.1|OTTHUMT00000380998.1|NUDCD1-002|NUDCD1|2286|nonsense_mediated_decay|
STAT2	protein_coding	-3.80479712528528	1.0565228795052e-08	5.59661864579695e-07	ENST00000314128.8|ENSG00000170581.13|OTTHUMG00000170760.3|OTTHUMT00000410277.1|STAT2-002|STAT2|3259|protein_coding|
MRPL12	protein_coding	-1.00101384085715	1.06075464669315e-08	5.60867327277013e-07	ENST00000333676.7|ENSG00000262814.7|OTTHUMG00000178171.1|OTTHUMT00000440812.1|MRPL12-001|MRPL12|1028|protein_coding|
PLEKHA7	protein_coding	3.41568320895695	1.06137155932548e-08	5.60867327277013e-07	ENST00000355661.7|ENSG00000166689.15|OTTHUMG00000165954.4|OTTHUMT00000387242.2|PLEKHA7-001|PLEKHA7|4980|protein_coding|
LAMP3	protein_coding	3.06242950586359	1.06516092870526e-08	5.62188327455624e-07	ENST00000265598.7|ENSG00000078081.7|OTTHUMG00000158387.3|OTTHUMT00000350863.1|LAMP3-001|LAMP3|3375|protein_coding|
ANAPC1	protein_coding	-1.1561868918733	1.06983777681322e-08	5.63973974824051e-07	ENST00000341068.7|ENSG00000153107.11|OTTHUMG00000131277.3|OTTHUMT00000254045.3|ANAPC1-001|ANAPC1|8262|protein_coding|
RANBP1	protein_coding	-1.67190284324478	1.08257228330508e-08	5.69997841340197e-07	ENST00000402752.5|ENSG00000099901.16|OTTHUMG00000150490.33|OTTHUMT00000318392.4|RANBP1-001|RANBP1|1132|protein_coding|
DDX21	protein_coding	-0.777974905567833	1.10062520963136e-08	5.78804060785147e-07	ENST00000354185.8|ENSG00000165732.12|OTTHUMG00000018366.1|OTTHUMT00000048374.1|DDX21-001|DDX21|4711|protein_coding|
SLC5A6	protein_coding	-1.51606344429846	1.11046422242291e-08	5.82572782680494e-07	ENST00000310574.7|ENSG00000138074.14|OTTHUMG00000097075.9|OTTHUMT00000214194.1|SLC5A6-001|SLC5A6|3231|protein_coding|
RP1-39G22.7	antisense	1.81841363636632	1.10930018092941e-08	5.82572782680494e-07	ENST00000567508.1|ENSG00000259943.1|OTTHUMG00000175805.2|OTTHUMT00000431110.2|RP1-39G22.7-001|RP1-39G22.7|1541|antisense|
ENO2	protein_coding	1.58955626035549	1.11227173620577e-08	5.82819694851281e-07	ENST00000229277.5|ENSG00000111674.8|OTTHUMG00000168967.3|-|ENO2-201|ENO2|2423|protein_coding|
PRPF8	protein_coding	-0.815204526190934	1.11432799713972e-08	5.83196198839173e-07	ENST00000572621.5|ENSG00000174231.16|OTTHUMG00000090553.6|OTTHUMT00000438412.2|PRPF8-002|PRPF8|7445|protein_coding|
SMARCA5	protein_coding	-0.709022629999425	1.13107723047108e-08	5.91252313424666e-07	ENST00000283131.3|ENSG00000153147.5|OTTHUMG00000161474.3|OTTHUMT00000365077.3|SMARCA5-001|SMARCA5|7923|protein_coding|
RBBP6	protein_coding	-1.27180097785738	1.16096144048714e-08	6.06147005502721e-07	ENST00000319715.8|ENSG00000122257.18|OTTHUMG00000096991.9|OTTHUMT00000214067.2|RBBP6-001|RBBP6|6229|protein_coding|
KCNK3	protein_coding	4.0394015911244	1.17238556489232e-08	6.10955087901722e-07	ENST00000302909.3|ENSG00000171303.6|OTTHUMG00000125530.2|OTTHUMT00000246861.2|KCNK3-001|KCNK3|6162|protein_coding|
TAF1A	protein_coding	-2.11351791482505	1.17297322821759e-08	6.10955087901722e-07	ENST00000352967.8|ENSG00000143498.17|OTTHUMG00000037544.3|OTTHUMT00000091493.2|TAF1A-001|TAF1A|1894|protein_coding|
PCLO	protein_coding	1.41071263943934	1.190325466017e-08	6.19253329552234e-07	ENST00000423517.6|ENSG00000186472.19|OTTHUMG00000154853.14|OTTHUMT00000377249.2|PCLO-011|PCLO|17147|protein_coding|
STAT5B	protein_coding	-0.91541817111668	1.1935768280776e-08	6.20204712715983e-07	ENST00000293328.7|ENSG00000173757.9|OTTHUMG00000150724.3|OTTHUMT00000319797.1|STAT5B-001|STAT5B|5103|protein_coding|
PRKAR2A	protein_coding	-0.844003682073026	1.1972391554065e-08	6.21367121655973e-07	ENST00000265563.12|ENSG00000114302.15|OTTHUMG00000133540.4|OTTHUMT00000257518.1|PRKAR2A-001|PRKAR2A|6471|protein_coding|
CYC1	retained_intron	-1.26149969969261	1.21249206157363e-08	6.28535123856882e-07	ENST00000525122.1|ENSG00000179091.4|OTTHUMG00000165242.1|OTTHUMT00000382898.1|CYC1-004|CYC1|543|retained_intron|
UPP1	protein_coding	2.87196398515736	1.22744555374808e-08	6.35531073173411e-07	ENST00000395564.8|ENSG00000183696.13|OTTHUMG00000129253.3|OTTHUMT00000341751.1|UPP1-003|UPP1|1375|protein_coding|
JHDM1D-AS1	antisense	3.48852079436512	1.28341587666953e-08	6.63722402838493e-07	ENST00000566699.1|ENSG00000260231.1|OTTHUMG00000173155.1|OTTHUMT00000422281.1|JHDM1D-AS1-001|JHDM1D-AS1|2380|antisense|
LINC01602	lincRNA	3.88539018826843	1.28916263202537e-08	6.65904432532915e-07	ENST00000522992.1|ENSG00000205293.3|OTTHUMG00000164281.1|OTTHUMT00000378087.1|LINC01602-001|LINC01602|2109|lincRNA|
RBBP7	protein_coding	-1.64406806531099	1.30782810332129e-08	6.74746437779823e-07	ENST00000380087.6|ENSG00000102054.17|OTTHUMG00000021198.5|OTTHUMT00000055920.2|RBBP7-006|RBBP7|2333|protein_coding|
KDM6B	protein_coding	1.83406748269322	1.33001733666834e-08	6.85383402002279e-07	ENST00000254846.9|ENSG00000132510.10|OTTHUMG00000178021.2|OTTHUMT00000440247.1|KDM6B-001|KDM6B|6713|protein_coding|
SRP72	protein_coding	-1.08504365455228	1.34028238277322e-08	6.89857742141453e-07	ENST00000510663.5|ENSG00000174780.15|OTTHUMG00000128843.12|OTTHUMT00000362152.1|SRP72-005|SRP72|2473|protein_coding|
PARP16	processed_transcript	3.67208990660001	1.38830624779555e-08	7.13733480883192e-07	ENST00000558873.1|ENSG00000138617.14|OTTHUMG00000133138.5|OTTHUMT00000418715.1|PARP16-005|PARP16|838|processed_transcript|
MRPS26	protein_coding	-1.21346100910801	1.40803404454145e-08	7.23022994179375e-07	ENST00000380325.3|ENSG00000125901.5|OTTHUMG00000031721.2|OTTHUMT00000077692.2|MRPS26-001|MRPS26|1127|protein_coding|
BAZ1B	protein_coding	-0.852428273809274	1.41805350221872e-08	7.27311299796791e-07	ENST00000339594.8|ENSG00000009954.10|OTTHUMG00000023847.5|OTTHUMT00000252123.4|BAZ1B-001|BAZ1B|6102|protein_coding|
GPD2	protein_coding	-0.905016367768024	1.5096760216602e-08	7.73394075679176e-07	ENST00000310454.10|ENSG00000115159.15|OTTHUMG00000131951.6|OTTHUMT00000254910.3|GPD2-001|GPD2|6041|protein_coding|
SERPINI1	protein_coding	4.49679487871237	1.51501325303136e-08	7.75217344825764e-07	ENST00000466865.1|ENSG00000163536.12|OTTHUMG00000158450.11|OTTHUMT00000351179.1|SERPINI1-013|SERPINI1|595|protein_coding|
DCPS	protein_coding	-1.58984303993245	1.537908723471e-08	7.86010184155236e-07	ENST00000263579.4|ENSG00000110063.8|OTTHUMG00000165829.1|OTTHUMT00000386455.1|DCPS-001|DCPS|1479|protein_coding|
NEK9	retained_intron	1.08142397327955	1.54556950820053e-08	7.89000565333844e-07	ENST00000557026.5|ENSG00000119638.12|OTTHUMG00000171768.3|OTTHUMT00000415023.1|NEK9-003|NEK9|5177|retained_intron|
ADGRV1	protein_coding	2.0628073293921	1.55278740213861e-08	7.91758123785205e-07	ENST00000405460.7|ENSG00000164199.16|OTTHUMG00000162668.9|OTTHUMT00000369993.3|ADGRV1-001|ADGRV1|19557|protein_coding|
HINT1	nonsense_mediated_decay	-0.850678421017517	1.58416141566026e-08	8.06811928471081e-07	ENST00000511475.5|ENSG00000169567.11|OTTHUMG00000128995.5|OTTHUMT00000371616.1|HINT1-007|HINT1|923|nonsense_mediated_decay|
RP11-346D14.1	lincRNA	1.54288496267777	1.61969837925045e-08	8.23948314373426e-07	ENST00000561320.5|ENSG00000259380.5|OTTHUMG00000172384.1|OTTHUMT00000418240.1|RP11-346D14.1-001|RP11-346D14.1|2471|lincRNA|
CHMP5	protein_coding	0.831003301092956	1.64482592534855e-08	8.35755606544237e-07	ENST00000223500.8|ENSG00000086065.13|OTTHUMG00000019765.3|OTTHUMT00000052040.3|CHMP5-001|CHMP5|1477|protein_coding|
FLII	protein_coding	-1.21468065426503	1.66401002298026e-08	8.4451898675026e-07	ENST00000545457.6|ENSG00000177731.15|OTTHUMG00000059389.10|OTTHUMT00000446201.1|FLII-019|FLII|3975|protein_coding|
PNP	protein_coding	-0.783150362381533	1.69897489000703e-08	8.61261736101701e-07	ENST00000361505.9|ENSG00000198805.11|OTTHUMG00000029546.4|OTTHUMT00000073646.2|PNP-001|PNP|1509|protein_coding|
IMPDH2	protein_coding	-0.704640890579628	1.70304453780779e-08	8.62322063533895e-07	ENST00000326739.8|ENSG00000178035.11|OTTHUMG00000156771.2|OTTHUMT00000345657.1|IMPDH2-001|IMPDH2|1643|protein_coding|
ARHGEF18	protein_coding	0.884945495279713	1.71621009136646e-08	8.67980222079026e-07	ENST00000594665.1|ENSG00000104880.17|OTTHUMG00000177342.4|OTTHUMT00000436341.1|ARHGEF18-003|ARHGEF18|4616|protein_coding|
RP11-148B18.4	lincRNA	2.55700060479571	1.72232919710077e-08	8.70065627772943e-07	ENST00000414039.1|ENSG00000236098.1|OTTHUMG00000010651.1|OTTHUMT00000029386.1|RP11-148B18.4-001|RP11-148B18.4|592|lincRNA|
RABL6	protein_coding	-1.46423462285822	1.74289169079199e-08	8.79434098978792e-07	ENST00000371663.10|ENSG00000196642.18|OTTHUMG00000020947.12|OTTHUMT00000488642.2|RABL6-012|RABL6|3078|protein_coding|
NR2C2	protein_coding	1.05226198471349	1.78331428978542e-08	8.98790402051852e-07	ENST00000617312.4|ENSG00000177463.15|OTTHUMG00000129839.4|-|NR2C2-202|NR2C2|8113|protein_coding|
TOMM22	retained_intron	-1.3945149990269	1.79374655242005e-08	9.03004326781806e-07	ENST00000492561.1|ENSG00000100216.5|OTTHUMG00000150991.2|OTTHUMT00000320843.1|TOMM22-002|TOMM22|782|retained_intron|
ROR1	protein_coding	-1.4699544240888	1.84697224441236e-08	9.28726666290671e-07	ENST00000545203.2|ENSG00000185483.11|OTTHUMG00000009022.1|-|ROR1-201|ROR1|5362|protein_coding|
TAF9B	protein_coding	-1.39117075578026	1.8569202401354e-08	9.32653165771233e-07	ENST00000341864.5|ENSG00000187325.4|OTTHUMG00000021887.1|OTTHUMT00000057308.1|TAF9B-001|TAF9B|2713|protein_coding|
CYSTM1	protein_coding	1.08425104288877	1.87592772114548e-08	9.40033849782278e-07	ENST00000261811.5|ENSG00000120306.9|OTTHUMG00000129243.4|OTTHUMT00000251342.3|CYSTM1-001|CYSTM1|1336|protein_coding|
RP11-66N24.3	antisense	3.04505743319316	1.87409382764719e-08	9.40033849782278e-07	ENST00000555968.1|ENSG00000258727.1|OTTHUMG00000171522.1|OTTHUMT00000413878.1|RP11-66N24.3-001|RP11-66N24.3|3243|antisense|
SERPINB7	protein_coding	4.20531926080556	1.87984605627691e-08	9.40915828581494e-07	ENST00000398019.6|ENSG00000166396.12|OTTHUMG00000060591.4|OTTHUMT00000134007.1|SERPINB7-001|SERPINB7|2203|protein_coding|
OIP5	protein_coding	-1.57605428922364	1.94565300498633e-08	9.72737252355321e-07	ENST00000220514.7|ENSG00000104147.8|OTTHUMG00000130251.4|OTTHUMT00000252576.2|OIP5-001|OIP5|1236|protein_coding|
SECISBP2L	protein_coding	0.850990868708166	1.94915756623349e-08	9.73373118642786e-07	ENST00000559471.5|ENSG00000138593.8|OTTHUMG00000172194.2|OTTHUMT00000417277.1|SECISBP2L-001|SECISBP2L|7176|protein_coding|
RFK	processed_transcript	3.86735270315121	1.96217229439978e-08	9.78751296872457e-07	ENST00000476087.5|ENSG00000135002.11|OTTHUMG00000020040.2|OTTHUMT00000356695.1|RFK-006|RFK|554|processed_transcript|
ASS1	protein_coding	2.31697034609938	1.97134473644835e-08	9.82202801488025e-07	ENST00000372393.7|ENSG00000130707.17|OTTHUMG00000020806.4|OTTHUMT00000054651.2|ASS1-003|ASS1|1548|protein_coding|
QSOX1	protein_coding	0.971087691158154	1.98878330057241e-08	9.89760237120487e-07	ENST00000367600.5|ENSG00000116260.16|OTTHUMG00000035256.3|OTTHUMT00000100310.1|QSOX1-003|QSOX1|2519|protein_coding|
IL1A	protein_coding	3.80791193300302	1.99904205379929e-08	9.93731326994687e-07	ENST00000263339.3|ENSG00000115008.5|OTTHUMG00000131315.2|OTTHUMT00000254084.1|IL1A-001|IL1A|2124|protein_coding|
RELN	processed_transcript	4.20418967853038	2.04309699202491e-08	1.0144744472018e-06	ENST00000473457.1|ENSG00000189056.13|OTTHUMG00000157247.1|OTTHUMT00000348153.1|RELN-006|RELN|641|processed_transcript|
PRMT1	protein_coding	-1.62833904517746	2.07477897332452e-08	1.02903372151372e-06	ENST00000454376.6|ENSG00000126457.21|OTTHUMG00000167568.3|OTTHUMT00000395070.1|PRMT1-005|PRMT1|1327|protein_coding|
G6PD	retained_intron	1.42136778209695	2.08165619809733e-08	1.03127140468467e-06	ENST00000490651.1|ENSG00000160211.15|OTTHUMG00000024237.8|OTTHUMT00000061173.2|G6PD-009|G6PD|783|retained_intron|
TRAM1L1	protein_coding	2.60459486991746	2.10131299447595e-08	1.03838429379067e-06	ENST00000310754.5|ENSG00000174599.5|OTTHUMG00000132956.1|OTTHUMT00000256513.1|TRAM1L1-001|TRAM1L1|2023|protein_coding|
SUMO3	protein_coding	-1.55100001341061	2.10301176620944e-08	1.03838429379067e-06	ENST00000411651.6|ENSG00000184900.15|OTTHUMG00000090256.4|-|SUMO3-201|SUMO3|1921|protein_coding|
MRPL11	nonsense_mediated_decay	-1.79621410043128	2.10536443272814e-08	1.03838429379067e-06	ENST00000534488.5|ENSG00000174547.13|OTTHUMG00000167097.2|OTTHUMT00000393102.1|MRPL11-004|MRPL11|812|nonsense_mediated_decay|
SPINT2	protein_coding	-1.10414057793757	2.1055411407261e-08	1.03838429379067e-06	ENST00000587090.5|ENSG00000167642.12|OTTHUMG00000181891.3|OTTHUMT00000458152.1|SPINT2-004|SPINT2|1246|protein_coding|
GATAD1	protein_coding	1.35118061406229	2.12970565277925e-08	1.04911466258264e-06	ENST00000287957.3|ENSG00000157259.6|OTTHUMG00000131201.2|OTTHUMT00000253929.2|GATAD1-001|GATAD1|3361|protein_coding|
LMAN1	protein_coding	-0.732880651892078	2.15043229591624e-08	1.05812919156619e-06	ENST00000251047.5|ENSG00000074695.5|OTTHUMG00000132758.2|OTTHUMT00000256129.2|LMAN1-001|LMAN1|5521|protein_coding|
GPI	protein_coding	-1.43743620691459	2.15379099803018e-08	1.05858706144446e-06	ENST00000415930.7|ENSG00000105220.14|OTTHUMG00000182087.7|OTTHUMT00000451687.3|GPI-001|GPI|4000|protein_coding|
ACACA	protein_coding	-1.92871289781553	2.16110677734408e-08	1.06098661109338e-06	ENST00000612895.4|ENSG00000278540.4|OTTHUMG00000188463.2|OTTHUMT00000477313.1|ACACA-002|ACACA|9624|protein_coding|
FOXO4	protein_coding	2.28978158354763	2.18871768316634e-08	1.07333336462677e-06	ENST00000374259.7|ENSG00000184481.16|OTTHUMG00000021789.2|OTTHUMT00000057115.1|FOXO4-001|FOXO4|3301|protein_coding|
CCT6A	protein_coding	-0.930404779338251	2.19462150440204e-08	1.07501931579676e-06	ENST00000275603.8|ENSG00000146731.10|OTTHUMG00000022842.3|OTTHUMT00000251526.2|CCT6A-001|CCT6A|2719|protein_coding|
DCT	protein_coding	4.28321569145649	2.24189482631419e-08	1.09694328673393e-06	ENST00000377028.9|ENSG00000080166.15|OTTHUMG00000017206.7|OTTHUMT00000045461.4|DCT-001|DCT|5064|protein_coding|
SCG2	protein_coding	3.32866067911642	2.25830230663987e-08	1.10278447292125e-06	ENST00000305409.2|ENSG00000171951.4|OTTHUMG00000133166.4|OTTHUMT00000256870.2|SCG2-001|SCG2|2576|protein_coding|
FAM72C	protein_coding	-2.31645629489304	2.25889194953363e-08	1.10278447292125e-06	ENST00000584486.5|ENSG00000263513.5|OTTHUMG00000041029.3|OTTHUMT00000098432.2|FAM72C-001|FAM72C|2297|protein_coding|
MPZL3	protein_coding	1.67008622590996	2.28368275503026e-08	1.11324427498373e-06	ENST00000278949.8|ENSG00000160588.9|OTTHUMG00000166966.2|OTTHUMT00000392109.2|MPZL3-001|MPZL3|3968|protein_coding|
BHLHE40	retained_intron	2.27268530413009	2.2854244107497e-08	1.11324427498373e-06	ENST00000467610.1|ENSG00000134107.4|OTTHUMG00000119035.2|OTTHUMT00000338956.1|BHLHE40-002|BHLHE40|1366|retained_intron|
NCL	retained_intron	-1.28383806378782	2.31603649494527e-08	1.12689650707181e-06	ENST00000461347.5|ENSG00000115053.15|OTTHUMG00000153866.3|OTTHUMT00000332732.1|NCL-002|NCL|3967|retained_intron|
SPOUT1	protein_coding	-1.15592716041978	2.33361187949255e-08	1.13418220176541e-06	ENST00000361256.9|ENSG00000198917.12|OTTHUMG00000020762.2|OTTHUMT00000054500.1|SPOUT1-001|SPOUT1|4286|protein_coding|
ZFP90	protein_coding	1.45091182097617	2.34386632223677e-08	1.13789750761953e-06	ENST00000398253.6|ENSG00000184939.15|OTTHUMG00000177312.8|-|ZFP90-201|ZFP90|4384|protein_coding|
GCLM	protein_coding	1.43563101961903	2.34998649632651e-08	1.13959968068799e-06	ENST00000370238.7|ENSG00000023909.9|OTTHUMG00000010562.1|OTTHUMT00000029169.1|GCLM-001|GCLM|4857|protein_coding|
RNF24	protein_coding	1.37831133812788	2.3742199985298e-08	1.15007216728783e-06	ENST00000336095.10|ENSG00000101236.16|OTTHUMG00000031770.4|OTTHUMT00000077795.2|RNF24-001|RNF24|7453|protein_coding|
NOTCH1	protein_coding	-1.90935850072848	2.39135858002737e-08	1.15708844234044e-06	ENST00000277541.6|ENSG00000148400.9|OTTHUMG00000020935.1|OTTHUMT00000055087.1|NOTCH1-001|NOTCH1|9371|protein_coding|
SYT12	protein_coding	3.5176903744887	2.41692316547006e-08	1.16816166653917e-06	ENST00000393946.6|ENSG00000173227.13|OTTHUMG00000167101.2|OTTHUMT00000393129.1|SYT12-001|SYT12|4534|protein_coding|
SEPT3	protein_coding	3.10183395328611	2.43072806480911e-08	1.17353289826598e-06	ENST00000396425.7|ENSG00000100167.19|OTTHUMG00000030494.4|OTTHUMT00000075382.2|SEPT3-001|SEPT3|4649|protein_coding|
UNC13D	protein_coding	-1.13680964929991	2.44297604662398e-08	1.1781414129272e-06	ENST00000207549.8|ENSG00000092929.11|OTTHUMG00000179895.3|OTTHUMT00000448847.2|UNC13D-001|UNC13D|4393|protein_coding|
PRPF4B	protein_coding	-0.911846815098698	2.47648395694952e-08	1.1916643994169e-06	ENST00000337659.10|ENSG00000112739.16|OTTHUMG00000014157.6|OTTHUMT00000314018.2|PRPF4B-011|PRPF4B|4415|protein_coding|
BIRC5	protein_coding	-1.96553476551964	2.47623619039877e-08	1.1916643994169e-06	ENST00000374948.6|ENSG00000089685.14|OTTHUMG00000177505.8|OTTHUMT00000437232.2|BIRC5-002|BIRC5|2446|protein_coding|
WDR77	protein_coding	-1.47657414595687	2.53654932554e-08	1.21922165817246e-06	ENST00000235090.9|ENSG00000116455.13|OTTHUMG00000011748.2|OTTHUMT00000032465.1|WDR77-001|WDR77|2576|protein_coding|
NFKB2	protein_coding	1.98140776560847	2.57303029096019e-08	1.23539458771697e-06	ENST00000189444.10|ENSG00000077150.18|OTTHUMG00000018962.4|OTTHUMT00000050078.2|NFKB2-001|NFKB2|3011|protein_coding|
XRCC6	protein_coding	-2.7714457731674	2.584471853401e-08	1.23701870210557e-06	ENST00000360079.7|ENSG00000196419.12|OTTHUMG00000151190.3|OTTHUMT00000321686.1|XRCC6-001|XRCC6|2296|protein_coding|
CMPK1	protein_coding	-1.30076831843718	2.58492530878561e-08	1.23701870210557e-06	ENST00000371873.9|ENSG00000162368.13|OTTHUMG00000007849.4|OTTHUMT00000021646.2|CMPK1-001|CMPK1|2930|protein_coding|
NCS1	protein_coding	-1.03273374118741	2.58375909153348e-08	1.23701870210557e-06	ENST00000372398.5|ENSG00000107130.9|OTTHUMG00000020801.2|OTTHUMT00000054637.1|NCS1-001|NCS1|4991|protein_coding|
C1QBP	protein_coding	-1.59350834538153	2.61485855038016e-08	1.24997119914883e-06	ENST00000574444.5|ENSG00000108561.8|OTTHUMG00000177875.3|OTTHUMT00000439389.1|C1QBP-003|C1QBP|901|protein_coding|
YBX1	protein_coding	-0.805554736863548	2.64022816108373e-08	1.2607161764579e-06	ENST00000321358.11|ENSG00000065978.18|OTTHUMG00000007523.6|OTTHUMT00000019786.2|YBX1-001|YBX1|1514|protein_coding|
KIF23	protein_coding	-1.40639156146097	2.6517290617212e-08	1.26482254020566e-06	ENST00000260363.8|ENSG00000137807.13|OTTHUMG00000172062.5|-|KIF23-201|KIF23|3713|protein_coding|
NUCB1	processed_transcript	3.93900969661567	2.67899031199706e-08	1.27642908898168e-06	ENST00000485798.5|ENSG00000104805.15|OTTHUMG00000152514.4|OTTHUMT00000326547.1|NUCB1-009|NUCB1|938|processed_transcript|
C1QBP	retained_intron	-1.46870948679027	2.70536537177586e-08	1.28758852344913e-06	ENST00000573204.1|ENSG00000108561.8|OTTHUMG00000177875.3|OTTHUMT00000439391.1|C1QBP-006|C1QBP|911|retained_intron|
SEC22B	protein_coding	0.737879036616581	2.74929252032242e-08	1.30706823027237e-06	ENST00000578049.3|ENSG00000265808.3|OTTHUMG00000185008.3|OTTHUMT00000469430.2|SEC22B-001|SEC22B|6922|protein_coding|
PAXIP1	protein_coding	-1.44945404598724	2.81504919410681e-08	1.33687238198563e-06	ENST00000397192.5|ENSG00000157212.18|OTTHUMG00000151322.2|-|PAXIP1-201|PAXIP1|3711|protein_coding|
MPRIP	protein_coding	-0.612083420525666	2.84471235842646e-08	1.34931411575166e-06	ENST00000395811.9|ENSG00000133030.20|OTTHUMG00000059276.10|OTTHUMT00000131586.3|MPRIP-001|MPRIP|10960|protein_coding|
TRIM28	retained_intron	-1.15961658169632	2.84743780734821e-08	1.34931411575166e-06	ENST00000601150.5|ENSG00000130726.11|OTTHUMG00000183546.2|OTTHUMT00000467080.1|TRIM28-011|TRIM28|915|retained_intron|
HPCAL4	protein_coding	4.04081178998039	2.91048094906865e-08	1.3776908518523e-06	ENST00000372844.7|ENSG00000116983.12|OTTHUMG00000009246.1|OTTHUMT00000025640.1|HPCAL4-001|HPCAL4|4856|protein_coding|
NCAPH	protein_coding	-1.60700375411046	2.91709118436138e-08	1.37782781444657e-06	ENST00000240423.8|ENSG00000121152.9|OTTHUMG00000130451.5|OTTHUMT00000252842.2|NCAPH-001|NCAPH|2763|protein_coding|
BTBD19	retained_intron	2.49611188091064	2.91669055715511e-08	1.37782781444657e-06	ENST00000485668.5|ENSG00000222009.8|OTTHUMG00000008493.3|OTTHUMT00000023435.2|BTBD19-001|BTBD19|2659|retained_intron|
CDH4	protein_coding	-0.978065923835359	2.92349348120088e-08	1.3793573788575e-06	ENST00000614565.4|ENSG00000179242.15|OTTHUMG00000032890.4|OTTHUMT00000079965.4|CDH4-001|CDH4|6513|protein_coding|
SURF4	protein_coding	-0.778633450046534	2.93346894388965e-08	1.38256769813852e-06	ENST00000371989.7|ENSG00000148248.13|OTTHUMG00000020868.2|OTTHUMT00000054886.1|SURF4-001|SURF4|2984|protein_coding|
ALDOC	protein_coding	3.30981174224641	2.96569462451259e-08	1.39624646706535e-06	ENST00000395319.7|ENSG00000109107.13|OTTHUMG00000132605.7|OTTHUMT00000255840.1|ALDOC-002|ALDOC|1519|protein_coding|
EPHA2	protein_coding	-1.12499268767684	3.06195039235377e-08	1.44000851461764e-06	ENST00000358432.7|ENSG00000142627.12|OTTHUMG00000009527.2|OTTHUMT00000026322.1|EPHA2-001|EPHA2|3964|protein_coding|
MAD2L1	nonsense_mediated_decay	-1.02757856831402	3.07400539532042e-08	1.44412003463781e-06	ENST00000333047.9|ENSG00000164109.13|OTTHUMG00000132967.3|OTTHUMT00000364559.1|MAD2L1-004|MAD2L1|1277|nonsense_mediated_decay|
ARSJ	protein_coding	-1.34696343815459	3.14417747090093e-08	1.47549581293215e-06	ENST00000315366.7|ENSG00000180801.13|OTTHUMG00000161067.3|OTTHUMT00000363650.1|ARSJ-001|ARSJ|4657|protein_coding|
EIF4A1	protein_coding	-1.06693888107978	3.17100694765318e-08	1.48648622462245e-06	ENST00000293831.12|ENSG00000161960.14|OTTHUMG00000108149.15|OTTHUMT00000226952.6|EIF4A1-001|EIF4A1|1756|protein_coding|
STRN3	protein_coding	-0.979250577571949	3.18736532198667e-08	1.49254971619045e-06	ENST00000355683.9|ENSG00000196792.11|OTTHUMG00000140201.4|OTTHUMT00000276609.2|STRN3-001|STRN3|3970|protein_coding|
TENM3	protein_coding	-1.00049033904832	3.21338851747493e-08	1.50312109235876e-06	ENST00000511685.5|ENSG00000218336.8|OTTHUMG00000160682.5|OTTHUMT00000361734.2|TENM3-001|TENM3|10896|protein_coding|
CETN2	protein_coding	1.21009831319055	3.2251280166525e-08	1.50699550926026e-06	ENST00000370277.3|ENSG00000147400.8|OTTHUMG00000024246.1|OTTHUMT00000061197.1|CETN2-001|CETN2|1454|protein_coding|
PRDX6	protein_coding	-0.775757423786222	3.23330333324354e-08	1.50919798839492e-06	ENST00000340385.5|ENSG00000117592.8|OTTHUMG00000034804.1|OTTHUMT00000084222.1|PRDX6-001|PRDX6|1751|protein_coding|
TUBB6	protein_coding	-1.05556103840767	3.26881220699951e-08	1.52414050242086e-06	ENST00000317702.9|ENSG00000176014.12|OTTHUMG00000131692.3|OTTHUMT00000254600.2|TUBB6-001|TUBB6|2064|protein_coding|
TBCA	protein_coding	-1.10951270718207	3.30073501122085e-08	1.5373808071494e-06	ENST00000380377.8|ENSG00000171530.13|OTTHUMG00000102173.7|OTTHUMT00000220021.3|TBCA-001|TBCA|683|protein_coding|
RBMS2	protein_coding	0.718925934936195	3.3044164245164e-08	1.53745291828406e-06	ENST00000262031.9|ENSG00000076067.12|OTTHUMG00000170488.5|OTTHUMT00000409366.3|RBMS2-001|RBMS2|8382|protein_coding|
CAV1	protein_coding	-1.57937498983817	3.34462326941019e-08	1.55450102402139e-06	ENST00000405348.5|ENSG00000105974.11|OTTHUMG00000023413.8|OTTHUMT00000319688.2|CAV1-008|CAV1|2443|protein_coding|
FBXO5	protein_coding	-1.09438947436756	3.36534522176155e-08	1.56246635024405e-06	ENST00000229758.7|ENSG00000112029.9|OTTHUMG00000015854.2|OTTHUMT00000042757.1|FBXO5-001|FBXO5|2037|protein_coding|
STC2	protein_coding	2.79239591675366	3.40516116071067e-08	1.57497264008651e-06	ENST00000265087.8|ENSG00000113739.10|OTTHUMG00000130542.4|OTTHUMT00000252965.1|STC2-001|STC2|5353|protein_coding|
TSC22D3	protein_coding	2.15050269667494	3.4067327268593e-08	1.57497264008651e-06	ENST00000372397.6|ENSG00000157514.16|OTTHUMG00000022168.3|OTTHUMT00000057843.2|TSC22D3-001|TSC22D3|2027|protein_coding|
GBE1	protein_coding	-1.44569930433756	3.4055233773634e-08	1.57497264008651e-06	ENST00000489715.1|ENSG00000114480.12|OTTHUMG00000158978.2|OTTHUMT00000352852.1|GBE1-002|GBE1|2513|protein_coding|
DDX5	processed_transcript	4.18126948108506	3.40241131236864e-08	1.57497264008651e-06	ENST00000580026.5|ENSG00000108654.13|OTTHUMG00000178936.9|OTTHUMT00000445044.1|DDX5-031|DDX5|1171|processed_transcript|
LRR1	protein_coding	-1.24691219908928	3.44521749528396e-08	1.59107735089406e-06	ENST00000298288.10|ENSG00000165501.16|OTTHUMG00000140273.3|OTTHUMT00000410790.1|LRR1-001|LRR1|1745|protein_coding|
ZNF317	protein_coding	1.31269435652611	3.44960327704448e-08	1.59141697847652e-06	ENST00000247956.10|ENSG00000130803.14|OTTHUMG00000179932.1|OTTHUMT00000448995.1|ZNF317-001|ZNF317|4073|protein_coding|
CREBRF	protein_coding	1.74475683036073	3.48218904329033e-08	1.60475172866052e-06	ENST00000296953.6|ENSG00000164463.12|OTTHUMG00000163322.3|OTTHUMT00000372667.1|CREBRF-001|CREBRF|7778|protein_coding|
OSER1	protein_coding	0.996737569986374	3.51498377972489e-08	1.61815451806638e-06	ENST00000255174.2|ENSG00000132823.10|OTTHUMG00000032518.2|OTTHUMT00000079333.1|OSER1-001|OSER1|1572|protein_coding|
CMBL	protein_coding	-0.869910775243541	3.57592243418263e-08	1.64447167131462e-06	ENST00000296658.3|ENSG00000164237.8|OTTHUMG00000131043.2|OTTHUMT00000253689.1|CMBL-001|CMBL|2335|protein_coding|
EEF1A2	protein_coding	-0.7552605124881	3.58071654016134e-08	1.64494118319151e-06	ENST00000298049.11|ENSG00000101210.10|OTTHUMG00000033076.1|OTTHUMT00000080495.1|EEF1A2-001|EEF1A2|1748|protein_coding|
RP11-39H3.2	TEC	4.3422842344716	3.65224013566754e-08	1.67603222057434e-06	ENST00000624942.1|ENSG00000278965.1|OTTHUMG00000173433.1|OTTHUMT00000423090.1|RP11-39H3.2-001|RP11-39H3.2|3335|TEC|
BEND3	protein_coding	-1.690069504719	3.67705385138651e-08	1.68564500215611e-06	ENST00000369042.5|ENSG00000178409.13|OTTHUMG00000015308.1|OTTHUMT00000041686.1|BEND3-001|BEND3|6200|protein_coding|
UBE2C	protein_coding	-2.06605234252568	3.68983028841383e-08	1.68972522325304e-06	ENST00000372568.4|ENSG00000175063.16|OTTHUMG00000033038.2|OTTHUMT00000080312.2|UBE2C-004|UBE2C|914|protein_coding|
RBX1	protein_coding	-1.1066909248213	3.74252549998172e-08	1.71026353980297e-06	ENST00000216225.8|ENSG00000100387.8|OTTHUMG00000151298.3|OTTHUMT00000322149.1|RBX1-001|RBX1|1188|protein_coding|
TFDP1	protein_coding	-1.53257030315173	3.7418220720993e-08	1.71026353980297e-06	ENST00000375370.9|ENSG00000198176.12|OTTHUMG00000017388.6|OTTHUMT00000045918.3|TFDP1-001|TFDP1|2648|protein_coding|
YWHAE	protein_coding	-1.32797495275913	3.90797667745814e-08	1.78400158356508e-06	ENST00000264335.12|ENSG00000108953.16|OTTHUMG00000134316.6|OTTHUMT00000259354.3|YWHAE-001|YWHAE|2211|protein_coding|
VPS13C	protein_coding	1.62128950328854	3.97085034808101e-08	1.81080744534456e-06	ENST00000395896.8|ENSG00000129003.15|OTTHUMG00000132801.3|OTTHUMT00000416000.2|VPS13C-003|VPS13C|14579|protein_coding|
RP11-496N12.9	lincRNA	3.96265218938022	3.98464442646748e-08	1.8151991475055e-06	ENST00000632561.1|ENSG00000282418.1|OTTHUMG00000191438.1|OTTHUMT00000487885.1|RP11-496N12.9-001|RP11-496N12.9|559|lincRNA|
APRT	protein_coding	-1.4987234411436	3.99941234440957e-08	1.82002484934113e-06	ENST00000426324.6|ENSG00000198931.10|OTTHUMG00000175454.5|OTTHUMT00000430003.2|APRT-002|APRT|664|protein_coding|
PRDX1	protein_coding	-1.09202766393217	4.11759571076174e-08	1.87185299902366e-06	ENST00000447184.5|ENSG00000117450.13|OTTHUMG00000007738.6|OTTHUMT00000020846.6|PRDX1-002|PRDX1|606|protein_coding|
TPCN2	protein_coding	-3.99935174254466	4.12258594616932e-08	1.87195517257477e-06	ENST00000294309.7|ENSG00000162341.16|OTTHUMG00000167898.4|OTTHUMT00000396878.2|TPCN2-001|TPCN2|2931|protein_coding|
FRY	protein_coding	2.39425874586886	4.12640820452417e-08	1.87195517257477e-06	ENST00000380250.7|ENSG00000073910.19|OTTHUMG00000016696.6|-|FRY-201|FRY|10688|protein_coding|
CRABP2	protein_coding	2.16592082489459	4.19453166189858e-08	1.90088152112402e-06	ENST00000368222.7|ENSG00000143320.8|OTTHUMG00000041300.3|OTTHUMT00000098966.1|CRABP2-001|CRABP2|992|protein_coding|
CCNG1	protein_coding	-1.27481234828126	4.28314999462206e-08	1.93902603494853e-06	ENST00000340828.6|ENSG00000113328.18|OTTHUMG00000130380.8|OTTHUMT00000252750.3|CCNG1-001|CCNG1|2458|protein_coding|
ATN1	protein_coding	-1.30446136901504	4.32067746127319e-08	1.95398604358575e-06	ENST00000396684.2|ENSG00000111676.14|OTTHUMG00000169015.2|OTTHUMT00000401949.2|ATN1-001|ATN1|4290|protein_coding|
CGN	protein_coding	2.12634918637493	4.36062807628365e-08	1.97000975765453e-06	ENST00000271636.11|ENSG00000143375.14|OTTHUMG00000012497.16|OTTHUMT00000034900.3|CGN-001|CGN|5091|protein_coding|
RAET1G	nonsense_mediated_decay	3.42541876190744	4.37935673439672e-08	1.97642273491469e-06	ENST00000367361.6|ENSG00000203722.7|OTTHUMG00000015802.2|OTTHUMT00000349011.1|RAET1G-003|RAET1G|904|nonsense_mediated_decay|
RP11-416I2.1	lincRNA	2.82994618958767	4.42166590113881e-08	1.99345342943172e-06	ENST00000562897.1|ENSG00000260328.1|OTTHUMG00000175970.1|OTTHUMT00000431329.1|RP11-416I2.1-001|RP11-416I2.1|3077|lincRNA|
CSDE1	protein_coding	-0.993334892587511	4.43903354160207e-08	1.99921597396368e-06	ENST00000358528.8|ENSG00000009307.15|OTTHUMG00000012060.5|OTTHUMT00000033397.1|CSDE1-002|CSDE1|4076|protein_coding|
STIP1	protein_coding	-0.935731175259524	4.44404489279888e-08	1.99940744217193e-06	ENST00000305218.8|ENSG00000168439.16|OTTHUMG00000167789.6|OTTHUMT00000396289.2|STIP1-001|STIP1|2196|protein_coding|
DLGAP1-AS2	antisense	2.24504390649451	4.64387881774485e-08	2.08716021585984e-06	ENST00000572856.1|ENSG00000262001.1|OTTHUMG00000177864.1|OTTHUMT00000439287.1|DLGAP1-AS2-001|DLGAP1-AS2|2261|antisense|
DKK3	protein_coding	3.17998641787984	4.68710999077215e-08	2.1044206710371e-06	ENST00000326932.8|ENSG00000050165.17|OTTHUMG00000165709.3|OTTHUMT00000385864.1|DKK3-001|DKK3|2636|protein_coding|
INTS13	processed_transcript	4.33749230302394	4.70412133076166e-08	2.10988553020458e-06	ENST00000542392.4|ENSG00000064102.14|OTTHUMG00000169193.5|OTTHUMT00000402821.4|INTS13-005|INTS13|668|processed_transcript|
PPIB	protein_coding	-0.65832950220322	4.81187060569094e-08	2.15599497354267e-06	ENST00000300026.3|ENSG00000166794.4|OTTHUMG00000133018.2|OTTHUMT00000256604.1|PPIB-001|PPIB|1081|protein_coding|
KIAA0100	protein_coding	-0.859432478067886	4.8330838395338e-08	2.16327641753917e-06	ENST00000528896.6|ENSG00000007202.14|OTTHUMG00000166587.6|OTTHUMT00000390571.3|KIAA0100-001|KIAA0100|7407|protein_coding|
MYC	protein_coding	0.997090539255532	4.85365588970056e-08	2.1702562273578e-06	ENST00000377970.6|ENSG00000136997.16|OTTHUMG00000128475.7|OTTHUMT00000476371.1|MYC-006|MYC|2351|protein_coding|
SNTA1	protein_coding	1.4887861834243	4.89135160081884e-08	2.1848705367756e-06	ENST00000217381.2|ENSG00000101400.5|OTTHUMG00000032259.2|OTTHUMT00000078704.2|SNTA1-001|SNTA1|2342|protein_coding|
SEMA3G	protein_coding	2.47149644723623	4.90564536829669e-08	2.18677418687385e-06	ENST00000231721.6|ENSG00000010319.6|OTTHUMG00000158570.2|OTTHUMT00000351354.1|SEMA3G-001|SEMA3G|4899|protein_coding|
BCAM	protein_coding	2.8008746920469	4.90087697353609e-08	2.18677418687385e-06	ENST00000270233.10|ENSG00000187244.10|OTTHUMG00000180838.3|OTTHUMT00000453220.1|BCAM-001|BCAM|2402|protein_coding|
RP4-788L20.5	nonsense_mediated_decay	-1.82700512099984	5.00612896024555e-08	2.22928700869117e-06	ENST00000638550.1|ENSG00000283932.1|OTTHUMG00000032041.3|OTTHUMT00000491050.1|RP4-788L20.5-001|RP4-788L20.5|4849|nonsense_mediated_decay|
C7orf57	protein_coding	4.2799276159588	5.02315509095054e-08	2.23458642188857e-06	ENST00000348904.3|ENSG00000164746.13|OTTHUMG00000155808.1|OTTHUMT00000341745.1|C7orf57-001|C7orf57|2125|protein_coding|
PBK	protein_coding	-0.997703864721322	5.03714245854963e-08	2.23852459350591e-06	ENST00000301905.8|ENSG00000168078.9|OTTHUMG00000102113.5|OTTHUMT00000219952.2|PBK-001|PBK|2118|protein_coding|
CSRNP1	protein_coding	1.32637056499139	5.08310632766373e-08	2.25435507081208e-06	ENST00000273153.9|ENSG00000144655.14|OTTHUMG00000131293.2|OTTHUMT00000254061.1|CSRNP1-001|CSRNP1|3148|protein_coding|
SRSF7	protein_coding	-1.98119723775275	5.07966392826187e-08	2.25435507081208e-06	ENST00000313117.10|ENSG00000115875.18|OTTHUMG00000102076.5|OTTHUMT00000219889.2|SRSF7-001|SRSF7|2489|protein_coding|
CSMD3	protein_coding	4.3382872788432	5.27825824020827e-08	2.33852587642398e-06	ENST00000339701.7|ENSG00000164796.17|OTTHUMG00000157027.4|OTTHUMT00000347147.1|CSMD3-007|CSMD3|10773|protein_coding|
ZNF600	protein_coding	1.47161763971957	5.28933691943258e-08	2.34105515065566e-06	ENST00000338230.3|ENSG00000189190.9|OTTHUMG00000182686.1|OTTHUMT00000463093.1|ZNF600-001|ZNF600|3829|protein_coding|
ARPC5L	protein_coding	-0.955336920254853	5.33457397267508e-08	2.35868242305013e-06	ENST00000259477.6|ENSG00000136950.13|OTTHUMG00000020660.2|OTTHUMT00000054040.1|ARPC5L-001|ARPC5L|1325|protein_coding|
EIF1B	protein_coding	1.02857322790631	5.3605672268169e-08	2.36777394954721e-06	ENST00000232905.3|ENSG00000114784.3|OTTHUMG00000131388.2|OTTHUMT00000254177.1|EIF1B-001|EIF1B|1010|protein_coding|
LINC00174	processed_transcript	1.92831173153848	5.44290694879311e-08	2.40171023623061e-06	ENST00000421767.1|ENSG00000179406.7|OTTHUMG00000156595.2|OTTHUMT00000344721.1|LINC00174-007|LINC00174|4702|processed_transcript|
KDM7A	protein_coding	1.91107571929659	5.53407426687038e-08	2.43762009965145e-06	ENST00000397560.6|ENSG00000006459.10|OTTHUMG00000157327.1|OTTHUMT00000348460.1|KDM7A-001|KDM7A|9272|protein_coding|
ZNF585B	protein_coding	1.52517478790953	5.53547091167754e-08	2.43762009965145e-06	ENST00000532828.6|ENSG00000245680.9|OTTHUMG00000048165.5|OTTHUMT00000388272.2|ZNF585B-002|ZNF585B|6210|protein_coding|
CCNYL1	protein_coding	4.13745318336711	5.58820676315615e-08	2.45835985919834e-06	ENST00000392209.7|ENSG00000163249.11|OTTHUMG00000132946.2|OTTHUMT00000256478.2|CCNYL1-001|CCNYL1|1952|protein_coding|
ANXA8L1	processed_transcript	2.81716068954413	5.5978336396017e-08	2.46011245314592e-06	ENST00000614356.1|ENSG00000264230.7|OTTHUMG00000018131.5|OTTHUMT00000047838.3|ANXA8L1-006|ANXA8L1|2872|processed_transcript|
KIF14	protein_coding	-1.49163945394556	5.70771791422607e-08	2.50587784681369e-06	ENST00000614960.4|ENSG00000118193.11|OTTHUMG00000035723.1|-|KIF14-201|KIF14|6838|protein_coding|
TRMT112	retained_intron	-1.1278894503295	5.73025030649912e-08	2.51323935978004e-06	ENST00000537918.1|ENSG00000173113.6|OTTHUMG00000167848.4|OTTHUMT00000396599.1|TRMT112-005|TRMT112|559|retained_intron|
ZNF761	protein_coding	2.92676535891998	5.88540274010961e-08	2.57643806076345e-06	ENST00000454407.5|ENSG00000160336.14|OTTHUMG00000156999.7|-|ZNF761-201|ZNF761|3967|protein_coding|
CH507-9B2.5	protein_coding	-1.0941861158562	5.88616457592531e-08	2.57643806076345e-06	ENST00000617716.3|ENSG00000275464.4|OTTHUMG00000189361.2|OTTHUMT00000479444.1|CH507-9B2.5-001|CH507-9B2.5|3264|protein_coding|
PPAT	protein_coding	-1.00372397690415	5.95564323787174e-08	2.60423493077489e-06	ENST00000264220.6|ENSG00000128059.8|OTTHUMG00000128842.2|OTTHUMT00000250781.2|PPAT-001|PPAT|3682|protein_coding|
CD82	protein_coding	2.02638566502326	5.96401570876128e-08	2.60528285409977e-06	ENST00000227155.8|ENSG00000085117.11|OTTHUMG00000166472.2|OTTHUMT00000389886.1|CD82-001|CD82|2289|protein_coding|
CDCP1	protein_coding	1.02982460664198	6.01486983618357e-08	2.62470483524585e-06	ENST00000296129.5|ENSG00000163814.7|OTTHUMG00000133090.3|OTTHUMT00000256748.3|CDCP1-001|CDCP1|6006|protein_coding|
TRA2A	protein_coding	-2.14562871280686	6.02653807707381e-08	2.62470483524585e-06	ENST00000297071.8|ENSG00000164548.10|OTTHUMG00000128459.3|OTTHUMT00000250257.1|TRA2A-001|TRA2A|1845|protein_coding|
ZNF582	protein_coding	4.25583112183042	6.02559095141067e-08	2.62470483524585e-06	ENST00000301310.8|ENSG00000018869.16|OTTHUMG00000181939.5|OTTHUMT00000458387.2|ZNF582-003|ZNF582|2824|protein_coding|
MTCH2	protein_coding	-0.833765357578042	6.12056547020329e-08	2.66299573092797e-06	ENST00000530428.1|ENSG00000109919.9|OTTHUMG00000166926.4|OTTHUMT00000391925.3|MTCH2-002|MTCH2|930|protein_coding|
SELENOM	protein_coding	1.99150893209525	6.17551963121442e-08	2.68422685785069e-06	ENST00000400299.6|ENSG00000198832.10|OTTHUMG00000151207.1|OTTHUMT00000321788.1|SELENOM-001|SELENOM|694|protein_coding|
RFC1	protein_coding	1.49971028565596	6.24044639432471e-08	2.70974602596594e-06	ENST00000349703.6|ENSG00000035928.15|OTTHUMG00000099363.3|OTTHUMT00000361001.1|RFC1-017|RFC1|4859|protein_coding|
TRA2B	protein_coding	-1.28243265735327	6.29714524198426e-08	2.73164521362732e-06	ENST00000453386.6|ENSG00000136527.17|OTTHUMG00000156641.2|OTTHUMT00000344984.1|TRA2B-001|TRA2B|2952|protein_coding|
PTER	protein_coding	-1.21493975978885	6.56705187750329e-08	2.84589655717329e-06	ENST00000378000.5|ENSG00000165983.14|OTTHUMG00000017737.3|OTTHUMT00000047001.2|PTER-002|PTER|3777|protein_coding|
ZFP36L2	protein_coding	-1.19343903417766	6.61464073921173e-08	2.86367306521027e-06	ENST00000282388.3|ENSG00000152518.7|OTTHUMG00000128642.2|OTTHUMT00000250513.2|ZFP36L2-001|ZFP36L2|3696|protein_coding|
FZD2	protein_coding	-1.61970403043698	6.63027861990511e-08	2.86759550310896e-06	ENST00000315323.4|ENSG00000180340.6|OTTHUMG00000181819.1|OTTHUMT00000457806.1|FZD2-001|FZD2|2112|protein_coding|
LPCAT3	protein_coding	3.71655851727357	6.66646429244572e-08	2.88038827842878e-06	ENST00000261407.8|ENSG00000111684.10|OTTHUMG00000168970.2|OTTHUMT00000401812.1|LPCAT3-001|LPCAT3|2268|protein_coding|
MAP4	protein_coding	-0.908538617777252	6.78135701607764e-08	2.92712911359328e-06	ENST00000360240.10|ENSG00000047849.21|OTTHUMG00000156828.7|OTTHUMT00000346085.1|MAP4-001|MAP4|5142|protein_coding|
GPX8	protein_coding	-2.63399944584167	6.94873238544711e-08	2.99640887315482e-06	ENST00000296734.6|ENSG00000164294.13|OTTHUMG00000162601.2|OTTHUMT00000369720.2|GPX8-004|GPX8|3245|protein_coding|
C19orf54	protein_coding	1.5597375761734	6.98991698270873e-08	3.00525069800957e-06	ENST00000378313.6|ENSG00000188493.14|OTTHUMG00000150174.6|OTTHUMT00000316701.1|C19orf54-001|C19orf54|2753|protein_coding|
GBP2	processed_transcript	4.02521699975222	6.98365814810308e-08	3.00525069800957e-06	ENST00000493802.5|ENSG00000162645.12|OTTHUMG00000010662.4|OTTHUMT00000029408.3|GBP2-004|GBP2|794|processed_transcript|
TMPO	processed_transcript	-2.10673033303672	6.97839441228218e-08	3.00525069800957e-06	ENST00000548223.5|ENSG00000120802.13|OTTHUMG00000170210.4|OTTHUMT00000407984.1|TMPO-010|TMPO|736|processed_transcript|
LASP1	protein_coding	-0.689330947457612	7.0116051127524e-08	3.01099679074261e-06	ENST00000435347.7|ENSG00000002834.17|OTTHUMG00000133182.7|-|LASP1-202|LASP1|3492|protein_coding|
TOB1	protein_coding	-1.40988849952957	7.0170950073275e-08	3.01099679074261e-06	ENST00000499247.2|ENSG00000141232.4|OTTHUMG00000162277.3|OTTHUMT00000368363.1|TOB1-001|TOB1|2229|protein_coding|
RP1-179N16.6	antisense	3.33337904656778	7.09606271536075e-08	3.04188741532809e-06	ENST00000499560.2|ENSG00000246982.6|OTTHUMG00000166301.1|OTTHUMT00000389042.1|RP1-179N16.6-001|RP1-179N16.6|1230|antisense|
UBL3	protein_coding	1.24714159920919	7.12398995098054e-08	3.05085919354565e-06	ENST00000380680.4|ENSG00000122042.9|OTTHUMG00000016661.1|OTTHUMT00000044342.1|UBL3-001|UBL3|4384|protein_coding|
RAB11FIP1	protein_coding	-4.00684366792815	7.1719843319891e-08	3.06839871381155e-06	ENST00000522727.5|ENSG00000156675.15|OTTHUMG00000164026.3|OTTHUMT00000376818.1|RAB11FIP1-008|RAB11FIP1|1866|protein_coding|
MYBBP1A	protein_coding	-1.07059253753211	7.23830525428926e-08	3.09204090141207e-06	ENST00000254718.8|ENSG00000132382.14|OTTHUMG00000090747.3|OTTHUMT00000207488.2|MYBBP1A-001|MYBBP1A|4807|protein_coding|
HPCAL4	protein_coding	3.87882788631343	7.24142985673393e-08	3.09204090141207e-06	ENST00000612703.3|ENSG00000116983.12|OTTHUMG00000009246.1|-|HPCAL4-201|HPCAL4|4436|protein_coding|
GADD45GIP1	protein_coding	-1.24844023523843	7.27005039173384e-08	3.10122423559715e-06	ENST00000316939.2|ENSG00000179271.2|OTTHUMG00000180724.3|OTTHUMT00000452759.3|GADD45GIP1-001|GADD45GIP1|1782|protein_coding|
SLU7	protein_coding	0.908819845457486	7.29020928352298e-08	3.10479998119231e-06	ENST00000297151.8|ENSG00000164609.9|OTTHUMG00000130324.3|OTTHUMT00000252673.1|SLU7-001|SLU7|3793|protein_coding|
CTD-2228K2.7	retained_intron	2.36048362718444	7.29267634815333e-08	3.10479998119231e-06	ENST00000534918.1|ENSG00000225138.7|OTTHUMG00000167373.3|OTTHUMT00000394343.2|CTD-2228K2.7-001|CTD-2228K2.7|2762|retained_intron|
VAT1L	protein_coding	2.85802556906312	7.29991830434091e-08	3.10485110630289e-06	ENST00000302536.2|ENSG00000171724.2|OTTHUMG00000176845.1|OTTHUMT00000434010.1|VAT1L-001|VAT1L|3825|protein_coding|
DAD1	protein_coding	0.696833267797973	7.34224968281108e-08	3.11677426652222e-06	ENST00000250498.8|ENSG00000129562.10|OTTHUMG00000028685.5|OTTHUMT00000071617.3|DAD1-002|DAD1|731|protein_coding|
EIF5AL1	protein_coding	-1.49273069524899	7.3392733988336e-08	3.11677426652222e-06	ENST00000520547.3|ENSG00000253626.3|OTTHUMG00000018563.5|OTTHUMT00000048954.4|EIF5AL1-001|EIF5AL1|3840|protein_coding|
YKT6	processed_transcript	3.93385133634194	7.39437171795035e-08	3.13584658964751e-06	ENST00000447123.5|ENSG00000106636.7|OTTHUMG00000129089.3|OTTHUMT00000343173.2|YKT6-004|YKT6|1085|processed_transcript|
ZSCAN21	protein_coding	2.13376335496645	7.7684463146221e-08	3.29128460186846e-06	ENST00000292450.8|ENSG00000166529.14|OTTHUMG00000154583.6|OTTHUMT00000336166.1|ZSCAN21-001|ZSCAN21|2005|protein_coding|
YWHAQ	protein_coding	-0.580891461575119	7.82496296711318e-08	3.31201053897346e-06	ENST00000381844.8|ENSG00000134308.13|OTTHUMG00000013848.6|OTTHUMT00000039014.4|YWHAQ-002|YWHAQ|2216|protein_coding|
LINC02009	lincRNA	3.66813185659952	7.89444207764596e-08	3.33817746670275e-06	ENST00000635852.1|ENSG00000283646.1|OTTHUMG00000191680.1|OTTHUMT00000489327.1|LINC02009-001|LINC02009|2951|lincRNA|
PAK2	protein_coding	-0.714116804484175	7.91084029753096e-08	3.34187009313139e-06	ENST00000327134.7|ENSG00000180370.10|OTTHUMG00000155534.2|OTTHUMT00000340548.1|PAK2-001|PAK2|6139|protein_coding|
NDUFB2	protein_coding	-3.61891521564746	7.96142345432687e-08	3.35998273876897e-06	ENST00000247866.8|ENSG00000090266.12|OTTHUMG00000157424.2|OTTHUMT00000348782.1|NDUFB2-001|NDUFB2|504|protein_coding|
H2AFX	nonsense_mediated_decay	-3.14116460574885	7.97278259400938e-08	3.36152253354384e-06	ENST00000375167.1|ENSG00000188486.3|OTTHUMG00000166196.4|OTTHUMT00000442282.1|H2AFX-002|H2AFX|1373|nonsense_mediated_decay|
MPRIP	protein_coding	-3.1009446917112	7.98336394025513e-08	3.36273173274747e-06	ENST00000584067.5|ENSG00000133030.20|OTTHUMG00000059276.10|OTTHUMT00000445175.1|MPRIP-017|MPRIP|3195|protein_coding|
TATDN2	protein_coding	-1.38121072582882	7.99224925860038e-08	3.36322489071373e-06	ENST00000448281.6|ENSG00000157014.10|OTTHUMG00000155361.1|OTTHUMT00000339642.1|TATDN2-002|TATDN2|4484|protein_coding|
SNX3	protein_coding	-0.67711401633946	8.06943962262426e-08	3.3924328812722e-06	ENST00000426155.6|ENSG00000112335.14|OTTHUMG00000015323.4|OTTHUMT00000110400.1|SNX3-004|SNX3|1072|protein_coding|
HMGB3	protein_coding	-1.63242469803672	8.09490830188124e-08	3.39986148679012e-06	ENST00000419110.5|ENSG00000029993.14|OTTHUMG00000024162.2|OTTHUMT00000060868.2|HMGB3-002|HMGB3|707|protein_coding|
NEBL	protein_coding	2.00321353613763	8.22530846044234e-08	3.45130459712651e-06	ENST00000377122.8|ENSG00000078114.18|OTTHUMG00000017788.6|OTTHUMT00000047113.1|NEBL-004|NEBL|9216|protein_coding|
KAT2A	protein_coding	-1.53463447132633	8.26251225516259e-08	3.46358157957758e-06	ENST00000225916.9|ENSG00000108773.10|OTTHUMG00000133504.3|OTTHUMT00000257458.1|KAT2A-001|KAT2A|3109|protein_coding|
TNPO2	protein_coding	-1.39311967441314	8.29568269918724e-08	3.47414584969997e-06	ENST00000425528.5|ENSG00000105576.15|OTTHUMG00000180333.3|-|TNPO2-201|TNPO2|5122|protein_coding|
SCEL	protein_coding	2.7772350411736	8.3348507940838e-08	3.48719918636159e-06	ENST00000349847.3|ENSG00000136155.16|OTTHUMG00000017107.3|OTTHUMT00000045339.2|SCEL-002|SCEL|2386|protein_coding|
SLC2A1	nonsense_mediated_decay	-0.717888250905557	8.39624090500769e-08	3.50951599707301e-06	ENST00000630287.2|ENSG00000117394.20|OTTHUMG00000007657.10|OTTHUMT00000481667.1|SLC2A1-004|SLC2A1|2398|nonsense_mediated_decay|
RRAGD	protein_coding	-3.8271303284022	8.49452790410454e-08	3.54088076384001e-06	ENST00000359203.3|ENSG00000025039.14|OTTHUMG00000015200.2|OTTHUMT00000041485.2|RRAGD-002|RRAGD|4042|protein_coding|
NCOR1	protein_coding	-2.01648317709866	8.49564473570201e-08	3.54088076384001e-06	ENST00000395857.7|ENSG00000141027.20|OTTHUMG00000059309.11|-|NCOR1-201|NCOR1|9501|protein_coding|
PIF1	retained_intron	-2.98207666072077	8.48291849206628e-08	3.54088076384001e-06	ENST00000560444.1|ENSG00000140451.12|OTTHUMG00000132974.3|OTTHUMT00000418139.2|PIF1-004|PIF1|1631|retained_intron|
SH2D4A	protein_coding	-1.46830221691995	8.58825282281867e-08	3.5760598859943e-06	ENST00000265807.7|ENSG00000104611.11|OTTHUMG00000097005.3|OTTHUMT00000214094.1|SH2D4A-001|SH2D4A|3352|protein_coding|
EIF2AK1	protein_coding	-0.624036518143313	8.62869386232265e-08	3.58947077883414e-06	ENST00000199389.10|ENSG00000086232.12|OTTHUMG00000090689.14|OTTHUMT00000207373.3|EIF2AK1-001|EIF2AK1|4469|protein_coding|
PSMD8	protein_coding	-0.822937169851491	8.70074324502839e-08	3.61599239761923e-06	ENST00000602911.5|ENSG00000099341.11|OTTHUMG00000150691.5|OTTHUMT00000467754.1|PSMD8-010|PSMD8|1330|protein_coding|
INCENP	protein_coding	-1.41713989693729	8.72577960886297e-08	3.62294369359991e-06	ENST00000278849.4|ENSG00000149503.12|OTTHUMG00000167470.4|OTTHUMT00000394850.1|INCENP-002|INCENP|3698|protein_coding|
KIFC2	protein_coding	1.49094318105765	8.81167309858766e-08	3.65512559853499e-06	ENST00000301332.2|ENSG00000167702.11|OTTHUMG00000165133.5|OTTHUMT00000382052.2|KIFC2-001|KIFC2|3646|protein_coding|
SPTB	protein_coding	2.70577414191616	9.06406898279708e-08	3.75624668606484e-06	ENST00000389720.3|ENSG00000070182.19|OTTHUMG00000171550.6|OTTHUMT00000421243.2|SPTB-007|SPTB|6321|protein_coding|
SUMO2	protein_coding	-0.868195517946792	9.09452662276439e-08	3.76528948381801e-06	ENST00000314523.7|ENSG00000188612.11|OTTHUMG00000179481.2|OTTHUMT00000446615.1|SUMO2-002|SUMO2|809|protein_coding|
PKP2	protein_coding	-1.22003939023102	9.21375969206328e-08	3.81103479634906e-06	ENST00000340811.8|ENSG00000057294.14|OTTHUMG00000169500.3|OTTHUMT00000404448.2|PKP2-001|PKP2|4302|protein_coding|
HEMK1	protein_coding	2.4141426010449	9.26858312208536e-08	3.83007724919842e-06	ENST00000434410.5|ENSG00000114735.9|OTTHUMG00000156849.2|OTTHUMT00000346229.2|HEMK1-001|HEMK1|17064|protein_coding|
CAPZA1	protein_coding	-0.905377221179711	9.29140582404666e-08	3.83587242713199e-06	ENST00000263168.3|ENSG00000116489.12|OTTHUMG00000011769.2|OTTHUMT00000032567.2|CAPZA1-001|CAPZA1|3020|protein_coding|
NAB2	protein_coding	1.92881812121867	9.63084181521446e-08	3.96941856582361e-06	ENST00000300131.7|ENSG00000166886.12|OTTHUMG00000171192.1|OTTHUMT00000412222.1|NAB2-001|NAB2|2711|protein_coding|
HNRNPD	protein_coding	-1.80876288017021	9.6330967121786e-08	3.96941856582361e-06	ENST00000353341.8|ENSG00000138668.18|OTTHUMG00000130290.4|OTTHUMT00000252631.1|HNRNPD-002|HNRNPD|1585|protein_coding|
NDC1	protein_coding	-0.969170539427853	9.67014958781726e-08	3.98092390397055e-06	ENST00000371429.3|ENSG00000058804.11|OTTHUMG00000008073.1|OTTHUMT00000022101.1|NDC1-001|NDC1|5134|protein_coding|
TENM1	protein_coding	2.40945552839823	9.67937667671009e-08	3.9809632603571e-06	ENST00000422452.2|ENSG00000009694.13|OTTHUMG00000022721.1|-|TENM1-201|TENM1|12891|protein_coding|
ZNF791	protein_coding	1.18737226992497	9.78907257046576e-08	4.02228471048092e-06	ENST00000343325.8|ENSG00000173875.13|OTTHUMG00000156426.4|OTTHUMT00000344140.1|ZNF791-001|ZNF791|4554|protein_coding|
PSMB5	protein_coding	-1.59739864488108	9.81954497318785e-08	4.03100642797644e-06	ENST00000361611.10|ENSG00000100804.18|OTTHUMG00000028713.5|OTTHUMT00000071695.5|PSMB5-002|PSMB5|1294|protein_coding|
PLS3	protein_coding	-0.915248908568844	9.83021876932726e-08	4.03159188586633e-06	ENST00000539310.5|ENSG00000102024.17|OTTHUMG00000022237.10|OTTHUMT00000487774.1|PLS3-009|PLS3|3037|protein_coding|
INTS10	protein_coding	-1.11466803750351	9.90950347527102e-08	4.05821840691986e-06	ENST00000397977.7|ENSG00000104613.11|OTTHUMG00000131065.4|OTTHUMT00000253724.2|INTS10-001|INTS10|2804|protein_coding|
U2AF2	protein_coding	-1.24950718181613	9.91375952695122e-08	4.05821840691986e-06	ENST00000590551.1|ENSG00000063244.12|OTTHUMG00000180908.4|OTTHUMT00000453605.1|U2AF2-008|U2AF2|1104|protein_coding|
PDCL3	protein_coding	-1.14851296513109	1.00511733823592e-07	4.10675683952512e-06	ENST00000264254.10|ENSG00000115539.13|OTTHUMG00000153141.4|OTTHUMT00000329734.1|PDCL3-001|PDCL3|1337|protein_coding|
PKP3	protein_coding	-1.65765975560474	1.00482007123162e-07	4.10675683952512e-06	ENST00000331563.6|ENSG00000184363.9|OTTHUMG00000119068.7|OTTHUMT00000239281.1|PKP3-001|PKP3|2809|protein_coding|
DEK	protein_coding	-1.10321685741829	1.01050668817378e-07	4.12491100914085e-06	ENST00000397239.7|ENSG00000124795.14|OTTHUMG00000014319.5|OTTHUMT00000039962.4|DEK-001|DEK|3427|protein_coding|
DDX46	protein_coding	-1.11414490193263	1.01444599384271e-07	4.1371176377518e-06	ENST00000354283.8|ENSG00000145833.15|OTTHUMG00000163072.1|OTTHUMT00000371584.1|DDX46-002|DDX46|3821|protein_coding|
GPX1	protein_coding	-1.26009620313138	1.01606589413234e-07	4.13985128229844e-06	ENST00000419349.1|ENSG00000233276.3|OTTHUMG00000156837.1|OTTHUMT00000346155.1|GPX1-002|GPX1|1106|protein_coding|
GPATCH2	protein_coding	2.00298274536515	1.02968532943175e-07	4.19142498803983e-06	ENST00000366934.3|ENSG00000092978.10|OTTHUMG00000000527.8|OTTHUMT00000091983.2|GPATCH2-002|GPATCH2|3218|protein_coding|
GAK	protein_coding	3.62227599636359	1.03376568795507e-07	4.2041090421725e-06	ENST00000511163.5|ENSG00000178950.16|OTTHUMG00000088301.5|OTTHUMT00000358799.1|GAK-002|GAK|4280|protein_coding|
FTO	nonsense_mediated_decay	1.69973930251677	1.03596146237107e-07	4.20911238709497e-06	ENST00000637049.1|ENSG00000140718.20|OTTHUMG00000158780.5|OTTHUMT00000488935.1|FTO-016|FTO|2105|nonsense_mediated_decay|
AC058791.1	lincRNA	1.72557303594651	1.03999149038041e-07	4.2215520497788e-06	ENST00000432045.6|ENSG00000226380.9|OTTHUMG00000043895.7|OTTHUMT00000102291.4|AC058791.1-001|AC058791.1|6411|lincRNA|
EGFR	protein_coding	0.475635154479502	1.04446536651468e-07	4.23266744051241e-06	ENST00000275493.6|ENSG00000146648.17|OTTHUMG00000023661.4|OTTHUMT00000251456.2|EGFR-001|EGFR|9821|protein_coding|
RRM2	protein_coding	-0.983476221316103	1.04467156757302e-07	4.23266744051241e-06	ENST00000304567.9|ENSG00000171848.13|OTTHUMG00000090449.6|OTTHUMT00000364902.2|RRM2-013|RRM2|3271|protein_coding|
SFN	protein_coding	-0.772954759703943	1.04791673153686e-07	4.24187352164168e-06	ENST00000339276.5|ENSG00000175793.11|OTTHUMG00000004093.1|OTTHUMT00000011709.1|SFN-001|SFN|1320|protein_coding|
LEO1	protein_coding	-0.833971442606669	1.05801345531188e-07	4.27480580146216e-06	ENST00000299601.9|ENSG00000166477.12|OTTHUMG00000131843.2|OTTHUMT00000254791.2|LEO1-001|LEO1|2193|protein_coding|
TUBB	protein_coding	-2.03122012687456	1.05725153417801e-07	4.27480580146216e-06	ENST00000330914.7|ENSG00000196230.12|OTTHUMG00000031059.2|OTTHUMT00000076075.2|TUBB-002|TUBB|2632|protein_coding|
CENPM	protein_coding	-1.556657634092	1.06180627649113e-07	4.27846989573604e-06	ENST00000215980.9|ENSG00000100162.14|OTTHUMG00000151277.2|OTTHUMT00000322058.1|CENPM-001|CENPM|966|protein_coding|
NUCKS1	protein_coding	-1.23272419886216	1.06032467191144e-07	4.27846989573604e-06	ENST00000367142.4|ENSG00000069275.12|OTTHUMG00000035996.1|OTTHUMT00000087729.1|NUCKS1-001|NUCKS1|6496|protein_coding|
COL6A2	protein_coding	2.12801732134757	1.06186448921607e-07	4.27846989573604e-06	ENST00000397763.5|ENSG00000142173.14|OTTHUMG00000090489.6|OTTHUMT00000206972.2|COL6A2-002|COL6A2|3101|protein_coding|
HMMR	protein_coding	-2.22560164798531	1.06499295383485e-07	4.28711291000775e-06	ENST00000393915.8|ENSG00000072571.19|OTTHUMG00000130381.7|OTTHUMT00000252751.2|HMMR-001|HMMR|3102|protein_coding|
DIS3L	nonsense_mediated_decay	-2.15737646612821	1.06756417482549e-07	4.29349887137379e-06	ENST00000530537.1|ENSG00000166938.12|OTTHUMG00000133181.9|OTTHUMT00000382797.1|DIS3L-003|DIS3L|3260|nonsense_mediated_decay|
PTDSS1	nonsense_mediated_decay	-0.80221493373391	1.07109854685321e-07	4.30374306438827e-06	ENST00000337004.8|ENSG00000156471.12|OTTHUMG00000164687.2|OTTHUMT00000379744.1|PTDSS1-002|PTDSS1|2366|nonsense_mediated_decay|
TMEM145	protein_coding	2.94366159818061	1.08406624157432e-07	4.35183718855196e-06	ENST00000301204.7|ENSG00000167619.11|OTTHUMG00000177694.3|OTTHUMT00000463737.1|TMEM145-001|TMEM145|1768|protein_coding|
PAG1	protein_coding	1.15636409042011	1.09733666592474e-07	4.40105697218536e-06	ENST00000220597.4|ENSG00000076641.4|OTTHUMG00000164592.3|OTTHUMT00000379352.3|PAG1-001|PAG1|10744|protein_coding|
RP11-805L22.3	lincRNA	4.23568758843641	1.10132401079162e-07	4.4129891153007e-06	ENST00000577970.1|ENSG00000263567.1|OTTHUMG00000179290.1|OTTHUMT00000445590.1|RP11-805L22.3-001|RP11-805L22.3|505|lincRNA|
ARHGDIB	protein_coding	-2.04176628159402	1.11120823297829e-07	4.44850634755935e-06	ENST00000536592.5|ENSG00000111348.8|OTTHUMG00000168742.3|OTTHUMT00000400872.2|ARHGDIB-008|ARHGDIB|1063|protein_coding|
C19orf33	retained_intron	-1.58150441117196	1.12069366665758e-07	4.48236340289945e-06	ENST00000589986.2|ENSG00000167644.11|OTTHUMG00000181894.2|OTTHUMT00000458170.2|C19orf33-003|C19orf33|462|retained_intron|
ERGIC3	protein_coding	-3.98820111551956	1.13345707848295e-07	4.52925708465103e-06	ENST00000640748.1|ENSG00000125991.19|OTTHUMG00000032346.10|-|ERGIC3-201|ERGIC3|832|protein_coding|
DPY19L4	protein_coding	-0.868503294088185	1.1392364382571e-07	4.54818239581104e-06	ENST00000414645.6|ENSG00000156162.16|OTTHUMG00000164589.3|OTTHUMT00000379339.1|DPY19L4-001|DPY19L4|6197|protein_coding|
PLIN4	protein_coding	3.61868962185602	1.1519880753196e-07	4.59488308615128e-06	ENST00000633942.1|ENSG00000167676.4|OTTHUMG00000167571.2|OTTHUMT00000395095.2|PLIN4-001|PLIN4|6484|protein_coding|
NCL	retained_intron	-1.41613881153631	1.16463442511772e-07	4.64107882974699e-06	ENST00000494618.1|ENSG00000115053.15|OTTHUMG00000153866.3|OTTHUMT00000332744.1|NCL-014|NCL|910|retained_intron|
UROD	processed_transcript	-1.17819749702305	1.17738244515849e-07	4.6875949843954e-06	ENST00000472254.1|ENSG00000126088.13|OTTHUMG00000008949.4|OTTHUMT00000024819.1|UROD-017|UROD|934|processed_transcript|
HDAC9	protein_coding	2.02738590432854	1.18592459424329e-07	4.7172964060794e-06	ENST00000406072.5|ENSG00000048052.21|OTTHUMG00000152487.8|OTTHUMT00000326408.3|HDAC9-004|HDAC9|4102|protein_coding|
ODF2L	protein_coding	-3.17935526457645	1.19919931296957e-07	4.76575143557169e-06	ENST00000370566.7|ENSG00000122417.15|OTTHUMG00000010080.6|OTTHUMT00000027877.3|ODF2L-005|ODF2L|2155|protein_coding|
HIF1A	protein_coding	-1.17768134444627	1.2016707336307e-07	4.77122379812057e-06	ENST00000337138.8|ENSG00000100644.16|OTTHUMG00000140344.2|OTTHUMT00000276977.2|HIF1A-001|HIF1A|3919|protein_coding|
IPO11	protein_coding	-0.85884214544086	1.22869041858183e-07	4.87406619549531e-06	ENST00000325324.10|ENSG00000086200.16|OTTHUMG00000154400.5|OTTHUMT00000335062.1|IPO11-001|IPO11|4356|protein_coding|
ELOVL6	protein_coding	-1.09052015263843	1.23226094596238e-07	4.87935042690063e-06	ENST00000302274.7|ENSG00000170522.9|OTTHUMG00000132547.6|OTTHUMT00000255749.1|ELOVL6-002|ELOVL6|3090|protein_coding|
CDCA3	retained_intron	-2.52977984537305	1.23215006539148e-07	4.87935042690063e-06	ENST00000536241.1|ENSG00000111665.11|OTTHUMG00000169014.2|OTTHUMT00000401942.1|CDCA3-002|CDCA3|1490|retained_intron|
VASH1	protein_coding	2.01140620732522	1.25286895735121e-07	4.95644964289323e-06	ENST00000167106.8|ENSG00000071246.10|OTTHUMG00000171493.3|OTTHUMT00000413706.2|VASH1-001|VASH1|5728|protein_coding|
CMTM6	protein_coding	-0.838624599080515	1.25647554358292e-07	4.96171266286603e-06	ENST00000205636.3|ENSG00000091317.7|OTTHUMG00000130747.2|OTTHUMT00000253247.1|CMTM6-001|CMTM6|3863|protein_coding|
DYNC1H1	processed_transcript	3.07530136607954	1.25596881807382e-07	4.96171266286603e-06	ENST00000555204.1|ENSG00000197102.10|OTTHUMG00000171644.4|OTTHUMT00000414576.1|DYNC1H1-012|DYNC1H1|353|processed_transcript|
RTF1	protein_coding	-0.88755132861472	1.26108863873553e-07	4.9709240772436e-06	ENST00000389629.8|ENSG00000137815.14|OTTHUMG00000133744.3|OTTHUMT00000258111.1|RTF1-001|RTF1|5021|protein_coding|
TONSL	protein_coding	-1.35828623873848	1.26100670522188e-07	4.9709240772436e-06	ENST00000409379.7|ENSG00000160949.16|OTTHUMG00000153122.3|OTTHUMT00000329668.2|TONSL-001|TONSL|4502|protein_coding|
GBE1	protein_coding	-1.37250995492888	1.29789670668402e-07	5.11139158307105e-06	ENST00000429644.6|ENSG00000114480.12|OTTHUMG00000158978.2|OTTHUMT00000352760.2|GBE1-001|GBE1|3461|protein_coding|
DNAJB4	processed_transcript	3.54437949229543	1.31537981230376e-07	5.17556843837497e-06	ENST00000487931.1|ENSG00000162616.8|OTTHUMG00000040905.5|OTTHUMT00000098623.1|DNAJB4-005|DNAJB4|949|processed_transcript|
AGMAT	protein_coding	-2.31902157056869	1.31989153100086e-07	5.18863761817073e-06	ENST00000375826.3|ENSG00000116771.5|OTTHUMG00000002357.1|OTTHUMT00000006763.1|AGMAT-001|AGMAT|2500|protein_coding|
SUPT16H	retained_intron	-1.06699271183276	1.32241701301872e-07	5.19388217113189e-06	ENST00000557394.5|ENSG00000092201.9|OTTHUMG00000029685.3|OTTHUMT00000410269.1|SUPT16H-004|SUPT16H|2324|retained_intron|
BET1	protein_coding	0.936239956280992	1.33132413592951e-07	5.22415904860332e-06	ENST00000222547.7|ENSG00000105829.11|OTTHUMG00000023487.3|OTTHUMT00000255181.2|BET1-001|BET1|1504|protein_coding|
HDAC1	protein_coding	-0.814209137663919	1.33874063585853e-07	5.24853747849718e-06	ENST00000373548.7|ENSG00000116478.11|OTTHUMG00000007529.5|OTTHUMT00000019815.3|HDAC1-001|HDAC1|2124|protein_coding|
ADGRE5	protein_coding	-1.28509762932724	1.35455735781475e-07	5.29827689906229e-06	ENST00000357355.7|ENSG00000123146.19|OTTHUMG00000182166.4|OTTHUMT00000459819.1|ADGRE5-002|ADGRE5|3054|protein_coding|
QSOX2	protein_coding	-1.0487535288228	1.35538272499099e-07	5.29827689906229e-06	ENST00000358701.9|ENSG00000165661.16|OTTHUMG00000020923.2|OTTHUMT00000055046.2|QSOX2-001|QSOX2|4530|protein_coding|
HMGN2	protein_coding	-1.49058811519081	1.35394101288388e-07	5.29827689906229e-06	ENST00000361427.5|ENSG00000198830.10|OTTHUMG00000003555.3|OTTHUMT00000009901.1|HMGN2-001|HMGN2|1191|protein_coding|
MAGI1-IT1	sense_intronic	3.85280050802614	1.35628888415302e-07	5.29827689906229e-06	ENST00000460754.1|ENSG00000272610.1|OTTHUMG00000186069.1|OTTHUMT00000472174.1|MAGI1-IT1-001|MAGI1-IT1|2567|sense_intronic|
CGREF1	protein_coding	4.04133377629719	1.3615211138006e-07	5.31395474281565e-06	ENST00000312734.8|ENSG00000138028.15|OTTHUMG00000152009.3|OTTHUMT00000324827.2|CGREF1-005|CGREF1|1610|protein_coding|
KRT15	retained_intron	3.75130878472428	1.36561065539885e-07	5.32348081872065e-06	ENST00000586794.1|ENSG00000171346.15|OTTHUMG00000133435.5|OTTHUMT00000448596.1|KRT15-009|KRT15|470|retained_intron|
CD3EAP	protein_coding	-1.66681782606058	1.36640403618415e-07	5.32348081872065e-06	ENST00000589804.1|ENSG00000117877.10|OTTHUMG00000182120.2|OTTHUMT00000459540.1|CD3EAP-002|CD3EAP|1830|protein_coding|
RNF126	processed_transcript	3.34386677976572	1.37013194910424e-07	5.33323861188825e-06	ENST00000590885.6|ENSG00000070423.17|OTTHUMG00000180592.9|OTTHUMT00000452108.5|RNF126-006|RNF126|1436|processed_transcript|
NCKIPSD	protein_coding	-4.15993712861377	1.37236052348789e-07	5.33714802693828e-06	ENST00000415281.1|ENSG00000213672.7|OTTHUMG00000133542.4|OTTHUMT00000344848.2|NCKIPSD-008|NCKIPSD|803|protein_coding|
CDK4	protein_coding	-2.2444712931225	1.42405566360857e-07	5.5283286474336e-06	ENST00000312990.10|ENSG00000135446.16|OTTHUMG00000170382.5|-|CDK4-201|CDK4|1650|protein_coding|
ZBTB40	protein_coding	1.01654010122322	1.42321471359865e-07	5.5283286474336e-06	ENST00000375647.4|ENSG00000184677.16|OTTHUMG00000002897.2|OTTHUMT00000008094.1|ZBTB40-001|ZBTB40|8685|protein_coding|
FLNB	protein_coding	0.889546515481022	1.42550542157575e-07	5.52903330596232e-06	ENST00000490882.5|ENSG00000136068.14|OTTHUMG00000159158.1|OTTHUMT00000353570.1|FLNB-002|FLNB|8079|protein_coding|
PPIF	protein_coding	-0.878132397132855	1.43214555967297e-07	5.54985047284471e-06	ENST00000225174.7|ENSG00000108179.13|OTTHUMG00000018562.4|OTTHUMT00000048949.1|PPIF-001|PPIF|2190|protein_coding|
KIF5B	protein_coding	-0.751823686928162	1.43365998458109e-07	5.5507851410122e-06	ENST00000302418.4|ENSG00000170759.10|OTTHUMG00000017913.1|OTTHUMT00000047467.1|KIF5B-001|KIF5B|5877|protein_coding|
NUP37	protein_coding	-1.66896717782282	1.44794640777125e-07	5.60112436496853e-06	ENST00000251074.5|ENSG00000075188.8|OTTHUMG00000170478.4|-|NUP37-201|NUP37|1203|protein_coding|
FAM171B	protein_coding	1.34088225027149	1.45821675516706e-07	5.63585262927864e-06	ENST00000304698.9|ENSG00000144369.12|OTTHUMG00000154278.3|OTTHUMT00000334679.2|FAM171B-001|FAM171B|5826|protein_coding|
TEP1	protein_coding	4.10737491474844	1.46065083291733e-07	5.6402598504751e-06	ENST00000556935.5|ENSG00000129566.12|OTTHUMG00000029515.6|OTTHUMT00000410689.1|TEP1-003|TEP1|7643|protein_coding|
LGMN	nonsense_mediated_decay	2.05696619329309	1.47549388449829e-07	5.69253375120244e-06	ENST00000557609.5|ENSG00000100600.14|OTTHUMG00000171199.4|OTTHUMT00000412289.1|LGMN-007|LGMN|1832|nonsense_mediated_decay|
EPHB4	protein_coding	-2.26037915267124	1.55090100462787e-07	5.97816801041171e-06	ENST00000360620.7|ENSG00000196411.9|OTTHUMG00000157040.1|OTTHUMT00000347226.1|EPHB4-005|EPHB4|3789|protein_coding|
RP11-703G6.1	lincRNA	1.34317752601264	1.55831120624981e-07	6.00142538406949e-06	ENST00000510505.1|ENSG00000249614.1|OTTHUMG00000161751.1|OTTHUMT00000365989.1|RP11-703G6.1-001|RP11-703G6.1|812|lincRNA|
SCP2	protein_coding	-3.70922103299045	1.5676646989664e-07	6.03211917176867e-06	ENST00000408941.7|ENSG00000116171.17|OTTHUMG00000008936.5|-|SCP2-201|SCP2|1298|protein_coding|
DUSP10	protein_coding	2.31130941902417	1.58109886783063e-07	6.07844675854885e-06	ENST00000366899.3|ENSG00000143507.17|OTTHUMG00000037269.2|OTTHUMT00000090716.1|DUSP10-001|DUSP10|2676|protein_coding|
TNFAIP2	protein_coding	-1.92910754937988	1.58785817346953e-07	6.09905417890551e-06	ENST00000333007.5|ENSG00000185215.8|OTTHUMG00000171890.2|-|TNFAIP2-201|TNFAIP2|4175|protein_coding|
SCIN	protein_coding	2.36678980635744	1.61279979269722e-07	6.18940314810106e-06	ENST00000519209.5|ENSG00000006747.14|OTTHUMG00000152385.4|OTTHUMT00000375936.1|SCIN-008|SCIN|2660|protein_coding|
TRIM16L	protein_coding	2.86395502235122	1.64358696974503e-07	6.30200681908571e-06	ENST00000395671.8|ENSG00000108448.20|OTTHUMG00000059050.10|OTTHUMT00000440707.1|TRIM16L-001|TRIM16L|2048|protein_coding|
CCDC47	protein_coding	-1.7925356872432	1.65017231337915e-07	6.32169702759907e-06	ENST00000612558.4|ENSG00000108588.13|OTTHUMG00000178933.4|-|CCDC47-201|CCDC47|1586|protein_coding|
B3GNT5	processed_transcript	2.68199590194968	1.69392644042452e-07	6.48361870910862e-06	ENST00000462559.1|ENSG00000176597.11|OTTHUMG00000158436.2|OTTHUMT00000351020.1|B3GNT5-012|B3GNT5|2748|processed_transcript|
HIRA	protein_coding	-0.953388188761209	1.70444911311599e-07	6.50675687700566e-06	ENST00000263208.5|ENSG00000100084.14|OTTHUMG00000150134.5|OTTHUMT00000316488.2|HIRA-001|HIRA|4053|protein_coding|
CSF2	protein_coding	2.68591458059694	1.70277252162824e-07	6.50675687700566e-06	ENST00000296871.3|ENSG00000164400.5|OTTHUMG00000059637.3|OTTHUMT00000132636.3|CSF2-001|CSF2|787|protein_coding|
CCDC69	processed_transcript	2.36677336171249	1.70303507466875e-07	6.50675687700566e-06	ENST00000521308.5|ENSG00000198624.12|OTTHUMG00000130127.2|OTTHUMT00000373849.1|CCDC69-002|CCDC69|3323|processed_transcript|
PNPLA2	retained_intron	1.12090125886156	1.70960951614103e-07	6.52074684739146e-06	ENST00000525250.5|ENSG00000177666.16|OTTHUMG00000133309.4|OTTHUMT00000382853.1|PNPLA2-002|PNPLA2|2726|retained_intron|
LMNA	protein_coding	-1.31645250020861	1.72276851485574e-07	6.56519372147299e-06	ENST00000368300.8|ENSG00000160789.19|OTTHUMG00000013961.5|OTTHUMT00000039200.2|LMNA-001|LMNA|3190|protein_coding|
LMCD1	protein_coding	2.50563947356672	1.77935106856737e-07	6.77489861880028e-06	ENST00000397386.7|ENSG00000071282.11|OTTHUMG00000154971.5|-|LMCD1-201|LMCD1|1501|protein_coding|
PLBD1	protein_coding	-1.86155345258103	1.78193688094836e-07	6.77882375757634e-06	ENST00000240617.9|ENSG00000121316.10|OTTHUMG00000168821.4|OTTHUMT00000401203.1|PLBD1-001|PLBD1|2426|protein_coding|
CALCOCO1	protein_coding	2.18476250621788	1.79003660907115e-07	6.80369973923853e-06	ENST00000548263.5|ENSG00000012822.15|OTTHUMG00000170095.4|OTTHUMT00000407235.2|CALCOCO1-003|CALCOCO1|3888|protein_coding|
MAT1A	protein_coding	4.00048376990364	1.81564031040893e-07	6.88900391406335e-06	ENST00000372213.7|ENSG00000151224.12|OTTHUMG00000018613.2|OTTHUMT00000049070.1|MAT1A-001|MAT1A|3410|protein_coding|
ZNF618	protein_coding	-2.15352671126622	1.81432824703694e-07	6.88900391406335e-06	ENST00000615615.4|ENSG00000157657.14|OTTHUMG00000020532.2|-|ZNF618-202|ZNF618|9289|protein_coding|
TXNIP	retained_intron	2.20450514716518	1.84396395132046e-07	6.99038716711015e-06	ENST00000488537.1|ENSG00000265972.5|OTTHUMG00000013755.6|OTTHUMT00000100458.1|TXNIP-003|TXNIP|1509|retained_intron|
PRPF19	protein_coding	-0.639552533564916	1.87005210480893e-07	7.07912366779929e-06	ENST00000227524.8|ENSG00000110107.8|OTTHUMG00000167798.2|OTTHUMT00000396334.1|PRPF19-001|PRPF19|2157|protein_coding|
C11orf84	protein_coding	-1.39619138880951	1.87061897084704e-07	7.07912366779929e-06	ENST00000294244.8|ENSG00000168005.8|OTTHUMG00000167746.1|OTTHUMT00000396084.1|C11orf84-001|C11orf84|2024|protein_coding|
SERPINH1	protein_coding	-1.62260552757697	1.88707257094995e-07	7.13519651371501e-06	ENST00000525876.1|ENSG00000149257.13|OTTHUMG00000165362.5|OTTHUMT00000383613.1|SERPINH1-009|SERPINH1|2283|protein_coding|
MSRA	protein_coding	-2.2891525986082	1.90494254618275e-07	7.19029222886434e-06	ENST00000317173.8|ENSG00000175806.14|OTTHUMG00000090517.7|OTTHUMT00000207005.1|MSRA-001|MSRA|1536|protein_coding|
TUBA1C	retained_intron	-1.39999237041865	1.90430526791144e-07	7.19029222886434e-06	ENST00000548470.1|ENSG00000167553.15|OTTHUMG00000169497.4|OTTHUMT00000404426.1|TUBA1C-007|TUBA1C|1105|retained_intron|
PFKL	protein_coding	-1.35273719592403	1.91135879320443e-07	7.20826971873187e-06	ENST00000349048.8|ENSG00000141959.16|OTTHUMG00000086910.2|OTTHUMT00000195805.1|PFKL-001|PFKL|2912|protein_coding|
LRP1	retained_intron	3.39955216340354	1.93993471430993e-07	7.30971424417077e-06	ENST00000556356.1|ENSG00000123384.13|OTTHUMG00000044412.7|OTTHUMT00000412777.1|LRP1-007|LRP1|5114|retained_intron|
SSRP1	protein_coding	-1.36580354481732	2.0222111651672e-07	7.61315353684191e-06	ENST00000635721.1|ENSG00000149136.8|OTTHUMG00000167024.4|OTTHUMT00000488006.3|SSRP1-005|SSRP1|675|protein_coding|
MED30	protein_coding	-1.43084898808358	2.02954501678041e-07	7.6341712296427e-06	ENST00000297347.7|ENSG00000164758.7|OTTHUMG00000164920.2|OTTHUMT00000380923.1|MED30-001|MED30|985|protein_coding|
TCL6	lincRNA	3.78655047779726	2.05805957841934e-07	7.73475563627323e-06	ENST00000460130.5|ENSG00000187621.14|OTTHUMG00000149979.2|OTTHUMT00000315126.1|TCL6-002|TCL6|911|lincRNA|
DLG5	protein_coding	-1.1046975473363	2.07169271459837e-07	7.77928644148413e-06	ENST00000372391.6|ENSG00000151208.16|OTTHUMG00000018548.4|OTTHUMT00000048900.2|DLG5-001|DLG5|7415|protein_coding|
CCDC167	protein_coding	1.19788019752457	2.07363646782454e-07	7.77988429012724e-06	ENST00000373408.3|ENSG00000198937.8|OTTHUMG00000014625.1|OTTHUMT00000040417.1|CCDC167-001|CCDC167|619|protein_coding|
ADK	protein_coding	-1.41149876452425	2.13767128690454e-07	8.01323451624163e-06	ENST00000372734.3|ENSG00000156110.13|OTTHUMG00000018506.2|OTTHUMT00000048765.1|ADK-003|ADK|2083|protein_coding|
CTB-52I2.4	processed_transcript	3.68534187390638	2.14908257299257e-07	8.0490896780227e-06	ENST00000621646.1|ENSG00000273654.1|OTTHUMG00000183486.7|OTTHUMT00000466852.5|CTB-52I2.4-002|CTB-52I2.4|1669|processed_transcript|
CRACR2A	protein_coding	-1.79186956885443	2.15530326104141e-07	8.06545931058894e-06	ENST00000440314.6|ENSG00000130038.9|OTTHUMG00000168185.2|OTTHUMT00000398640.2|CRACR2A-001|CRACR2A|2697|protein_coding|
NFIC	protein_coding	-2.84786663131702	2.16069873661529e-07	8.07871544781134e-06	ENST00000395111.7|ENSG00000141905.17|OTTHUMG00000180731.7|OTTHUMT00000452830.1|NFIC-003|NFIC|1755|protein_coding|
RP11-844P9.6	lincRNA	3.86379718588938	2.17799028417296e-07	8.13638941120861e-06	ENST00000508056.5|ENSG00000283235.1|OTTHUMG00000191788.1|OTTHUMT00000371987.2|RP11-844P9.6-003|RP11-844P9.6|1612|lincRNA|
PRDX1	protein_coding	1.15972863631913	2.22065211427719e-07	8.28156968126848e-06	ENST00000319248.12|ENSG00000117450.13|OTTHUMG00000007738.6|OTTHUMT00000020845.1|PRDX1-001|PRDX1|1021|protein_coding|
LTV1	protein_coding	-0.884750858559719	2.21904737459704e-07	8.28156968126848e-06	ENST00000367576.5|ENSG00000135521.8|OTTHUMG00000015733.1|OTTHUMT00000042532.1|LTV1-001|LTV1|1847|protein_coding|
PHRF1	protein_coding	-1.2279161501876	2.23696272342943e-07	8.33526725560937e-06	ENST00000533464.5|ENSG00000070047.11|OTTHUMG00000165141.4|OTTHUMT00000382134.1|PHRF1-003|PHRF1|5218|protein_coding|
TTC38	protein_coding	-0.880786717335051	2.25510162732701e-07	8.39567980742513e-06	ENST00000381031.7|ENSG00000075234.16|OTTHUMG00000150494.2|OTTHUMT00000318469.1|TTC38-001|TTC38|2610|protein_coding|
UQCC1	retained_intron	2.66818492257138	2.265387474723e-07	8.4267775040976e-06	ENST00000472559.5|ENSG00000101019.21|OTTHUMG00000032335.12|OTTHUMT00000125980.1|UQCC1-014|UQCC1|1921|retained_intron|
FAM234A	protein_coding	1.02494508587726	2.28317295456095e-07	8.48321987390146e-06	ENST00000301678.7|ENSG00000167930.15|OTTHUMG00000060728.16|OTTHUMT00000134229.1|FAM234A-003|FAM234A|2901|protein_coding|
LINC01873	lincRNA	1.25535914819929	2.28445273235166e-07	8.48321987390146e-06	ENST00000428647.1|ENSG00000232164.1|OTTHUMG00000152809.2|OTTHUMT00000328010.2|LINC01873-001|LINC01873|1679|lincRNA|
TMEM216	protein_coding	-3.68593977148643	2.30434197273906e-07	8.54979511859847e-06	ENST00000515837.6|ENSG00000187049.9|OTTHUMG00000168146.5|OTTHUMT00000398430.2|TMEM216-001|TMEM216|1958|protein_coding|
SPNS2	protein_coding	1.57426578615321	2.32326204542241e-07	8.61266429695878e-06	ENST00000329078.7|ENSG00000183018.8|OTTHUMG00000177739.4|OTTHUMT00000438802.1|SPNS2-001|SPNS2|3447|protein_coding|
GTF2IP13	processed_transcript	1.79239002186802	2.34130524357641e-07	8.67217870849254e-06	ENST00000609439.2|ENSG00000272556.2|OTTHUMG00000155422.2|OTTHUMT00000488441.1|GTF2IP13-002|GTF2IP13|10247|processed_transcript|
SPRY2	protein_coding	1.31023737418786	2.34639206957257e-07	8.68364250128064e-06	ENST00000377104.3|ENSG00000136158.11|OTTHUMG00000017140.2|OTTHUMT00000045386.2|SPRY2-001|SPRY2|2111|protein_coding|
GGA2	protein_coding	-0.862199079170345	2.35960762260602e-07	8.7251445220638e-06	ENST00000309859.8|ENSG00000103365.15|OTTHUMG00000096957.5|OTTHUMT00000214019.1|GGA2-001|GGA2|5973|protein_coding|
TPMT	protein_coding	1.49190959626484	2.3930241014466e-07	8.84121006158185e-06	ENST00000309983.4|ENSG00000137364.4|OTTHUMG00000014317.1|OTTHUMT00000039960.1|TPMT-001|TPMT|3181|protein_coding|
SLC2A4RG	processed_transcript	-4.11194575173033	2.41397156813117e-07	8.9056975279866e-06	ENST00000473157.1|ENSG00000125520.13|OTTHUMG00000032997.3|OTTHUMT00000080205.1|SLC2A4RG-007|SLC2A4RG|991|processed_transcript|
PLOD3	retained_intron	-1.49326454274832	2.41456428986149e-07	8.9056975279866e-06	ENST00000487563.1|ENSG00000106397.11|OTTHUMG00000157111.4|OTTHUMT00000347485.1|PLOD3-016|PLOD3|712|retained_intron|
ASPM	protein_coding	-3.38765020160168	2.41701059286483e-07	8.90718459903087e-06	ENST00000294732.11|ENSG00000066279.17|OTTHUMG00000036277.1|-|ASPM-201|ASPM|6132|protein_coding|
SERPINB7	protein_coding	4.00593486876824	2.42715350749312e-07	8.93700881019171e-06	ENST00000546027.5|ENSG00000166396.12|OTTHUMG00000060591.4|-|SERPINB7-203|SERPINB7|1951|protein_coding|
CALM3	protein_coding	-0.893450034558498	2.43151830454317e-07	8.94552506370159e-06	ENST00000291295.13|ENSG00000160014.16|OTTHUMG00000133517.2|OTTHUMT00000257483.2|CALM3-001|CALM3|2289|protein_coding|
NCAPD2	protein_coding	-1.01462302814025	2.47990109298327e-07	9.11583204466263e-06	ENST00000315579.9|ENSG00000010292.12|OTTHUMG00000168513.2|OTTHUMT00000399964.1|NCAPD2-001|NCAPD2|5548|protein_coding|
MIA2	protein_coding	3.70189289715088	2.48593503377499e-07	9.1303137095581e-06	ENST00000280082.4|ENSG00000150526.12|OTTHUMG00000028831.7|OTTHUMT00000276768.4|MIA2-001|MIA2|2554|protein_coding|
HACD2	protein_coding	-0.822448954915867	2.50865585008367e-07	9.2060067710646e-06	ENST00000383657.9|ENSG00000206527.9|OTTHUMG00000159529.5|OTTHUMT00000356021.3|HACD2-001|HACD2|4257|protein_coding|
LINC01207	processed_transcript	-3.7381903173521	2.51132558422073e-07	9.20805299997368e-06	ENST00000515485.5|ENSG00000248771.5|OTTHUMG00000161261.2|OTTHUMT00000364324.1|LINC01207-002|LINC01207|714|processed_transcript|
CCDC57	processed_transcript	-2.22666830175914	2.53992776894148e-07	9.30510008527503e-06	ENST00000584717.1|ENSG00000176155.18|OTTHUMG00000140396.8|OTTHUMT00000442456.1|CCDC57-014|CCDC57|513|processed_transcript|
PSMB8	protein_coding	-1.93960723735884	2.5556603535499e-07	9.35487563168441e-06	ENST00000374882.7|ENSG00000204264.8|OTTHUMG00000031285.3|OTTHUMT00000076617.3|PSMB8-002|PSMB8|1124|protein_coding|
ADORA2B	protein_coding	0.822964162827027	2.61382106205024e-07	9.55974354204215e-06	ENST00000304222.2|ENSG00000170425.3|OTTHUMG00000059140.2|OTTHUMT00000131032.1|ADORA2B-001|ADORA2B|1735|protein_coding|
RRNAD1	protein_coding	1.8497491101491	2.61833142422555e-07	9.56019905950898e-06	ENST00000368216.8|ENSG00000143303.11|OTTHUMG00000041302.9|OTTHUMT00000098973.1|RRNAD1-001|RRNAD1|2254|protein_coding|
GNG2	protein_coding	3.6943833628763	2.6164524717152e-07	9.56019905950898e-06	ENST00000556752.2|ENSG00000186469.8|OTTHUMG00000171083.3|OTTHUMT00000411592.2|GNG2-001|GNG2|3424|protein_coding|
EIF1AX	protein_coding	-0.797926407703416	2.63572042911772e-07	9.61563747513105e-06	ENST00000379607.9|ENSG00000173674.10|OTTHUMG00000022704.1|OTTHUMT00000058913.1|EIF1AX-001|EIF1AX|4427|protein_coding|
TMSB4X	protein_coding	-0.834161966055369	2.64235201365966e-07	9.63177076818617e-06	ENST00000451311.6|ENSG00000205542.10|OTTHUMG00000021144.3|OTTHUMT00000055780.1|TMSB4X-002|TMSB4X|628|protein_coding|
SRPK1	protein_coding	-1.30016409424821	2.64750322377977e-07	9.64248542555581e-06	ENST00000423325.6|ENSG00000096063.15|OTTHUMG00000014583.6|OTTHUMT00000040320.2|SRPK1-002|SRPK1|4357|protein_coding|
HS6ST1	protein_coding	-1.39129216753446	2.67069592427929e-07	9.71883635349581e-06	ENST00000259241.6|ENSG00000136720.6|OTTHUMG00000153542.1|OTTHUMT00000331572.1|HS6ST1-001|HS6ST1|3932|protein_coding|
CYR61	protein_coding	0.468858799022164	2.70421245951195e-07	9.83259769682094e-06	ENST00000451137.6|ENSG00000142871.16|OTTHUMG00000010577.1|OTTHUMT00000029187.1|CYR61-001|CYR61|2290|protein_coding|
KDM1B	protein_coding	1.30141553795285	2.73079854930198e-07	9.92099112961408e-06	ENST00000297792.9|ENSG00000165097.13|OTTHUMG00000014316.4|OTTHUMT00000277080.1|KDM1B-002|KDM1B|3811|protein_coding|
RP5-884M6.1	lincRNA	2.4998894364891	2.73343797035418e-07	9.92231155333561e-06	ENST00000602761.1|ENSG00000228742.9|OTTHUMG00000157590.3|OTTHUMT00000468071.1|RP5-884M6.1-004|RP5-884M6.1|3049|lincRNA|
ZEB1-AS1	antisense	1.69645459574806	2.73653031911547e-07	9.92527252846573e-06	ENST00000607166.1|ENSG00000237036.4|OTTHUMG00000017905.3|OTTHUMT00000470837.1|ZEB1-AS1-009|ZEB1-AS1|2503|antisense|
ZBTB38	protein_coding	1.63830577595007	2.75728815184308e-07	9.99224723755202e-06	ENST00000514251.5|ENSG00000177311.11|OTTHUMG00000160128.4|OTTHUMT00000359329.2|ZBTB38-001|ZBTB38|7683|protein_coding|
PAPSS2	protein_coding	-0.85554201377846	2.7632553073501e-07	9.99725131777883e-06	ENST00000361175.8|ENSG00000198682.12|OTTHUMG00000018683.1|OTTHUMT00000049229.1|PAPSS2-001|PAPSS2|3949|protein_coding|
PLEKHA2	protein_coding	-1.78977050578628	2.76207181181727e-07	9.99725131777883e-06	ENST00000617275.4|ENSG00000169499.14|OTTHUMG00000164069.8|OTTHUMT00000377070.5|PLEKHA2-001|PLEKHA2|5582|protein_coding|
TTLL12	protein_coding	-1.10534430295532	2.77727465612942e-07	1.00345509571912e-05	ENST00000216129.6|ENSG00000100304.12|OTTHUMG00000150682.3|OTTHUMT00000319611.1|TTLL12-001|TTLL12|3385|protein_coding|
NUP88	protein_coding	-1.08441067890064	2.7781684111684e-07	1.00345509571912e-05	ENST00000225696.8|ENSG00000108559.11|OTTHUMG00000099453.4|OTTHUMT00000439357.1|NUP88-004|NUP88|2194|protein_coding|
MRPL11	protein_coding	-1.19748991512097	2.79162197172779e-07	1.0074797307901e-05	ENST00000329819.4|ENSG00000174547.13|OTTHUMG00000167097.2|OTTHUMT00000393103.1|MRPL11-006|MRPL11|922|protein_coding|
PCLAF	protein_coding	-0.987750119931375	2.83541227885538e-07	1.02243700338279e-05	ENST00000559519.5|ENSG00000166803.11|OTTHUMG00000133017.4|OTTHUMT00000418698.1|PCLAF-003|PCLAF|749|protein_coding|
ACOT13	protein_coding	1.35707491266199	2.83860975109878e-07	1.02274405544547e-05	ENST00000230048.4|ENSG00000112304.10|OTTHUMG00000014359.2|OTTHUMT00000040010.2|ACOT13-001|ACOT13|4047|protein_coding|
GOLGA2P7	processed_transcript	0.868702566657154	2.8632478042463e-07	1.03076920952867e-05	ENST00000559668.5|ENSG00000225151.10|OTTHUMG00000133525.2|OTTHUMT00000418802.1|GOLGA2P7-008|GOLGA2P7|4253|processed_transcript|
IFIT3	protein_coding	-2.00040823536295	2.87062374052365e-07	1.03257188607153e-05	ENST00000371811.4|ENSG00000119917.13|OTTHUMG00000018708.1|OTTHUMT00000049295.1|IFIT3-002|IFIT3|2455|protein_coding|
MAP1LC3B	nonsense_mediated_decay	3.56700336660392	2.92711177867036e-07	1.05202279557224e-05	ENST00000564844.1|ENSG00000140941.12|OTTHUMG00000137654.3|OTTHUMT00000430812.1|MAP1LC3B-003|MAP1LC3B|3085|nonsense_mediated_decay|
ADAMTS6	nonsense_mediated_decay	2.12151748174864	2.94362620848812e-07	1.05708672310748e-05	ENST00000381052.8|ENSG00000049192.14|OTTHUMG00000074079.7|OTTHUMT00000368524.2|ADAMTS6-008|ADAMTS6|6956|nonsense_mediated_decay|
FGFR4	protein_coding	1.54969394674671	2.95342358209091e-07	1.0588606454345e-05	ENST00000292408.8|ENSG00000160867.14|OTTHUMG00000151523.5|OTTHUMT00000253410.1|FGFR4-001|FGFR4|3122|protein_coding|
KIF3A	protein_coding	1.41149911870288	2.95277823534503e-07	1.0588606454345e-05	ENST00000378735.5|ENSG00000131437.15|OTTHUMG00000059725.18|OTTHUMT00000132820.1|KIF3A-002|KIF3A|3266|protein_coding|
COL13A1	protein_coding	-2.40623009674229	2.99303522580742e-07	1.07218047415202e-05	ENST00000354547.7|ENSG00000197467.13|OTTHUMG00000018394.4|OTTHUMT00000048469.2|COL13A1-002|COL13A1|3027|protein_coding|
POFUT1	protein_coding	-0.62389034734935	3.03961249968226e-07	1.08797164643799e-05	ENST00000375749.7|ENSG00000101346.13|OTTHUMG00000133268.2|OTTHUMT00000078613.1|POFUT1-004|POFUT1|5235|protein_coding|
EIF4G2	protein_coding	-1.02308489834905	3.04262934907769e-07	1.08815807303028e-05	ENST00000525681.5|ENSG00000110321.16|OTTHUMG00000165823.7|OTTHUMT00000386604.1|EIF4G2-008|EIF4G2|3654|protein_coding|
PSMD2	protein_coding	-3.95040185917272	3.04518788693342e-07	1.08818041900614e-05	ENST00000435761.5|ENSG00000175166.16|OTTHUMG00000156796.4|OTTHUMT00000345844.1|PSMD2-002|PSMD2|2574|protein_coding|
SERBP1	protein_coding	-0.819132099015484	3.0672680905019e-07	1.09517297029911e-05	ENST00000361219.10|ENSG00000142864.14|OTTHUMG00000009372.3|OTTHUMT00000095784.1|SERBP1-005|SERBP1|2103|protein_coding|
WARS2	protein_coding	-1.20267331169696	3.08521180591052e-07	1.1006783460759e-05	ENST00000369426.9|ENSG00000116874.11|OTTHUMG00000012335.3|OTTHUMT00000034363.2|WARS2-002|WARS2|2811|protein_coding|
NOM1	protein_coding	-0.852611828275974	3.09151225504942e-07	1.10202427040993e-05	ENST00000275820.3|ENSG00000146909.7|OTTHUMG00000152639.2|OTTHUMT00000327098.1|NOM1-001|NOM1|6077|protein_coding|
TIMP1	protein_coding	1.56109067640348	3.0993203978194e-07	1.10390500051744e-05	ENST00000456754.6|ENSG00000102265.11|OTTHUMG00000021447.2|OTTHUMT00000056424.1|TIMP1-002|TIMP1|1095|protein_coding|
TMEM45A	protein_coding	2.04452968354004	3.10352208541876e-07	1.10449917417075e-05	ENST00000403410.5|ENSG00000181458.10|OTTHUMG00000150327.4|OTTHUMT00000317572.2|TMEM45A-002|TMEM45A|1910|protein_coding|
SYNPO	protein_coding	0.922729123845301	3.10997028643252e-07	1.10589122844463e-05	ENST00000307662.4|ENSG00000171992.12|OTTHUMG00000130078.2|OTTHUMT00000252370.1|SYNPO-001|SYNPO|5374|protein_coding|
HSPD1	protein_coding	-1.44381123567436	3.1188961469766e-07	1.10816134004557e-05	ENST00000388968.7|ENSG00000144381.16|OTTHUMG00000154463.4|OTTHUMT00000335324.2|HSPD1-001|HSPD1|2455|protein_coding|
LMNB1	protein_coding	-1.79434669005595	3.12833797011529e-07	1.11061092952073e-05	ENST00000261366.9|ENSG00000113368.11|OTTHUMG00000128969.7|OTTHUMT00000250956.2|LMNB1-001|LMNB1|2878|protein_coding|
NPC1	protein_coding	1.00883322303074	3.14388589751859e-07	1.11522253529878e-05	ENST00000269228.9|ENSG00000141458.12|OTTHUMG00000131873.9|OTTHUMT00000254823.2|NPC1-001|NPC1|5157|protein_coding|
SLC17A9	protein_coding	-1.41652232053302	3.1586098748836e-07	1.11953460248313e-05	ENST00000370349.7|ENSG00000101194.17|OTTHUMG00000032951.8|OTTHUMT00000080106.2|SLC17A9-007|SLC17A9|2594|protein_coding|
UPF1	protein_coding	-0.721808469688013	3.19586480016607e-07	1.13181902378587e-05	ENST00000599848.5|ENSG00000005007.12|OTTHUMG00000183025.2|OTTHUMT00000464684.1|UPF1-002|UPF1|5311|protein_coding|
SRSF2	protein_coding	-2.32670679262394	3.21633811652409e-07	1.13814510168818e-05	ENST00000508921.7|ENSG00000161547.16|OTTHUMG00000177547.5|OTTHUMT00000437492.1|SRSF2-002|SRSF2|1390|protein_coding|
POLR3A	protein_coding	0.730869824356635	3.22849494384674e-07	1.14059534499143e-05	ENST00000372371.7|ENSG00000148606.12|OTTHUMG00000018550.2|OTTHUMT00000048923.1|POLR3A-002|POLR3A|6640|protein_coding|
RPS6KA4	protein_coding	-2.67549501514289	3.22811429763948e-07	1.14059534499143e-05	ENST00000528057.5|ENSG00000162302.12|OTTHUMG00000046094.3|OTTHUMT00000385364.1|RPS6KA4-002|RPS6KA4|3121|protein_coding|
TWISTNB	protein_coding	-0.841038704754351	3.23621965760639e-07	1.14239864123893e-05	ENST00000222567.5|ENSG00000105849.5|OTTHUMG00000152497.1|OTTHUMT00000326463.1|TWISTNB-001|TWISTNB|3942|protein_coding|
TMEM154	protein_coding	-3.98338010767777	3.24204769488012e-07	1.14353002674752e-05	ENST00000613578.4|ENSG00000170006.11|OTTHUMG00000161463.1|-|TMEM154-201|TMEM154|486|protein_coding|
RP11-488L18.4	transcribed_unprocessed_pseudogene	0.962476594198555	3.25268769107776e-07	1.14635547760894e-05	ENST00000421406.1|ENSG00000227671.4|OTTHUMG00000041115.3|OTTHUMT00000098580.2|RP11-488L18.4-001|RP11-488L18.4|1465|transcribed_unprocessed_pseudogene|
TBC1D8B	protein_coding	1.04173959887981	3.304257958365e-07	1.16358990268886e-05	ENST00000481617.6|ENSG00000133138.19|OTTHUMG00000022152.4|OTTHUMT00000057809.2|TBC1D8B-003|TBC1D8B|4098|protein_coding|
LRIF1	protein_coding	1.76280326283413	3.31409798536492e-07	1.16583975876614e-05	ENST00000369763.4|ENSG00000121931.15|OTTHUMG00000011913.3|OTTHUMT00000032932.2|LRIF1-001|LRIF1|3475|protein_coding|
HLA-B	protein_coding	2.02753467809086	3.31599527679148e-07	1.16583975876614e-05	ENST00000639848.1|ENSG00000234745.10|OTTHUMG00000031153.6|-|HLA-B-209|HLA-B|1089|protein_coding|
RP11-259O2.3	lincRNA	1.42228074540692	3.34098615067357e-07	1.17367955056217e-05	ENST00000514519.1|ENSG00000249731.1|OTTHUMG00000161603.1|OTTHUMT00000365494.1|RP11-259O2.3-001|RP11-259O2.3|560|lincRNA|
EMC3	processed_transcript	1.20248970799378	3.35143106744859e-07	1.1764008761392e-05	ENST00000497557.1|ENSG00000125037.12|OTTHUMG00000128652.5|OTTHUMT00000339887.1|EMC3-004|EMC3|580|processed_transcript|
PHTF1	protein_coding	-3.06231257623274	3.4265187517338e-07	1.20179011665798e-05	ENST00000369600.5|ENSG00000116793.15|OTTHUMG00000011800.2|OTTHUMT00000032675.1|PHTF1-010|PHTF1|3075|protein_coding|
SFXN1	protein_coding	-0.875461585535977	3.43472823037482e-07	1.20338701894293e-05	ENST00000321442.9|ENSG00000164466.12|OTTHUMG00000130555.5|OTTHUMT00000252980.2|SFXN1-001|SFXN1|4231|protein_coding|
GARS	protein_coding	0.836487265508812	3.43659243642524e-07	1.20338701894293e-05	ENST00000389266.7|ENSG00000106105.13|OTTHUMG00000152769.1|OTTHUMT00000327735.1|GARS-001|GARS|2634|protein_coding|
B4GALT5	protein_coding	-0.79279366360209	3.44262890318462e-07	1.2045333038783e-05	ENST00000371711.4|ENSG00000158470.5|OTTHUMG00000033086.3|OTTHUMT00000080543.3|B4GALT5-001|B4GALT5|4722|protein_coding|
PFDN4	nonsense_mediated_decay	-1.37140427764628	3.46159184783221e-07	1.21019693823651e-05	ENST00000441080.2|ENSG00000101132.9|OTTHUMG00000032775.4|OTTHUMT00000259207.3|PFDN4-005|PFDN4|579|nonsense_mediated_decay|
FLVCR1	protein_coding	-1.20634497682155	3.47219505583025e-07	1.21293121517608e-05	ENST00000366971.8|ENSG00000162769.12|OTTHUMG00000036924.3|OTTHUMT00000089678.2|FLVCR1-001|FLVCR1|5939|protein_coding|
OXCT1	protein_coding	-1.65806999798332	3.48186580170351e-07	1.21533564044088e-05	ENST00000196371.9|ENSG00000083720.12|OTTHUMG00000094783.3|OTTHUMT00000211594.2|OXCT1-001|OXCT1|3388|protein_coding|
RHPN2	protein_coding	-1.28740488275894	3.50253651032702e-07	1.22157265363374e-05	ENST00000254260.7|ENSG00000131941.7|OTTHUMG00000180340.2|OTTHUMT00000450828.2|RHPN2-001|RHPN2|3500|protein_coding|
NDST1	protein_coding	-0.914499153147784	3.53509086673349e-07	1.23132416910625e-05	ENST00000261797.6|ENSG00000070614.14|OTTHUMG00000163572.5|OTTHUMT00000374314.2|NDST1-002|NDST1|8030|protein_coding|
RPIA	protein_coding	-1.15647503180962	3.53809310696113e-07	1.23132416910625e-05	ENST00000283646.4|ENSG00000153574.8|OTTHUMG00000130333.2|OTTHUMT00000252683.2|RPIA-001|RPIA|1848|protein_coding|
IFT140	retained_intron	3.27986916869594	3.53896959328868e-07	1.23132416910625e-05	ENST00000565298.5|ENSG00000187535.13|OTTHUMG00000128585.4|OTTHUMT00000432773.1|IFT140-005|IFT140|4727|retained_intron|
EVPL	retained_intron	-1.67889313683588	3.56265137109965e-07	1.23857535226842e-05	ENST00000587569.5|ENSG00000167880.7|OTTHUMG00000180053.1|OTTHUMT00000449485.1|EVPL-003|EVPL|6592|retained_intron|
HNRNPC	protein_coding	-1.02592912097112	3.56899128561231e-07	1.23979078954227e-05	ENST00000336053.10|ENSG00000092199.17|OTTHUMG00000170757.3|OTTHUMT00000410220.1|HNRNPC-001|HNRNPC|3301|protein_coding|
CASD1	protein_coding	-1.44352166503306	3.60336819851758e-07	1.25069635370948e-05	ENST00000297273.8|ENSG00000127995.16|OTTHUMG00000023356.5|OTTHUMT00000255216.1|CASD1-001|CASD1|3942|protein_coding|
HNRNPM	protein_coding	-3.11326361604752	3.60612284753835e-07	1.25069635370948e-05	ENST00000620401.4|ENSG00000099783.11|OTTHUMG00000182383.6|-|HNRNPM-201|HNRNPM|2458|protein_coding|
KTN1	nonsense_mediated_decay	-1.32332772178599	3.6607889823766e-07	1.26864671284333e-05	ENST00000459737.5|ENSG00000126777.17|OTTHUMG00000140312.6|OTTHUMT00000276911.3|KTN1-001|KTN1|4793|nonsense_mediated_decay|
ZNF641	protein_coding	2.4308326017594	3.67096644133528e-07	1.27116324842298e-05	ENST00000301042.7|ENSG00000167528.12|OTTHUMG00000169906.4|-|ZNF641-201|ZNF641|4544|protein_coding|
ATF4	protein_coding	0.787258910444168	3.67737861207862e-07	1.2723729997792e-05	ENST00000396680.2|ENSG00000128272.14|OTTHUMG00000151099.2|-|ATF4-201|ATF4|1419|protein_coding|
ERLIN1	protein_coding	-1.09008219642708	3.73048861576238e-07	1.28972546941139e-05	ENST00000407654.7|ENSG00000107566.13|OTTHUMG00000018900.3|OTTHUMT00000049841.2|ERLIN1-002|ERLIN1|1453|protein_coding|
MFSD14A	protein_coding	-1.15278289864016	3.77721355394993e-07	1.30484470759113e-05	ENST00000370152.7|ENSG00000156875.13|OTTHUMG00000010755.2|OTTHUMT00000029657.1|MFSD14A-001|MFSD14A|2777|protein_coding|
TLN2	protein_coding	3.60522016905378	3.80102869067757e-07	1.31203204116215e-05	ENST00000494733.5|ENSG00000171914.16|OTTHUMG00000133679.4|OTTHUMT00000257881.2|TLN2-004|TLN2|5155|protein_coding|
LINC01588	lincRNA	3.07847876954164	3.82855360993408e-07	1.32048752514784e-05	ENST00000554129.1|ENSG00000214900.9|OTTHUMG00000171567.4|OTTHUMT00000410875.2|LINC01588-001|LINC01588|2301|lincRNA|
DHFR	protein_coding	-1.17459228156625	3.84423817892229e-07	1.32380258805921e-05	ENST00000439211.6|ENSG00000228716.6|OTTHUMG00000162529.2|OTTHUMT00000369450.1|DHFR-001|DHFR|3917|protein_coding|
RP11-293M10.6	antisense	3.75968893026345	3.84238867757848e-07	1.32380258805921e-05	ENST00000560419.1|ENSG00000259319.1|OTTHUMG00000171868.1|OTTHUMT00000415499.1|RP11-293M10.6-002|RP11-293M10.6|4059|antisense|
ERN1	protein_coding	1.39652592223322	3.85019273252572e-07	1.32480664851769e-05	ENST00000433197.3|ENSG00000178607.15|OTTHUMG00000178879.3|OTTHUMT00000443734.2|ERN1-001|ERN1|7876|protein_coding|
FOXF2	protein_coding	-1.99520616880564	3.93860216773038e-07	1.35415851817329e-05	ENST00000259806.1|ENSG00000137273.3|OTTHUMG00000016243.1|OTTHUMT00000043558.1|FOXF2-001|FOXF2|2187|protein_coding|
RP11-382A20.3	protein_coding	-1.08945339628663	3.94913656935389e-07	1.3567104639681e-05	ENST00000299633.6|ENSG00000166503.8|OTTHUMG00000172685.2|OTTHUMT00000419898.2|RP11-382A20.3-001|RP11-382A20.3|12733|protein_coding|
BAZ1A	protein_coding	-1.36825829368768	4.04316726755121e-07	1.38792063146585e-05	ENST00000382422.6|ENSG00000198604.10|OTTHUMG00000140216.5|OTTHUMT00000276646.1|BAZ1A-001|BAZ1A|5775|protein_coding|
REEP2	protein_coding	2.28440845895319	4.05796823275696e-07	1.39190545299192e-05	ENST00000254901.9|ENSG00000132563.15|OTTHUMG00000129205.5|OTTHUMT00000251284.1|REEP2-002|REEP2|2099|protein_coding|
ERRFI1	protein_coding	0.944428544285706	4.06201595780428e-07	1.39219848817952e-05	ENST00000377482.9|ENSG00000116285.12|OTTHUMG00000001221.3|OTTHUMT00000003617.1|ERRFI1-001|ERRFI1|3104|protein_coding|
PSMB6	protein_coding	-1.22106138848286	4.08414042118491e-07	1.39868174235646e-05	ENST00000270586.7|ENSG00000142507.9|OTTHUMG00000090777.3|OTTHUMT00000207559.3|PSMB6-001|PSMB6|852|protein_coding|
MACF1	protein_coding	-1.1030588244234	4.09159060254498e-07	1.40013331168407e-05	ENST00000530275.2|ENSG00000127603.23|OTTHUMG00000007754.13|OTTHUMT00000392100.2|MACF1-034|MACF1|7410|protein_coding|
GPNMB	protein_coding	1.95075808354336	4.12113774399511e-07	1.40803386431983e-05	ENST00000258733.8|ENSG00000136235.15|OTTHUMG00000022811.5|OTTHUMT00000214004.2|GPNMB-001|GPNMB|2862|protein_coding|
TBC1D23	protein_coding	2.14499793738127	4.12079581075313e-07	1.40803386431983e-05	ENST00000344949.9|ENSG00000036054.12|OTTHUMG00000159067.2|OTTHUMT00000353149.1|TBC1D23-001|TBC1D23|3656|protein_coding|
ID1	protein_coding	-1.2628659267633	4.14563184445583e-07	1.41529338990522e-05	ENST00000376105.4|ENSG00000125968.8|OTTHUMG00000032181.1|OTTHUMT00000078551.1|ID1-002|ID1|1233|protein_coding|
GANAB	nonsense_mediated_decay	-0.807696494341289	4.16050476374392e-07	1.41925951236448e-05	ENST00000532402.5|ENSG00000089597.16|OTTHUMG00000167696.4|OTTHUMT00000395687.2|GANAB-004|GANAB|3718|nonsense_mediated_decay|
CEACAM22P	processed_transcript	3.87865708352277	4.18352754196514e-07	1.42599739421042e-05	ENST00000446628.5|ENSG00000230666.5|OTTHUMG00000151530.2|OTTHUMT00000323026.2|CEACAM22P-001|CEACAM22P|3016|processed_transcript|
BORA	protein_coding	-1.76651661490984	4.19225014414419e-07	1.42673955725301e-05	ENST00000390667.9|ENSG00000136122.15|OTTHUMG00000017068.5|OTTHUMT00000045245.4|BORA-001|BORA|2936|protein_coding|
WAC-AS1	antisense	1.66365654404586	4.19220055436366e-07	1.42673955725301e-05	ENST00000527986.5|ENSG00000254635.5|OTTHUMG00000166235.1|OTTHUMT00000388577.1|WAC-AS1-001|WAC-AS1|2323|antisense|
CPSF2	protein_coding	-1.06992328428073	4.23149179755284e-07	1.43897126681836e-05	ENST00000298875.8|ENSG00000165934.12|OTTHUMG00000171181.3|OTTHUMT00000412123.2|CPSF2-001|CPSF2|13035|protein_coding|
MFSD2A	protein_coding	-2.48259595805542	4.26977208517299e-07	1.45085723947936e-05	ENST00000372811.9|ENSG00000168389.17|OTTHUMG00000009293.2|OTTHUMT00000025755.1|MFSD2A-001|MFSD2A|2154|protein_coding|
ZNF621	protein_coding	1.33011342707496	4.27663128170789e-07	1.45205620994811e-05	ENST00000310898.5|ENSG00000172888.11|OTTHUMG00000131389.4|-|ZNF621-201|ZNF621|2404|protein_coding|
DDX3X	protein_coding	-1.02528545086775	4.28691787660122e-07	1.45441612255492e-05	ENST00000629496.2|ENSG00000215301.9|OTTHUMG00000021369.14|OTTHUMT00000481647.1|DDX3X-014|DDX3X|5023|protein_coding|
PSAP	protein_coding	0.630076531089482	4.32025750981414e-07	1.46458745254943e-05	ENST00000394936.7|ENSG00000197746.13|OTTHUMG00000018429.5|OTTHUMT00000048553.2|PSAP-001|PSAP|2872|protein_coding|
KRT34	protein_coding	3.37117517237384	4.35109836883444e-07	1.47389653836601e-05	ENST00000394001.1|ENSG00000131737.5|OTTHUMG00000133436.3|OTTHUMT00000257304.3|KRT34-001|KRT34|1751|protein_coding|
PTMA	protein_coding	-1.86349220550789	4.38772319172168e-07	1.48514891511101e-05	ENST00000409115.7|ENSG00000187514.16|OTTHUMG00000153810.3|OTTHUMT00000332552.1|PTMA-001|PTMA|1221|protein_coding|
CAP2	protein_coding	-2.07636073279938	4.41341060880281e-07	1.4926846307321e-05	ENST00000229922.6|ENSG00000112186.11|OTTHUMG00000014311.2|OTTHUMT00000039952.2|CAP2-001|CAP2|3316|protein_coding|
UBE2C	processed_transcript	-3.86901248101479	4.43303562987896e-07	1.49815985519537e-05	ENST00000496085.1|ENSG00000175063.16|OTTHUMG00000033038.2|OTTHUMT00000080310.1|UBE2C-002|UBE2C|518|processed_transcript|
ZNF425	protein_coding	1.78869207043706	4.44240179548221e-07	1.50016226704758e-05	ENST00000378061.6|ENSG00000204947.8|OTTHUMG00000158971.2|OTTHUMT00000352726.1|ZNF425-001|ZNF425|3220|protein_coding|
GOLGA2P7	processed_transcript	1.95328905215284	4.50063856572427e-07	1.51865200395755e-05	ENST00000316967.10|ENSG00000225151.10|OTTHUMG00000133525.2|OTTHUMT00000257498.1|GOLGA2P7-001|GOLGA2P7|2525|processed_transcript|
GOT2	protein_coding	-0.616079017949153	4.53000397159973e-07	1.52737860128277e-05	ENST00000245206.9|ENSG00000125166.12|OTTHUMG00000133769.4|OTTHUMT00000258289.3|GOT2-001|GOT2|2462|protein_coding|
BRI3BP	protein_coding	-0.777540605547095	4.54535859351256e-07	1.53137135427182e-05	ENST00000341446.8|ENSG00000184992.10|OTTHUMG00000168548.2|OTTHUMT00000400200.2|BRI3BP-001|BRI3BP|6648|protein_coding|
MIS18BP1	protein_coding	-0.918923801073595	4.58021088361438e-07	1.54192180449462e-05	ENST00000310806.8|ENSG00000129534.13|OTTHUMG00000140266.4|OTTHUMT00000276795.2|MIS18BP1-001|MIS18BP1|4777|protein_coding|
ZNF609	protein_coding	-0.624897901142406	4.59088717299741e-07	1.54432343513885e-05	ENST00000326648.4|ENSG00000180357.9|OTTHUMG00000172370.6|OTTHUMT00000418130.2|ZNF609-001|ZNF609|8746|protein_coding|
RP11-352M15.2	lincRNA	1.37865632065742	4.62627440049882e-07	1.55502743842827e-05	ENST00000609803.2|ENSG00000273015.2|OTTHUMG00000185943.2|OTTHUMT00000471803.2|RP11-352M15.2-001|RP11-352M15.2|9730|lincRNA|
MRPS27	protein_coding	-1.15026834033219	4.66518828570261e-07	1.56689944917944e-05	ENST00000457646.8|ENSG00000113048.16|OTTHUMG00000100951.9|OTTHUMT00000372620.3|MRPS27-004|MRPS27|2628|protein_coding|
C19orf48	protein_coding	-1.67004818008068	4.72536159513835e-07	1.58588809931987e-05	ENST00000596655.1|ENSG00000167747.13|OTTHUMG00000182875.3|OTTHUMT00000464109.1|C19orf48-003|C19orf48|1639|protein_coding|
ERAP1	protein_coding	-1.05313573863754	4.75404368273471e-07	1.59428683378848e-05	ENST00000443439.6|ENSG00000164307.12|OTTHUMG00000128721.5|OTTHUMT00000370699.1|ERAP1-002|ERAP1|4805|protein_coding|
MAL2	protein_coding	2.81547593594145	4.75977397551086e-07	1.59498160058702e-05	ENST00000614891.4|ENSG00000147676.13|OTTHUMG00000164973.4|OTTHUMT00000381227.3|MAL2-001|MAL2|2818|protein_coding|
ZC2HC1A	processed_transcript	-3.68082110155566	4.78025471889694e-07	1.60061432200485e-05	ENST00000521176.1|ENSG00000104427.11|OTTHUMG00000164619.2|OTTHUMT00000379425.1|ZC2HC1A-003|ZC2HC1A|546|processed_transcript|
UNC13D	retained_intron	-1.26428032497376	4.80095465567554e-07	1.60631173575465e-05	ENST00000591563.5|ENSG00000092929.11|OTTHUMG00000179895.3|OTTHUMT00000448851.1|UNC13D-003|UNC13D|4382|retained_intron|
MICAL1	retained_intron	1.35652990244981	4.83635767279863e-07	1.61691602073105e-05	ENST00000456101.6|ENSG00000135596.17|OTTHUMG00000015350.8|OTTHUMT00000041763.6|MICAL1-005|MICAL1|4112|retained_intron|
ATP6AP1L	processed_transcript	3.6522984606525	4.87456422135723e-07	1.62844062677617e-05	ENST00000508366.5|ENSG00000205464.11|OTTHUMG00000162558.3|OTTHUMT00000369563.1|ATP6AP1L-002|ATP6AP1L|3524|processed_transcript|
AC062029.1	antisense	2.93427842527439	4.89504736285262e-07	1.63403127741901e-05	ENST00000606164.1|ENSG00000234028.3|OTTHUMG00000155049.3|OTTHUMT00000470766.1|AC062029.1-002|AC062029.1|3651|antisense|
TP53I13	protein_coding	-3.66042799496014	4.94337009865412e-07	1.64889948600555e-05	ENST00000378818.2|ENSG00000167543.15|OTTHUMG00000179723.4|OTTHUMT00000447809.1|TP53I13-013|TP53I13|420|protein_coding|
CFAP36	protein_coding	2.91974949739594	4.95571383842239e-07	1.65175306192555e-05	ENST00000403007.4|ENSG00000163001.11|OTTHUMG00000129339.7|OTTHUMT00000326255.3|CFAP36-005|CFAP36|759|protein_coding|
NNT	protein_coding	-2.18033015804894	5.01549045319704e-07	1.67039970815568e-05	ENST00000344920.8|ENSG00000112992.16|OTTHUMG00000096961.7|OTTHUMT00000214027.2|NNT-002|NNT|4310|protein_coding|
PRTFDC1	protein_coding	-1.79762554504674	5.04249094526367e-07	1.67811019274592e-05	ENST00000320152.10|ENSG00000099256.18|OTTHUMG00000017829.2|OTTHUMT00000047243.2|PRTFDC1-001|PRTFDC1|1944|protein_coding|
GPR107	protein_coding	-3.50619571097846	5.05523011221215e-07	1.68106645287568e-05	ENST00000610997.1|ENSG00000148358.19|OTTHUMG00000020804.5|-|GPR107-202|GPR107|2813|protein_coding|
PDCD5	retained_intron	-1.18019407829504	5.0669598343525e-07	1.68368278154292e-05	ENST00000586316.5|ENSG00000105185.11|OTTHUMG00000180224.6|OTTHUMT00000450327.2|PDCD5-005|PDCD5|480|retained_intron|
MLXIP	protein_coding	-0.849681193884444	5.13634108524207e-07	1.70543736444945e-05	ENST00000319080.11|ENSG00000175727.13|OTTHUMG00000168953.4|OTTHUMT00000401718.2|MLXIP-001|MLXIP|8427|protein_coding|
UBAP2L	protein_coding	-1.47796739146724	5.15992300242869e-07	1.7119634947784e-05	ENST00000343815.10|ENSG00000143569.18|OTTHUMG00000035983.4|OTTHUMT00000087674.1|UBAP2L-002|UBAP2L|3411|protein_coding|
KNL1	protein_coding	-1.29308176347662	5.193347204652e-07	1.72174269759702e-05	ENST00000346991.9|ENSG00000137812.19|OTTHUMG00000166532.6|OTTHUMT00000390224.2|KNL1-002|KNL1|9573|protein_coding|
DHX40	protein_coding	0.911687982936416	5.24591372751906e-07	1.7378484412228e-05	ENST00000251241.8|ENSG00000108406.9|OTTHUMG00000179401.3|OTTHUMT00000446095.1|DHX40-001|DHX40|3660|protein_coding|
BAZ1B	protein_coding	-1.01869320475813	5.43815995972797e-07	1.80016721035916e-05	ENST00000404251.1|ENSG00000009954.10|OTTHUMG00000023847.5|OTTHUMT00000318415.1|BAZ1B-002|BAZ1B|5428|protein_coding|
MDFIC	protein_coding	-1.57758098170043	5.49215641262468e-07	1.8162834760527e-05	ENST00000393486.5|ENSG00000135272.10|OTTHUMG00000023647.9|OTTHUMT00000059968.5|MDFIC-001|MDFIC|4393|protein_coding|
EIF5B	protein_coding	-0.791546595292366	5.49517823863086e-07	1.8162834760527e-05	ENST00000617677.1|ENSG00000158417.10|OTTHUMG00000153242.2|-|EIF5B-201|EIF5B|4698|protein_coding|
XRN2	protein_coding	-0.559922609844813	5.6312631682606e-07	1.85985264457189e-05	ENST00000377191.4|ENSG00000088930.7|OTTHUMG00000032025.3|OTTHUMT00000078273.3|XRN2-001|XRN2|3437|protein_coding|
CASKIN2	protein_coding	-1.32688941441244	5.67257772411385e-07	1.87141694500366e-05	ENST00000321617.7|ENSG00000177303.9|OTTHUMG00000179683.3|OTTHUMT00000447609.1|CASKIN2-001|CASKIN2|5015|protein_coding|
FBXO21	protein_coding	-0.926408462030307	5.67486283442251e-07	1.87141694500366e-05	ENST00000427718.6|ENSG00000135108.14|OTTHUMG00000169495.2|-|FBXO21-201|FBXO21|4138|protein_coding|
NRP1	protein_coding	-1.52240986074661	5.71094997826188e-07	1.88189399283677e-05	ENST00000374875.5|ENSG00000099250.17|OTTHUMG00000019343.5|OTTHUMT00000051204.2|NRP1-002|NRP1|5407|protein_coding|
NACC1	protein_coding	-3.03724576847315	5.74111784152815e-07	1.89040614365001e-05	ENST00000585663.1|ENSG00000160877.5|OTTHUMG00000180748.3|OTTHUMT00000452880.1|NACC1-002|NACC1|615|protein_coding|
IPO8	protein_coding	-0.70182153501351	5.77428523276713e-07	1.89989236986955e-05	ENST00000256079.8|ENSG00000133704.9|OTTHUMG00000169172.5|OTTHUMT00000402700.2|IPO8-001|IPO8|5325|protein_coding|
PLAC8	protein_coding	-3.52667180492164	5.78729554106987e-07	1.90273707698704e-05	ENST00000509973.5|ENSG00000145287.10|OTTHUMG00000130294.2|OTTHUMT00000363078.1|PLAC8-003|PLAC8|489|protein_coding|
THOP1	protein_coding	-1.01678153406073	5.86311221559188e-07	1.92621130483002e-05	ENST00000586677.5|ENSG00000172009.14|OTTHUMG00000180492.6|OTTHUMT00000451591.2|THOP1-002|THOP1|1872|protein_coding|
DNAJC1	protein_coding	1.22190584176442	6.00258205159597e-07	1.970546439167e-05	ENST00000376980.7|ENSG00000136770.10|OTTHUMG00000017800.4|OTTHUMT00000047149.1|DNAJC1-001|DNAJC1|2106|protein_coding|
SLC44A3-AS1	processed_transcript	1.93602031686718	6.10528709171834e-07	2.00275467306661e-05	ENST00000452922.5|ENSG00000224081.8|OTTHUMG00000010701.3|OTTHUMT00000029548.2|SLC44A3-AS1-001|SLC44A3-AS1|1331|processed_transcript|
INSL4	protein_coding	3.24247782820634	6.15947147289676e-07	2.01900991227374e-05	ENST00000239316.4|ENSG00000120211.4|OTTHUMG00000019494.2|OTTHUMT00000051616.2|INSL4-001|INSL4|1952|protein_coding|
B3GNTL1	protein_coding	-1.64415030608448	6.24979523072079e-07	2.04707793297148e-05	ENST00000320865.3|ENSG00000175711.8|OTTHUMG00000177788.1|OTTHUMT00000438949.1|B3GNTL1-001|B3GNTL1|1383|protein_coding|
HMGCR	retained_intron	-2.7343585664476	6.37977394287439e-07	2.08808276887051e-05	ENST00000508070.1|ENSG00000113161.15|OTTHUMG00000102069.5|OTTHUMT00000369028.1|HMGCR-011|HMGCR|450|retained_intron|
NSMAF	protein_coding	-1.7840063450144	6.41000468600062e-07	2.09483181627349e-05	ENST00000038176.7|ENSG00000035681.7|OTTHUMG00000164352.3|OTTHUMT00000378384.1|NSMAF-001|NSMAF|3569|protein_coding|
LINC00460	lincRNA	2.89240579161806	6.40540482540088e-07	2.09483181627349e-05	ENST00000444865.1|ENSG00000233532.5|OTTHUMG00000017319.1|OTTHUMT00000045725.1|LINC00460-003|LINC00460|739|lincRNA|
IRAK1	protein_coding	-1.16093673839383	6.50610934898648e-07	2.12464676538138e-05	ENST00000369980.7|ENSG00000184216.13|OTTHUMG00000024228.45|OTTHUMT00000061143.3|IRAK1-012|IRAK1|3666|protein_coding|
HNRNPA0	protein_coding	-0.702066654998141	6.54980781964625e-07	2.13731603072828e-05	ENST00000314940.6|ENSG00000177733.6|OTTHUMG00000129156.2|OTTHUMT00000251221.2|HNRNPA0-001|HNRNPA0|8726|protein_coding|
TGS1	protein_coding	-1.25532406859333	6.57569433094168e-07	2.14415833995313e-05	ENST00000260129.5|ENSG00000137574.10|OTTHUMG00000164294.1|OTTHUMT00000378152.1|TGS1-001|TGS1|3782|protein_coding|
NOL6	protein_coding	-0.802684910115281	6.58619356179896e-07	2.14597679013593e-05	ENST00000297990.8|ENSG00000165271.16|OTTHUMG00000000394.4|OTTHUMT00000001018.2|NOL6-004|NOL6|4741|protein_coding|
SLC25A32	protein_coding	-0.913875541852466	6.64333847645928e-07	2.16297971784704e-05	ENST00000297578.8|ENSG00000164933.11|OTTHUMG00000164790.5|OTTHUMT00000380290.2|SLC25A32-003|SLC25A32|2891|protein_coding|
ABCD1	protein_coding	1.9257290990395	6.7756244103521e-07	2.20440389398291e-05	ENST00000218104.5|ENSG00000101986.11|OTTHUMG00000024215.3|OTTHUMT00000061041.1|ABCD1-001|ABCD1|3664|protein_coding|
IKBKE	protein_coding	-3.20240814633945	6.82685324251405e-07	2.21941457092202e-05	ENST00000579827.6|ENSG00000263528.7|OTTHUMG00000184613.2|OTTHUMT00000468955.1|IKBKE-006|IKBKE|678|protein_coding|
NUDT19	protein_coding	-1.61151914736944	6.8455392703923e-07	2.22383107326395e-05	ENST00000397061.3|ENSG00000213965.3|OTTHUMG00000180228.3|OTTHUMT00000450338.3|NUDT19-001|NUDT19|2967|protein_coding|
EHMT2	protein_coding	-1.62503501443798	6.87133048249952e-07	2.23054745878666e-05	ENST00000375537.8|ENSG00000204371.11|OTTHUMG00000031180.6|OTTHUMT00000076355.5|EHMT2-001|EHMT2|3965|protein_coding|
SLC35G1	protein_coding	-1.82622318041467	6.89332095747855e-07	2.2360209855821e-05	ENST00000427197.1|ENSG00000176273.14|OTTHUMG00000018779.3|-|SLC35G1-201|SLC35G1|2402|protein_coding|
GMNN	protein_coding	-1.4409474772236	6.93358523193327e-07	2.24740952989861e-05	ENST00000230056.7|ENSG00000112312.9|OTTHUMG00000014363.4|OTTHUMT00000040021.2|GMNN-001|GMNN|1262|protein_coding|
ANKRD34A	protein_coding	2.44327673888959	6.98000723867002e-07	2.26077559864085e-05	ENST00000606888.2|ENSG00000272031.2|OTTHUMG00000013740.5|OTTHUMT00000038512.3|ANKRD34A-001|ANKRD34A|3613|protein_coding|
CHURC1	protein_coding	1.47626797918794	6.9887532656552e-07	2.26192789435415e-05	ENST00000607599.5|ENSG00000258289.8|OTTHUMG00000170218.5|OTTHUMT00000408061.3|CHURC1-001|CHURC1|3615|protein_coding|
RP11-46C24.7	antisense	2.16396273235684	7.07350364450283e-07	2.28765923505746e-05	ENST00000570267.2|ENSG00000259877.2|OTTHUMG00000175616.2|OTTHUMT00000430650.2|RP11-46C24.7-001|RP11-46C24.7|2443|antisense|
SLAMF7	protein_coding	2.10696167863366	7.09452804328004e-07	2.29275792864964e-05	ENST00000495334.1|ENSG00000026751.16|OTTHUMG00000024008.4|OTTHUMT00000060470.4|SLAMF7-007|SLAMF7|708|protein_coding|
MAP2	protein_coding	3.02152513610498	7.11048025488412e-07	2.29621109031058e-05	ENST00000360351.8|ENSG00000078018.19|OTTHUMG00000132962.6|OTTHUMT00000256521.2|MAP2-001|MAP2|9711|protein_coding|
SPX	protein_coding	3.53657573399519	7.19112380895509e-07	2.31991371091726e-05	ENST00000256969.6|ENSG00000134548.9|OTTHUMG00000169134.2|OTTHUMT00000402389.2|SPX-001|SPX|2269|protein_coding|
ZNF765	protein_coding	1.32594685418823	7.19452091283636e-07	2.31991371091726e-05	ENST00000396408.7|ENSG00000196417.12|OTTHUMG00000163079.5|OTTHUMT00000371603.1|ZNF765-001|ZNF765|4569|protein_coding|
GNAL	protein_coding	1.24601941674348	7.22421776278111e-07	2.32776790529346e-05	ENST00000334049.10|ENSG00000141404.15|OTTHUMG00000131660.4|OTTHUMT00000254560.2|GNAL-001|GNAL|6535|protein_coding|
CAPZA1	processed_transcript	-0.971771351494104	7.24374599142606e-07	2.33233641242401e-05	ENST00000476936.5|ENSG00000116489.12|OTTHUMG00000011769.2|OTTHUMT00000032876.1|CAPZA1-003|CAPZA1|867|processed_transcript|
SRD5A3	protein_coding	1.99361421557228	7.28336954444917e-07	2.34336368014617e-05	ENST00000505210.1|ENSG00000128039.10|OTTHUMG00000128733.2|OTTHUMT00000361583.1|SRD5A3-002|SRD5A3|768|protein_coding|
EDN1	protein_coding	-1.25547727419695	7.42636743815884e-07	2.38760999140098e-05	ENST00000379375.5|ENSG00000078401.6|OTTHUMG00000014266.1|OTTHUMT00000039872.1|EDN1-001|EDN1|2033|protein_coding|
SLC30A1	protein_coding	-1.14225542496449	7.50155237446573e-07	2.41000499128377e-05	ENST00000367001.4|ENSG00000170385.9|OTTHUMG00000036995.3|OTTHUMT00000104738.2|SLC30A1-001|SLC30A1|5474|protein_coding|
BANF1P3	processed_pseudogene	-2.72127323222497	7.51349558362565e-07	2.41030864309895e-05	ENST00000412556.1|ENSG00000237758.1|OTTHUMG00000153830.1|OTTHUMT00000332603.1|BANF1P3-001|BANF1P3|261|processed_pseudogene|
YBX3	retained_intron	1.28026891231787	7.51355501874364e-07	2.41030864309895e-05	ENST00000540447.5|ENSG00000060138.12|OTTHUMG00000168409.4|OTTHUMT00000399629.1|YBX3-002|YBX3|6393|retained_intron|
HNRNPH3	protein_coding	-1.15788924650707	7.75134464915141e-07	2.48476192150298e-05	ENST00000354695.5|ENSG00000096746.17|OTTHUMG00000018349.2|OTTHUMT00000048323.1|HNRNPH3-003|HNRNPH3|1332|protein_coding|
LANCL2	nonsense_mediated_decay	-1.54991710371172	7.80834690480168e-07	2.50119538326035e-05	ENST00000452107.6|ENSG00000132434.9|OTTHUMG00000023779.4|OTTHUMT00000343064.2|LANCL2-003|LANCL2|1663|nonsense_mediated_decay|
CCDC47	protein_coding	1.78388199454125	7.88673287764222e-07	2.52444938717834e-05	ENST00000403162.7|ENSG00000108588.13|OTTHUMG00000178933.4|OTTHUMT00000444018.1|CCDC47-002|CCDC47|2195|protein_coding|
ATXN10	protein_coding	-1.28997306655563	7.90383189704049e-07	2.52806643714877e-05	ENST00000252934.9|ENSG00000130638.16|OTTHUMG00000150451.2|OTTHUMT00000318142.2|ATXN10-001|ATXN10|3329|protein_coding|
PPARGC1A	protein_coding	1.93952914965321	7.92021036631047e-07	2.52959334160931e-05	ENST00000264867.6|ENSG00000109819.8|OTTHUMG00000097747.2|OTTHUMT00000214976.1|PPARGC1A-001|PPARGC1A|6318|protein_coding|
MT-CO3	protein_coding	-0.713134172141114	7.91468460506593e-07	2.52959334160931e-05	ENST00000362079.2|ENSG00000198938.2|-|-|MT-CO3-201|MT-CO3|784|protein_coding|
MRPS5	protein_coding	-0.853547557057692	7.95049125762153e-07	2.5362344294957e-05	ENST00000272418.6|ENSG00000144029.11|OTTHUMG00000130394.2|OTTHUMT00000252772.1|MRPS5-001|MRPS5|1652|protein_coding|
PRNP	protein_coding	-0.625816618972159	7.95263892357239e-07	2.5362344294957e-05	ENST00000430350.2|ENSG00000171867.16|OTTHUMG00000031786.4|OTTHUMT00000077821.1|PRNP-003|PRNP|2539|protein_coding|
FANCF	protein_coding	1.66586341253058	8.04591057955445e-07	2.56366130376282e-05	ENST00000327470.4|ENSG00000183161.4|OTTHUMG00000166070.2|OTTHUMT00000387712.2|FANCF-001|FANCF|4269|protein_coding|
ZNF271P	processed_transcript	1.282754133715	8.05039986432541e-07	2.56366130376282e-05	ENST00000399070.3|ENSG00000257267.3|OTTHUMG00000132563.3|OTTHUMT00000255767.2|ZNF271P-002|ZNF271P|5124|processed_transcript|
AASS	protein_coding	-1.39870517797008	8.15953485847146e-07	2.59651884445198e-05	ENST00000393376.5|ENSG00000008311.14|OTTHUMG00000157058.1|OTTHUMT00000347300.1|AASS-003|AASS|3233|protein_coding|
EIF4G2	retained_intron	-1.02306044182144	8.49473078057091e-07	2.70121286002749e-05	ENST00000532383.5|ENSG00000110321.16|OTTHUMG00000165823.7|OTTHUMT00000386605.1|EIF4G2-007|EIF4G2|6769|retained_intron|
COBL	protein_coding	2.52005625431611	8.52630339489116e-07	2.7092764052746e-05	ENST00000431948.5|ENSG00000106078.17|OTTHUMG00000155999.3|OTTHUMT00000342684.1|COBL-003|COBL|4780|protein_coding|
PEG10	processed_transcript	1.78422736708176	8.56158486681968e-07	2.71850585472593e-05	ENST00000465184.1|ENSG00000242265.5|OTTHUMG00000155578.5|OTTHUMT00000340754.1|PEG10-004|PEG10|788|processed_transcript|
NR3C1	protein_coding	0.784102464040997	8.60237074277315e-07	2.72946837628776e-05	ENST00000394464.6|ENSG00000113580.14|OTTHUMG00000129677.3|OTTHUMT00000251880.1|NR3C1-002|NR3C1|6795|protein_coding|
DKK3	protein_coding	2.95055270515234	8.70448379545643e-07	2.75985945852159e-05	ENST00000396505.6|ENSG00000050165.17|OTTHUMG00000165709.3|OTTHUMT00000385863.1|DKK3-004|DKK3|2650|protein_coding|
PABPC1	protein_coding	-1.00494038177412	8.7923084000991e-07	2.7856793387407e-05	ENST00000517403.5|ENSG00000070756.15|OTTHUMG00000164779.3|OTTHUMT00000380224.1|PABPC1-007|PABPC1|560|protein_coding|
HBEGF	protein_coding	-0.892815081947944	8.83228709465963e-07	2.79463754394997e-05	ENST00000230990.6|ENSG00000113070.7|OTTHUMG00000129496.4|OTTHUMT00000251665.2|HBEGF-001|HBEGF|2386|protein_coding|
MTDH	protein_coding	-0.793426145584904	8.8334033754543e-07	2.79463754394997e-05	ENST00000336273.7|ENSG00000147649.9|OTTHUMG00000164692.5|OTTHUMT00000379772.2|MTDH-001|MTDH|6177|protein_coding|
UBE2SP2	processed_pseudogene	-1.76461228942411	8.87449806409493e-07	2.80560273823265e-05	ENST00000428091.2|ENSG00000224126.2|OTTHUMG00000059055.2|OTTHUMT00000130673.2|UBE2SP2-001|UBE2SP2|497|processed_pseudogene|
CABLES2	protein_coding	-1.06762851571087	8.95712454913226e-07	2.82967247713022e-05	ENST00000279101.9|ENSG00000149679.11|OTTHUMG00000032912.3|OTTHUMT00000080027.2|CABLES2-001|CABLES2|3785|protein_coding|
RRAS	protein_coding	1.6892628281099	8.97434330942636e-07	2.83305916667452e-05	ENST00000246792.3|ENSG00000126458.3|OTTHUMG00000183247.1|OTTHUMT00000465791.1|RRAS-001|RRAS|1044|protein_coding|
UBA6-AS1	antisense	1.73006018355062	8.98600141848638e-07	2.83468681505306e-05	ENST00000506606.1|ENSG00000248049.6|OTTHUMG00000160769.4|OTTHUMT00000362198.2|UBA6-AS1-001|UBA6-AS1|2233|antisense|
TIMP1	protein_coding	2.14161788175171	9.01008898542607e-07	2.84023021987444e-05	ENST00000441738.1|ENSG00000102265.11|OTTHUMG00000021447.2|OTTHUMT00000056426.2|TIMP1-004|TIMP1|341|protein_coding|
NPM1	protein_coding	-1.5580556842608	9.06219180874425e-07	2.85459041975444e-05	ENST00000351986.10|ENSG00000181163.13|OTTHUMG00000130465.4|OTTHUMT00000252859.2|NPM1-002|NPM1|1237|protein_coding|
NUP88	retained_intron	-1.0607168894084	9.15356383842692e-07	2.88129075162498e-05	ENST00000574867.5|ENSG00000108559.11|OTTHUMG00000099453.4|OTTHUMT00000439363.1|NUP88-002|NUP88|2081|retained_intron|
PTGS2	protein_coding	1.63366252229187	9.27027142049612e-07	2.91515788388785e-05	ENST00000367468.9|ENSG00000073756.11|OTTHUMG00000035473.3|OTTHUMT00000086157.3|PTGS2-001|PTGS2|4514|protein_coding|
FARP2	protein_coding	-3.77870500574612	9.27452973885782e-07	2.91515788388785e-05	ENST00000627550.2|ENSG00000006607.13|OTTHUMG00000151574.4|OTTHUMT00000482778.1|FARP2-023|FARP2|2122|protein_coding|
RBM3	protein_coding	-1.48188083482261	9.3015423050586e-07	2.92154206290587e-05	ENST00000376759.7|ENSG00000102317.17|OTTHUMG00000024121.2|OTTHUMT00000060755.1|RBM3-003|RBM3|2162|protein_coding|
PARG	protein_coding	-1.90297075254238	9.43982389849876e-07	2.96284062403853e-05	ENST00000616448.1|ENSG00000227345.8|OTTHUMG00000018201.3|OTTHUMT00000476845.1|PARG-007|PARG|3197|protein_coding|
NCAPG	nonsense_mediated_decay	-1.01452346028614	9.45204247376035e-07	2.96454132148242e-05	ENST00000514176.5|ENSG00000109805.9|OTTHUMG00000128539.3|OTTHUMT00000360238.1|NCAPG-002|NCAPG|3017|nonsense_mediated_decay|
HDAC5	protein_coding	1.75079377983052	9.51465030759451e-07	2.98203231351467e-05	ENST00000586802.5|ENSG00000108840.15|OTTHUMG00000181806.2|OTTHUMT00000457686.1|HDAC5-002|HDAC5|3662|protein_coding|
ACSL5	protein_coding	-1.67391648089513	9.52832589645891e-07	2.98417310188235e-05	ENST00000356116.5|ENSG00000197142.10|OTTHUMG00000019060.1|-|ACSL5-201|ACSL5|3353|protein_coding|
NUP153	protein_coding	-1.07402322078807	9.62670103506684e-07	3.01281879630132e-05	ENST00000262077.2|ENSG00000124789.11|OTTHUMG00000014312.1|OTTHUMT00000039953.1|NUP153-001|NUP153|5487|protein_coding|
RP4-737E23.5	TEC	3.10430422673486	9.66051119754879e-07	3.02123132115019e-05	ENST00000623468.1|ENSG00000279164.1|OTTHUMG00000175579.1|OTTHUMT00000430537.1|RP4-737E23.5-001|RP4-737E23.5|1854|TEC|
EFR3B	protein_coding	2.13577971098112	9.70704328024848e-07	3.03360759029185e-05	ENST00000403714.7|ENSG00000084710.13|OTTHUMG00000151988.6|OTTHUMT00000324808.2|EFR3B-003|EFR3B|7434|protein_coding|
FKBP4	retained_intron	-1.23052225119193	9.72151182307228e-07	3.03587730431601e-05	ENST00000543037.1|ENSG00000004478.7|OTTHUMG00000090429.3|OTTHUMT00000398179.1|FKBP4-005|FKBP4|727|retained_intron|
RP11-295K3.1	protein_coding	3.69710779704593	9.72823331069243e-07	3.03587730431601e-05	ENST00000636579.1|ENSG00000250644.3|OTTHUMG00000161994.5|OTTHUMT00000489873.1|RP11-295K3.1-003|RP11-295K3.1|350|protein_coding|
ZNF558	protein_coding	2.44033892798561	9.76136181085144e-07	3.04403669174449e-05	ENST00000301475.1|ENSG00000167785.8|OTTHUMG00000182196.4|OTTHUMT00000459965.1|ZNF558-002|ZNF558|3014|protein_coding|
SEC11C	protein_coding	1.13675515390661	9.79831753513355e-07	3.05337706405777e-05	ENST00000588875.2|ENSG00000166562.8|OTTHUMG00000132762.3|OTTHUMT00000449410.1|SEC11C-006|SEC11C|718|protein_coding|
RPL35	protein_coding	-0.883427539247364	9.87119341094571e-07	3.07169555991141e-05	ENST00000348462.5|ENSG00000136942.14|OTTHUMG00000020659.4|OTTHUMT00000054035.1|RPL35-001|RPL35|455|protein_coding|
PRR5L	protein_coding	-3.5244515560912	9.86808154309855e-07	3.07169555991141e-05	ENST00000530639.5|ENSG00000135362.13|OTTHUMG00000166334.4|OTTHUMT00000389205.1|PRR5L-001|PRR5L|2291|protein_coding|
CCT7	protein_coding	-1.19051164840367	9.88207104639466e-07	3.07288708515422e-05	ENST00000540468.5|ENSG00000135624.15|OTTHUMG00000152765.7|-|CCT7-202|CCT7|1674|protein_coding|
BANF1	protein_coding	-1.30579413134647	9.93732725434188e-07	3.08786684946749e-05	ENST00000445560.6|ENSG00000175334.7|OTTHUMG00000166749.2|OTTHUMT00000391341.1|BANF1-002|BANF1|946|protein_coding|
L1CAM	protein_coding	2.36404491875404	1.00000881930957e-06	3.1051555902151e-05	ENST00000361981.7|ENSG00000198910.12|OTTHUMG00000024221.14|-|L1CAM-201|L1CAM|5004|protein_coding|
SQLE	protein_coding	-1.04337570749609	1.00319673376716e-06	3.11283735269134e-05	ENST00000265896.9|ENSG00000104549.11|OTTHUMG00000164990.2|OTTHUMT00000381362.1|SQLE-001|SQLE|2961|protein_coding|
CEBPG	protein_coding	1.73754450998869	1.00421607288584e-06	3.11378406212882e-05	ENST00000585933.2|ENSG00000153879.8|OTTHUMG00000180469.2|OTTHUMT00000451428.2|CEBPG-002|CEBPG|3845|protein_coding|
AP2M1	protein_coding	-1.16699010598825	1.03064781024784e-06	3.19120184201455e-05	ENST00000292807.9|ENSG00000161203.13|OTTHUMG00000156822.19|OTTHUMT00000346013.1|AP2M1-003|AP2M1|1931|protein_coding|
SORD	nonsense_mediated_decay	-1.17417728892429	1.03036278298478e-06	3.19120184201455e-05	ENST00000559230.5|ENSG00000140263.13|OTTHUMG00000131265.3|OTTHUMT00000416190.1|SORD-003|SORD|1502|nonsense_mediated_decay|
CHST14	protein_coding	-1.22989049522288	1.04060117492352e-06	3.2197337701892e-05	ENST00000559991.1|ENSG00000169105.7|OTTHUMG00000129985.3|OTTHUMT00000418761.1|CHST14-002|CHST14|1968|protein_coding|
ANOS1	protein_coding	1.79658296313414	1.04134266475799e-06	3.21974289452407e-05	ENST00000262648.7|ENSG00000011201.11|OTTHUMG00000021107.1|OTTHUMT00000055692.1|ANOS1-001|ANOS1|6314|protein_coding|
HLA-DMB	protein_coding	3.9089487638915	1.0467252274091e-06	3.23409163813799e-05	ENST00000418107.2|ENSG00000242574.8|OTTHUMG00000031176.3|OTTHUMT00000076340.2|HLA-DMB-001|HLA-DMB|1397|protein_coding|
PPIA	protein_coding	-1.74891836935476	1.05227436848897e-06	3.24893437454994e-05	ENST00000355968.10|ENSG00000196262.13|OTTHUMG00000023687.5|OTTHUMT00000341783.2|PPIA-002|PPIA|818|protein_coding|
ZNF616	protein_coding	1.85765299028745	1.0553896804996e-06	3.25624688684082e-05	ENST00000600228.5|ENSG00000204611.6|OTTHUMG00000182566.2|OTTHUMT00000462451.1|ZNF616-001|ZNF616|4335|protein_coding|
TRIM25	nonsense_mediated_decay	3.58696531926536	1.07484611898377e-06	3.31393149952026e-05	ENST00000572021.5|ENSG00000121060.16|OTTHUMG00000178124.1|OTTHUMT00000440611.1|TRIM25-002|TRIM25|1555|nonsense_mediated_decay|
FUBP3	protein_coding	-0.719486216156952	1.09470820941534e-06	3.37146719624688e-05	ENST00000319725.9|ENSG00000107164.15|OTTHUMG00000020809.2|OTTHUMT00000054666.1|FUBP3-002|FUBP3|3124|protein_coding|
SPRY4	protein_coding	-1.53097096784394	1.09505403016001e-06	3.37146719624688e-05	ENST00000434127.2|ENSG00000187678.8|OTTHUMG00000129663.4|OTTHUMT00000370652.1|SPRY4-002|SPRY4|2379|protein_coding|
TRIM39	protein_coding	2.65215258406755	1.09896899334669e-06	3.38071965707696e-05	ENST00000396548.5|ENSG00000204599.14|OTTHUMG00000031066.4|OTTHUMT00000076085.3|TRIM39-001|TRIM39|3198|protein_coding|
SAE1	protein_coding	-0.886563594799013	1.09961016463325e-06	3.38071965707696e-05	ENST00000598840.5|ENSG00000142230.11|OTTHUMG00000183464.3|OTTHUMT00000466772.1|SAE1-005|SAE1|1831|protein_coding|
THBS3	protein_coding	3.66456054785883	1.11655545118453e-06	3.4302933849445e-05	ENST00000541576.5|ENSG00000169231.13|OTTHUMG00000035710.4|-|THBS3-201|THBS3|3200|protein_coding|
RP11-22N19.2	antisense	3.08855691972894	1.11730814905523e-06	3.4302933849445e-05	ENST00000609281.1|ENSG00000273320.1|OTTHUMG00000186298.1|OTTHUMT00000472788.1|RP11-22N19.2-001|RP11-22N19.2|847|antisense|
DHFR2	protein_coding	1.8554781816936	1.1203777562581e-06	3.43729687979087e-05	ENST00000314636.2|ENSG00000178700.7|OTTHUMG00000159014.3|OTTHUMT00000352911.1|DHFR2-002|DHFR2|3927|protein_coding|
ADTRP	protein_coding	3.00519490990066	1.12704238434725e-06	3.45475454199275e-05	ENST00000414691.7|ENSG00000111863.12|OTTHUMG00000014260.4|OTTHUMT00000039864.3|ADTRP-001|ADTRP|2058|protein_coding|
KHSRP	protein_coding	-1.15321872075964	1.1276529299146e-06	3.45475454199275e-05	ENST00000619396.4|ENSG00000088247.17|OTTHUMG00000180850.3|-|KHSRP-201|KHSRP|2226|protein_coding|
PSMB10	retained_intron	-3.37556154346531	1.12847947375667e-06	3.45485892822302e-05	ENST00000575556.1|ENSG00000205220.11|OTTHUMG00000137553.4|OTTHUMT00000437354.2|PSMB10-002|PSMB10|966|retained_intron|
ARL2BP	protein_coding	-1.01297134850833	1.13692127058608e-06	3.47582185921954e-05	ENST00000219204.7|ENSG00000102931.7|OTTHUMG00000133459.3|OTTHUMT00000257334.3|ARL2BP-001|ARL2BP|2130|protein_coding|
SUMO2	protein_coding	-0.819945843068679	1.13620182365677e-06	3.47582185921954e-05	ENST00000578238.2|ENSG00000188612.11|OTTHUMG00000179481.2|OTTHUMT00000446616.2|SUMO2-003|SUMO2|490|protein_coding|
LAMP2	protein_coding	1.00273622817173	1.13855707372089e-06	3.47838361499201e-05	ENST00000200639.8|ENSG00000005893.15|OTTHUMG00000022301.4|OTTHUMT00000058099.1|LAMP2-001|LAMP2|1867|protein_coding|
GNG12	protein_coding	-0.717222181914862	1.15378509783673e-06	3.52243803398389e-05	ENST00000370982.3|ENSG00000172380.5|OTTHUMG00000009545.2|OTTHUMT00000026355.2|GNG12-001|GNG12|4404|protein_coding|
ANOS1	processed_transcript	3.28864220668241	1.16940393073355e-06	3.56512823526292e-05	ENST00000488294.1|ENSG00000011201.11|OTTHUMG00000021107.1|OTTHUMT00000055693.1|ANOS1-002|ANOS1|704|processed_transcript|
LINC01234	lincRNA	0.930585410951371	1.16891860245283e-06	3.56512823526292e-05	ENST00000547963.1|ENSG00000249550.6|OTTHUMG00000169644.1|OTTHUMT00000405246.1|LINC01234-002|LINC01234|2088|lincRNA|
SPIRE1	protein_coding	0.891336078154062	1.17775304734532e-06	3.58807280587466e-05	ENST00000410092.7|ENSG00000134278.15|OTTHUMG00000153940.4|OTTHUMT00000333110.2|SPIRE1-002|SPIRE1|5533|protein_coding|
MKLN1-AS	antisense	3.60727137991495	1.18208428858193e-06	3.5982966720178e-05	ENST00000444245.5|ENSG00000236753.5|OTTHUMG00000154998.3|OTTHUMT00000338131.1|MKLN1-AS-004|MKLN1-AS|655|antisense|
HSP90AB2P	processed_transcript	-2.23404181232263	1.18275968689823e-06	3.5982966720178e-05	ENST00000602906.1|ENSG00000205940.8|OTTHUMG00000160089.2|OTTHUMT00000359156.2|HSP90AB2P-001|HSP90AB2P|1277|processed_transcript|
VWA5B2	protein_coding	3.71272659229459	1.18723988021729e-06	3.60940793709576e-05	ENST00000273794.5|ENSG00000145198.14|OTTHUMG00000156820.2|OTTHUMT00000346009.1|VWA5B2-006|VWA5B2|3486|protein_coding|
FAM72D	protein_coding	-1.72904705572225	1.18902716085349e-06	3.61232251599782e-05	ENST00000400889.2|ENSG00000215784.5|OTTHUMG00000074801.4|OTTHUMT00000158589.4|FAM72D-001|FAM72D|2397|protein_coding|
TM4SF18	protein_coding	-1.72949571507127	1.19312436200087e-06	3.62224579984609e-05	ENST00000296059.6|ENSG00000163762.6|OTTHUMG00000159582.2|OTTHUMT00000356326.1|TM4SF18-001|TM4SF18|3852|protein_coding|
BUB1B	protein_coding	-1.31682589565278	1.19714840312398e-06	3.63193331820411e-05	ENST00000412359.7|ENSG00000156970.12|OTTHUMG00000129877.4|OTTHUMT00000418332.1|BUB1B-003|BUB1B|3628|protein_coding|
MICA	protein_coding	1.11287576843951	1.20255806450728e-06	3.64580816274404e-05	ENST00000449934.6|ENSG00000204520.12|OTTHUMG00000031073.8|OTTHUMT00000076101.7|MICA-001|MICA|1386|protein_coding|
CCDC113	protein_coding	2.38729201583115	1.21316023506058e-06	3.67539496926346e-05	ENST00000219299.8|ENSG00000103021.9|OTTHUMG00000133489.3|OTTHUMT00000257387.2|CCDC113-001|CCDC113|5272|protein_coding|
DPYD	protein_coding	-1.10854970414338	1.21880211024173e-06	3.68992338875684e-05	ENST00000370192.7|ENSG00000188641.12|OTTHUMG00000039683.4|OTTHUMT00000095698.4|DPYD-001|DPYD|4412|protein_coding|
JAG1	protein_coding	0.809689390724561	1.23864211779049e-06	3.74738665976364e-05	ENST00000254958.9|ENSG00000101384.11|OTTHUMG00000031872.4|OTTHUMT00000077998.3|JAG1-002|JAG1|6048|protein_coding|
AKR1C1	protein_coding	3.497903340384	1.25580350413144e-06	3.79667195326727e-05	ENST00000442997.5|ENSG00000187134.13|OTTHUMG00000017580.3|OTTHUMT00000046525.2|AKR1C1-003|AKR1C1|744|protein_coding|
VAT1	protein_coding	0.801684027093552	1.26160160067966e-06	3.81155810001598e-05	ENST00000355653.7|ENSG00000108828.15|OTTHUMG00000180816.2|OTTHUMT00000453101.1|VAT1-001|VAT1|2734|protein_coding|
ARHGAP19	protein_coding	-1.78789013632593	1.26904734243207e-06	3.831398056833e-05	ENST00000358531.8|ENSG00000213390.10|OTTHUMG00000018845.7|OTTHUMT00000049647.2|ARHGAP19-003|ARHGAP19|5463|protein_coding|
ADCK2	protein_coding	3.61733444038929	1.27065541453448e-06	3.83359816277128e-05	ENST00000473512.1|ENSG00000133597.10|OTTHUMG00000157409.1|OTTHUMT00000348739.1|ADCK2-006|ADCK2|950|protein_coding|
FKBP10	protein_coding	-0.614277231450874	1.27289771093549e-06	3.83770737247189e-05	ENST00000321562.8|ENSG00000141756.18|OTTHUMG00000133497.5|OTTHUMT00000257410.3|FKBP10-001|FKBP10|2662|protein_coding|
DLAT	nonsense_mediated_decay	-1.54612043499251	1.27483042829379e-06	3.84087818603289e-05	ENST00000533297.1|ENSG00000150768.15|OTTHUMG00000133751.2|OTTHUMT00000391907.1|DLAT-004|DLAT|2118|nonsense_mediated_decay|
PLCB3	protein_coding	-1.36010705760868	1.27665556824122e-06	3.84372072880139e-05	ENST00000279230.10|ENSG00000149782.11|OTTHUMG00000167816.1|OTTHUMT00000396404.1|PLCB3-001|PLCB3|4197|protein_coding|
EDIL3	protein_coding	-1.13413671982822	1.28210290482963e-06	3.85745743540046e-05	ENST00000296591.9|ENSG00000164176.12|OTTHUMG00000119047.2|OTTHUMT00000239258.1|EDIL3-001|EDIL3|4727|protein_coding|
TBC1D16	protein_coding	1.01757837899503	1.28927271973122e-06	3.87428681423278e-05	ENST00000310924.6|ENSG00000167291.15|OTTHUMG00000177489.4|OTTHUMT00000437145.1|TBC1D16-001|TBC1D16|10936|protein_coding|
CTB-164N12.1	lincRNA	3.41463894150694	1.28947384334612e-06	3.87428681423278e-05	ENST00000519400.1|ENSG00000253141.1|OTTHUMG00000163325.1|OTTHUMT00000372717.1|CTB-164N12.1-002|CTB-164N12.1|753|lincRNA|
ZNF274	retained_intron	1.62391968479657	1.293466495812e-06	3.88360642916115e-05	ENST00000595146.1|ENSG00000171606.17|OTTHUMG00000183456.5|OTTHUMT00000466741.1|ZNF274-007|ZNF274|4852|retained_intron|
HEATR5B	protein_coding	0.772827092690198	1.30088554259945e-06	3.90319381384485e-05	ENST00000233099.5|ENSG00000008869.11|OTTHUMG00000152158.1|OTTHUMT00000325492.1|HEATR5B-001|HEATR5B|6905|protein_coding|
PRKAR1A	protein_coding	-2.27827437139736	1.30233072403983e-06	3.90484252030539e-05	ENST00000358598.6|ENSG00000108946.14|OTTHUMG00000180128.5|OTTHUMT00000449880.1|PRKAR1A-004|PRKAR1A|3576|protein_coding|
GATAD2A	protein_coding	-1.56522505783001	1.3247669899045e-06	3.96938430872003e-05	ENST00000404158.5|ENSG00000167491.17|OTTHUMG00000152541.10|OTTHUMT00000326672.4|GATAD2A-002|GATAD2A|5776|protein_coding|
HMGCS1	protein_coding	-1.78130363533443	1.33681489791376e-06	4.00273230009947e-05	ENST00000433297.2|ENSG00000112972.14|OTTHUMG00000162231.2|OTTHUMT00000368024.1|HMGCS1-003|HMGCS1|3466|protein_coding|
RP11-15A1.3	lincRNA	2.63826686252378	1.34086058120314e-06	4.01209045285737e-05	ENST00000587128.1|ENSG00000267058.1|OTTHUMG00000182208.1|OTTHUMT00000460022.1|RP11-15A1.3-001|RP11-15A1.3|2193|lincRNA|
URI1	protein_coding	-3.36545322027015	1.34299198475521e-06	4.01571183589768e-05	ENST00000360605.8|ENSG00000105176.17|OTTHUMG00000177923.5|OTTHUMT00000439752.1|URI1-003|URI1|1579|protein_coding|
ME1	protein_coding	0.92455931451064	1.35427530831927e-06	4.04667486919032e-05	ENST00000369705.3|ENSG00000065833.8|OTTHUMG00000015111.2|OTTHUMT00000041350.2|ME1-001|ME1|3371|protein_coding|
NIT1	protein_coding	1.76597712100694	1.35532086428848e-06	4.04702523284387e-05	ENST00000368009.6|ENSG00000158793.13|OTTHUMG00000031473.2|OTTHUMT00000077060.1|NIT1-001|NIT1|1362|protein_coding|
PRC1	protein_coding	-1.85717367300865	1.36519693846259e-06	4.0737252381393e-05	ENST00000560423.5|ENSG00000198901.13|OTTHUMG00000171685.7|OTTHUMT00000418620.2|PRC1-019|PRC1|755|protein_coding|
RP11-373L24.1	3prime_overlapping_ncRNA	1.21770894626159	1.38727166008371e-06	4.13676438392676e-05	ENST00000589496.2|ENSG00000267520.2|OTTHUMG00000179927.2|OTTHUMT00000448990.2|RP11-373L24.1-001|RP11-373L24.1|5702|3prime_overlapping_ncRNA|
MARCKSL1	protein_coding	-1.21774853427199	1.38841216420894e-06	4.13733538693459e-05	ENST00000329421.7|ENSG00000175130.6|OTTHUMG00000007589.3|OTTHUMT00000020059.3|MARCKSL1-001|MARCKSL1|1699|protein_coding|
SYPL1	protein_coding	-1.15560754380195	1.40293242051601e-06	4.17774875715956e-05	ENST00000011473.6|ENSG00000008282.8|OTTHUMG00000157587.2|OTTHUMT00000349221.1|SYPL1-001|SYPL1|2127|protein_coding|
LRP8	protein_coding	-1.12236043535687	1.41096441500298e-06	4.19879895129488e-05	ENST00000306052.10|ENSG00000157193.15|OTTHUMG00000008924.5|OTTHUMT00000024699.3|LRP8-001|LRP8|7648|protein_coding|
BLVRB	nonsense_mediated_decay	1.52326638088176	1.41466381526798e-06	4.20693613167959e-05	ENST00000597870.1|ENSG00000090013.9|OTTHUMG00000182593.2|OTTHUMT00000462564.1|BLVRB-002|BLVRB|1392|nonsense_mediated_decay|
HMGCR	protein_coding	-3.16891140857833	1.42571696114028e-06	4.23402974372423e-05	ENST00000511206.5|ENSG00000113161.15|OTTHUMG00000102069.5|OTTHUMT00000369019.1|HMGCR-002|HMGCR|3395|protein_coding|
MTCH2	processed_transcript	-1.07559113429714	1.42511797971935e-06	4.23402974372423e-05	ENST00000534074.5|ENSG00000109919.9|OTTHUMG00000166926.4|OTTHUMT00000391922.1|MTCH2-004|MTCH2|811|processed_transcript|
MITF	protein_coding	1.16119139488533	1.43201519392022e-06	4.249838964884e-05	ENST00000352241.8|ENSG00000187098.14|OTTHUMG00000149921.13|OTTHUMT00000313920.2|MITF-001|MITF|4814|protein_coding|
EIF2B3	protein_coding	-1.99278456971112	1.44116180945786e-06	4.27407416633503e-05	ENST00000372183.7|ENSG00000070785.16|OTTHUMG00000008585.4|OTTHUMT00000023725.1|EIF2B3-002|EIF2B3|1457|protein_coding|
HMGCR	protein_coding	-1.59542636026218	1.45079833873234e-06	4.29972837358091e-05	ENST00000343975.9|ENSG00000113161.15|OTTHUMG00000102069.5|OTTHUMT00000369021.1|HMGCR-004|HMGCR|3681|protein_coding|
KIRREL	protein_coding	-1.10570635853726	1.46025275297343e-06	4.32480835724387e-05	ENST00000368172.1|ENSG00000183853.17|OTTHUMG00000022438.5|OTTHUMT00000058344.2|KIRREL-003|KIRREL|6870|protein_coding|
PLCH2	protein_coding	3.8031971193176	1.4669011031319e-06	4.34154925269098e-05	ENST00000449969.5|ENSG00000149527.17|OTTHUMG00000000719.4|OTTHUMT00000001798.2|PLCH2-008|PLCH2|5450|protein_coding|
PABPN1	protein_coding	-1.50275927293428	1.47026368295248e-06	4.34854922130233e-05	ENST00000216727.8|ENSG00000100836.10|OTTHUMG00000028739.4|OTTHUMT00000071767.4|PABPN1-001|PABPN1|2001|protein_coding|
ABCA1	protein_coding	1.86248391665769	1.47825752698719e-06	4.36922814552771e-05	ENST00000374736.7|ENSG00000165029.15|OTTHUMG00000020417.1|OTTHUMT00000053491.1|ABCA1-002|ABCA1|10494|protein_coding|
AMER1	protein_coding	-1.69197813887804	1.50953765676236e-06	4.45865878619322e-05	ENST00000330258.3|ENSG00000184675.9|OTTHUMG00000021703.2|OTTHUMT00000316584.1|AMER1-002|AMER1|8443|protein_coding|
RP11-1101H11.1	antisense	3.74947719858152	1.51535284377796e-06	4.47280450760622e-05	ENST00000509363.1|ENSG00000249849.1|OTTHUMG00000163405.1|OTTHUMT00000373224.1|RP11-1101H11.1-001|RP11-1101H11.1|431|antisense|
CENPE	protein_coding	-1.37197673534839	1.51768497800597e-06	4.47585867803299e-05	ENST00000380026.7|ENSG00000138778.11|OTTHUMG00000160980.5|OTTHUMT00000363246.2|CENPE-001|CENPE|8241|protein_coding|
RP11-277P12.6	protein_coding	3.45482422619228	1.51844090852619e-06	4.47585867803299e-05	ENST00000539033.1|ENSG00000255641.1|OTTHUMG00000168576.1|OTTHUMT00000400274.1|RP11-277P12.6-001|RP11-277P12.6|998|protein_coding|
HBP1	protein_coding	1.99534715575025	1.52098175018236e-06	4.48031894465878e-05	ENST00000222574.8|ENSG00000105856.13|OTTHUMG00000157642.4|OTTHUMT00000349297.1|HBP1-001|HBP1|2829|protein_coding|
DEPDC1	protein_coding	-2.99170101496708	1.53008368294296e-06	4.50408698457671e-05	ENST00000525124.1|ENSG00000024526.16|OTTHUMG00000009212.4|OTTHUMT00000025516.3|DEPDC1-004|DEPDC1|582|protein_coding|
SLC25A21	protein_coding	-2.49392770854842	1.54038569485355e-06	4.52829769068345e-05	ENST00000331299.5|ENSG00000183032.11|OTTHUMG00000140250.2|OTTHUMT00000276732.2|SLC25A21-001|SLC25A21|2785|protein_coding|
GNE	protein_coding	-1.00962388662166	1.54024834912473e-06	4.52829769068345e-05	ENST00000396594.7|ENSG00000159921.14|OTTHUMG00000019899.6|OTTHUMT00000401509.1|GNE-003|GNE|5298|protein_coding|
CERS2	protein_coding	-1.03226202520719	1.55822909383141e-06	4.57766546999153e-05	ENST00000560793.6|ENSG00000143418.19|OTTHUMG00000035064.8|OTTHUMT00000419187.2|CERS2-013|CERS2|1661|protein_coding|
HTR7P1	TEC	2.05298539346754	1.56060611264907e-06	4.58156121798309e-05	ENST00000624664.1|ENSG00000183935.5|OTTHUMG00000167959.2|OTTHUMT00000397300.1|HTR7P1-002|HTR7P1|4411|TEC|
HSPB8	protein_coding	1.5466063384907	1.56342612888284e-06	4.58675138053677e-05	ENST00000281938.6|ENSG00000152137.6|OTTHUMG00000168932.2|OTTHUMT00000401647.2|HSPB8-001|HSPB8|2152|protein_coding|
BMF	protein_coding	3.02512446289085	1.58259546418057e-06	4.63986764333665e-05	ENST00000397573.5|ENSG00000104081.13|OTTHUMG00000129875.3|OTTHUMT00000418273.1|BMF-004|BMF|4545|protein_coding|
FBXO27	protein_coding	-1.48158911279714	1.58769530303605e-06	4.65169115800803e-05	ENST00000292853.8|ENSG00000161243.8|OTTHUMG00000182719.2|OTTHUMT00000463281.1|FBXO27-001|FBXO27|2330|protein_coding|
SMC3	protein_coding	-0.848562146632438	1.59734064765104e-06	4.67680744627233e-05	ENST00000361804.4|ENSG00000108055.9|OTTHUMG00000019042.1|OTTHUMT00000050337.1|SMC3-001|SMC3|4114|protein_coding|
NBR1	protein_coding	0.877600726585349	1.60669210139907e-06	4.69822452838619e-05	ENST00000341165.10|ENSG00000188554.13|OTTHUMG00000180878.1|OTTHUMT00000453458.1|NBR1-001|NBR1|4656|protein_coding|
TOP2A	retained_intron	-1.58528329595015	1.60681089361956e-06	4.69822452838619e-05	ENST00000578412.1|ENSG00000131747.14|OTTHUMG00000155008.2|OTTHUMT00000447452.1|TOP2A-005|TOP2A|882|retained_intron|
TMEM236	protein_coding	2.45759154458813	1.61269576409306e-06	4.71227108119311e-05	ENST00000377495.1|ENSG00000148483.8|OTTHUMG00000017753.1|OTTHUMT00000047053.1|TMEM236-001|TMEM236|5464|protein_coding|
NDUFS6	protein_coding	-1.32893030284547	1.62966375401812e-06	4.75866182318646e-05	ENST00000274137.9|ENSG00000145494.11|OTTHUMG00000090372.3|OTTHUMT00000206744.2|NDUFS6-001|NDUFS6|1082|protein_coding|
NUP54	nonsense_mediated_decay	-2.61157954468251	1.6422852711567e-06	4.79230714065244e-05	ENST00000507257.5|ENSG00000138750.14|OTTHUMG00000130098.4|OTTHUMT00000362697.1|NUP54-002|NUP54|1938|nonsense_mediated_decay|
ANAPC16	processed_transcript	-1.0496417848628	1.6499323323389e-06	4.81140133516033e-05	ENST00000478193.5|ENSG00000166295.8|OTTHUMG00000018433.3|OTTHUMT00000048567.1|ANAPC16-003|ANAPC16|734|processed_transcript|
DDX18	protein_coding	-3.77010703431859	1.65382222078991e-06	4.81952095839284e-05	ENST00000415038.1|ENSG00000088205.12|OTTHUMG00000058521.9|OTTHUMT00000129634.2|DDX18-003|DDX18|644|protein_coding|
CRTAP	protein_coding	-0.814441422399995	1.65921901605266e-06	4.83201818462471e-05	ENST00000320954.10|ENSG00000170275.14|OTTHUMG00000130746.3|OTTHUMT00000253246.3|CRTAP-001|CRTAP|6630|protein_coding|
DLGAP5	protein_coding	-1.30509132797494	1.66375413921986e-06	4.83876087080915e-05	ENST00000247191.6|ENSG00000126787.12|OTTHUMG00000140310.2|OTTHUMT00000276908.2|DLGAP5-001|DLGAP5|2973|protein_coding|
CDK2	protein_coding	-0.869106813661097	1.66295824978942e-06	4.83876087080915e-05	ENST00000266970.8|ENSG00000123374.10|OTTHUMG00000170575.1|OTTHUMT00000409650.1|CDK2-001|CDK2|2296|protein_coding|
TEX261	protein_coding	-0.648854586709617	1.67612982378963e-06	4.87150371986217e-05	ENST00000272438.8|ENSG00000144043.11|OTTHUMG00000170601.1|OTTHUMT00000251916.1|TEX261-001|TEX261|3441|protein_coding|
SRPK1	protein_coding	-0.905578298707957	1.69082413154738e-06	4.9109372977308e-05	ENST00000361690.7|ENSG00000096063.15|OTTHUMG00000014583.6|OTTHUMT00000370434.1|SRPK1-005|SRPK1|4286|protein_coding|
AP1S3	protein_coding	-3.52280438084695	1.69339129080042e-06	4.91511895564147e-05	ENST00000396654.6|ENSG00000152056.16|OTTHUMG00000133165.6|OTTHUMT00000353158.2|AP1S3-007|AP1S3|830|protein_coding|
FUCA2	protein_coding	-0.993909864915571	1.69964137378793e-06	4.92997773331061e-05	ENST00000002165.10|ENSG00000001036.13|OTTHUMG00000015728.2|OTTHUMT00000042521.2|FUCA2-001|FUCA2|2356|protein_coding|
BLOC1S6	protein_coding	1.29142255858529	1.70197749426456e-06	4.93347146542273e-05	ENST00000566753.5|ENSG00000104164.10|OTTHUMG00000131477.4|OTTHUMT00000420253.1|BLOC1S6-002|BLOC1S6|1996|protein_coding|
COPS6	protein_coding	-0.846831116203611	1.70710622920846e-06	4.9450500444234e-05	ENST00000418625.5|ENSG00000168090.9|OTTHUMG00000154632.8|OTTHUMT00000336528.1|COPS6-004|COPS6|1107|protein_coding|
RCAN2	protein_coding	2.27052559150118	1.71302231092397e-06	4.95889247457115e-05	ENST00000306764.11|ENSG00000172348.14|OTTHUMG00000014782.2|OTTHUMT00000040784.1|RCAN2-003|RCAN2|3240|protein_coding|
MRTO4	protein_coding	-1.08976932126554	1.71420890153357e-06	4.95900606237761e-05	ENST00000330263.4|ENSG00000053372.4|OTTHUMG00000002496.2|OTTHUMT00000007075.2|MRTO4-001|MRTO4|2315|protein_coding|
PIR	protein_coding	1.62720619471549	1.71533653134816e-06	4.95900606237761e-05	ENST00000380420.9|ENSG00000087842.10|OTTHUMG00000021176.1|OTTHUMT00000055862.1|PIR-002|PIR|1282|protein_coding|
NOL7	protein_coding	-0.990070196932977	1.71985022154056e-06	4.96876012314659e-05	ENST00000451315.6|ENSG00000225921.6|OTTHUMG00000014277.1|OTTHUMT00000039904.1|NOL7-001|NOL7|1184|protein_coding|
MMP13	protein_coding	3.51260136359357	1.72566668159397e-06	4.9822625596537e-05	ENST00000260302.7|ENSG00000137745.11|OTTHUMG00000165850.2|OTTHUMT00000386648.1|MMP13-001|MMP13|2716|protein_coding|
HSDL1	processed_transcript	3.5398206048017	1.72805271017337e-06	4.98584950051081e-05	ENST00000565275.1|ENSG00000103160.11|OTTHUMG00000137635.7|OTTHUMT00000433028.1|HSDL1-007|HSDL1|533|processed_transcript|
KIAA0100	protein_coding	-3.60401124730178	1.73009972633891e-06	4.98845421094385e-05	ENST00000577261.1|ENSG00000007202.14|OTTHUMG00000166587.6|OTTHUMT00000445830.3|KIAA0100-011|KIAA0100|862|protein_coding|
OXSR1	protein_coding	-0.722614182948233	1.73481708525566e-06	4.99874987764743e-05	ENST00000311806.7|ENSG00000172939.8|OTTHUMG00000131084.3|OTTHUMT00000253744.1|OXSR1-001|OXSR1|4553|protein_coding|
LINC02158	antisense	3.80499506489544	1.74544439461557e-06	5.02604979046633e-05	ENST00000432377.1|ENSG00000225611.1|OTTHUMG00000156257.1|OTTHUMT00000343625.1|LINC02158-001|LINC02158|897|antisense|
FAHD1	protein_coding	0.969585849934141	1.75371917845607e-06	5.04654398046011e-05	ENST00000427358.3|ENSG00000180185.11|OTTHUMG00000128663.2|OTTHUMT00000250550.2|FAHD1-001|FAHD1|1974|protein_coding|
LRPAP1	processed_transcript	0.872426098465051	1.75607423006171e-06	5.04998760776849e-05	ENST00000296325.9|ENSG00000163956.10|OTTHUMG00000090299.4|OTTHUMT00000357915.1|LRPAP1-004|LRPAP1|1078|processed_transcript|
PCID2	processed_transcript	2.73984716547228	1.75859625255982e-06	5.05390654097546e-05	ENST00000473462.5|ENSG00000126226.21|OTTHUMG00000017385.4|OTTHUMT00000045910.1|PCID2-015|PCID2|859|processed_transcript|
RBBP8	protein_coding	-1.3668517849642	1.79679429123517e-06	5.1575167570215e-05	ENST00000327155.9|ENSG00000101773.18|OTTHUMG00000131769.6|OTTHUMT00000254699.2|RBBP8-001|RBBP8|3288|protein_coding|
CANX	processed_transcript	-0.974219441705965	1.79701531193588e-06	5.1575167570215e-05	ENST00000503303.1|ENSG00000127022.14|OTTHUMG00000130910.12|OTTHUMT00000371765.2|CANX-011|CANX|345|processed_transcript|
MFGE8	protein_coding	2.03582885497023	1.80960292551915e-06	5.18681453918035e-05	ENST00000268151.11|ENSG00000140545.14|OTTHUMG00000148682.8|OTTHUMT00000415572.1|MFGE8-004|MFGE8|1752|protein_coding|
PANK1	protein_coding	-1.83395672796443	1.80950155973578e-06	5.18681453918035e-05	ENST00000342512.3|ENSG00000152782.16|OTTHUMG00000018718.1|OTTHUMT00000049317.1|PANK1-001|PANK1|2703|protein_coding|
NQO1	protein_coding	-1.67691782515556	1.81562342530255e-06	5.20065169838962e-05	ENST00000564043.1|ENSG00000181019.12|OTTHUMG00000137575.2|OTTHUMT00000433983.1|NQO1-005|NQO1|892|protein_coding|
PDIA3	retained_intron	-1.45254813797675	1.82660090766125e-06	5.2286600899803e-05	ENST00000497349.1|ENSG00000167004.12|OTTHUMG00000044444.8|OTTHUMT00000133222.1|PDIA3-007|PDIA3|739|retained_intron|
MKI67	protein_coding	-1.44171934568699	1.83694577749689e-06	5.25482205483952e-05	ENST00000368653.7|ENSG00000148773.13|OTTHUMG00000019255.1|OTTHUMT00000051000.1|MKI67-002|MKI67|11417|protein_coding|
RP11-284F21.7	antisense	2.85306376167801	1.84790544916314e-06	5.28270727617813e-05	ENST00000448869.1|ENSG00000229953.1|OTTHUMG00000033321.1|OTTHUMT00000081838.1|RP11-284F21.7-001|RP11-284F21.7|758|antisense|
ZFP82	protein_coding	1.33905890074558	1.85297390846472e-06	5.29372545959555e-05	ENST00000392161.3|ENSG00000181007.8|OTTHUMG00000048146.3|OTTHUMT00000109552.2|ZFP82-001|ZFP82|2623|protein_coding|
SAR1B	protein_coding	2.14169556305675	1.8547300346382e-06	5.29527246824408e-05	ENST00000507419.5|ENSG00000152700.13|OTTHUMG00000129114.3|OTTHUMT00000371523.1|SAR1B-004|SAR1B|2287|protein_coding|
SPAG5	nonsense_mediated_decay	-2.30173667433681	1.86936598951077e-06	5.33356542399944e-05	ENST00000580567.6|ENSG00000076382.16|OTTHUMG00000166586.26|OTTHUMT00000445892.2|SPAG5-004|SPAG5|899|nonsense_mediated_decay|
SLC19A2	protein_coding	-1.03697784277463	1.92660069083123e-06	5.49326904627065e-05	ENST00000236137.9|ENSG00000117479.12|OTTHUMG00000035452.2|OTTHUMT00000086106.1|SLC19A2-001|SLC19A2|3671|protein_coding|
PPP1CC	protein_coding	-0.789884016984216	1.98833001240601e-06	5.66557092946746e-05	ENST00000335007.9|ENSG00000186298.11|OTTHUMG00000169531.4|OTTHUMT00000404659.1|PPP1CC-001|PPP1CC|2559|protein_coding|
ZNF204P	processed_pseudogene	2.58720426684536	1.99441635955162e-06	5.67920154219546e-05	ENST00000416749.1|ENSG00000204789.4|OTTHUMG00000016415.1|OTTHUMT00000043886.1|ZNF204P-001|ZNF204P|2397|processed_pseudogene|
PTMS	processed_transcript	-1.11436948332685	1.99914894895296e-06	5.68896198293429e-05	ENST00000540828.6|ENSG00000159335.15|OTTHUMG00000169196.4|OTTHUMT00000402842.2|PTMS-003|PTMS|644|processed_transcript|
KIF18A	protein_coding	-1.06034668387363	2.00687372722706e-06	5.70721898318272e-05	ENST00000263181.6|ENSG00000121621.6|OTTHUMG00000166195.3|OTTHUMT00000388328.3|KIF18A-001|KIF18A|3568|protein_coding|
RFX7	nonsense_mediated_decay	-1.59183641063038	2.01070748338142e-06	5.71439396646001e-05	ENST00000559847.6|ENSG00000181827.14|OTTHUMG00000172508.6|OTTHUMT00000418842.4|RFX7-002|RFX7|4165|nonsense_mediated_decay|
MANF	nonsense_mediated_decay	-1.05237475120956	2.0165107173864e-06	5.72715317493012e-05	ENST00000446668.5|ENSG00000145050.15|OTTHUMG00000156897.5|OTTHUMT00000346492.1|MANF-003|MANF|846|nonsense_mediated_decay|
PA2G4	protein_coding	-1.3165719863132	2.02062944525882e-06	5.73138329834116e-05	ENST00000303305.10|ENSG00000170515.13|OTTHUMG00000170173.3|OTTHUMT00000407767.1|PA2G4-001|PA2G4|2577|protein_coding|
NEXN	protein_coding	-1.00864208263918	2.02033065387886e-06	5.73138329834116e-05	ENST00000330010.12|ENSG00000162614.18|OTTHUMG00000040533.4|-|NEXN-201|NEXN|3195|protein_coding|
ZBTB37	protein_coding	1.10190285098034	2.02371584540345e-06	5.73640546139198e-05	ENST00000367701.9|ENSG00000185278.15|OTTHUMG00000037274.5|OTTHUMT00000090729.3|ZBTB37-001|ZBTB37|19128|protein_coding|
WFS1	protein_coding	1.52622648486295	2.04407783030486e-06	5.7903584853782e-05	ENST00000503569.5|ENSG00000109501.13|OTTHUMG00000090431.4|OTTHUMT00000358733.1|WFS1-008|WFS1|3255|protein_coding|
FAM218A	protein_coding	2.40962652670589	2.0460746914301e-06	5.79225144464848e-05	ENST00000513876.3|ENSG00000250486.3|OTTHUMG00000161252.1|OTTHUMT00000364308.1|FAM218A-001|FAM218A|2175|protein_coding|
FLII	retained_intron	-1.217671244382	2.04984043245011e-06	5.79914623576217e-05	ENST00000577402.1|ENSG00000177731.15|OTTHUMG00000059389.10|OTTHUMT00000446934.1|FLII-033|FLII|689|retained_intron|
CUX1	protein_coding	-0.965561474127276	2.05317067890059e-06	5.80204252392267e-05	ENST00000292535.11|ENSG00000257923.9|OTTHUMG00000157129.7|OTTHUMT00000347535.1|CUX1-004|CUX1|13747|protein_coding|
BCL9L	protein_coding	0.681901758344685	2.05352592311512e-06	5.80204252392267e-05	ENST00000334801.7|ENSG00000186174.12|OTTHUMG00000166414.7|OTTHUMT00000389653.1|BCL9L-001|BCL9L|10005|protein_coding|
NFE4	processed_transcript	1.62558113119528	2.05666663419039e-06	5.80715275804174e-05	ENST00000420058.1|ENSG00000230257.2|OTTHUMG00000157208.3|OTTHUMT00000347927.1|NFE4-001|NFE4|1072|processed_transcript|
PUS7	protein_coding	-1.29992055405265	2.09312407344545e-06	5.90244741952962e-05	ENST00000356362.6|ENSG00000091127.13|OTTHUMG00000157399.2|OTTHUMT00000348681.1|PUS7-002|PUS7|3480|protein_coding|
HSD17B11	processed_transcript	-2.68772756627432	2.09307674375225e-06	5.90244741952962e-05	ENST00000507518.5|ENSG00000198189.10|OTTHUMG00000130594.5|OTTHUMT00000363604.3|HSD17B11-004|HSD17B11|843|processed_transcript|
AHCTF1	protein_coding	-0.673760825442784	2.09875260979284e-06	5.91067304757937e-05	ENST00000326225.3|ENSG00000153207.14|OTTHUMG00000040706.3|OTTHUMT00000097818.1|AHCTF1-002|AHCTF1|8633|protein_coding|
IFIT2	protein_coding	-2.11865513897233	2.09748941149529e-06	5.91067304757937e-05	ENST00000371826.3|ENSG00000119922.9|OTTHUMG00000018707.2|OTTHUMT00000049293.1|IFIT2-001|IFIT2|3489|protein_coding|
ZSWIM4	protein_coding	2.45184986309829	2.14112872723326e-06	6.02612317575605e-05	ENST00000590508.5|ENSG00000132003.9|OTTHUMG00000181752.2|OTTHUMT00000457458.1|ZSWIM4-002|ZSWIM4|2921|protein_coding|
HINT3	protein_coding	0.915505491006601	2.1488651530206e-06	6.04399517490877e-05	ENST00000229633.6|ENSG00000111911.6|OTTHUMG00000015514.2|OTTHUMT00000042090.2|HINT3-001|HINT3|3314|protein_coding|
GTPBP6	protein_coding	-1.69466699964588	2.15729557741498e-06	6.05988775727986e-05	ENST00000326153.9_PAR_Y|ENSG00000178605.13_PAR_Y|OTTHUMG00000022694.3|OTTHUMT00000058882.2|GTPBP6-001|GTPBP6|1907|protein_coding|
GTPBP6	protein_coding	-1.69466699964588	2.15729557741498e-06	6.05988775727986e-05	ENST00000326153.9|ENSG00000178605.13|OTTHUMG00000022694.3|OTTHUMT00000058882.2|GTPBP6-001|GTPBP6|1907|protein_coding|
LETM1	protein_coding	-0.772546792040716	2.16264352769196e-06	6.06709184255204e-05	ENST00000302787.2|ENSG00000168924.14|OTTHUMG00000121149.4|OTTHUMT00000241634.1|LETM1-001|LETM1|5462|protein_coding|
SSB	protein_coding	-1.57247597690802	2.16166443162254e-06	6.06709184255204e-05	ENST00000409333.1|ENSG00000138385.15|OTTHUMG00000132212.10|OTTHUMT00000333316.1|SSB-003|SSB|1782|protein_coding|
MT-CO2	protein_coding	0.803593374144143	2.18923055482171e-06	6.13772959922876e-05	ENST00000361739.1|ENSG00000198712.1|-|-|MT-CO2-201|MT-CO2|684|protein_coding|
PHOSPHO1	protein_coding	3.45989441734272	2.1972954212238e-06	6.15638118146998e-05	ENST00000413580.5|ENSG00000173868.11|OTTHUMG00000161305.4|-|PHOSPHO1-201|PHOSPHO1|2173|protein_coding|
SLC16A1	protein_coding	3.72631899851878	2.20925547557033e-06	6.18591533159694e-05	ENST00000443580.5|ENSG00000155380.11|OTTHUMG00000012129.2|OTTHUMT00000033543.2|SLC16A1-005|SLC16A1|1099|protein_coding|
RNF128	protein_coding	3.46933949203984	2.22225235345682e-06	6.21550876591226e-05	ENST00000255499.2|ENSG00000133135.13|OTTHUMG00000022151.2|OTTHUMT00000057804.1|RNF128-001|RNF128|2817|protein_coding|
IFT80	protein_coding	1.07267700113942	2.2226759716619e-06	6.21550876591226e-05	ENST00000483465.5|ENSG00000068885.14|OTTHUMG00000158953.8|OTTHUMT00000352654.1|IFT80-004|IFT80|4044|protein_coding|
LPCAT2	protein_coding	2.92425375121577	2.28034835561672e-06	6.37269659688888e-05	ENST00000564084.1|ENSG00000087253.12|OTTHUMG00000133238.3|OTTHUMT00000433265.2|LPCAT2-004|LPCAT2|616|protein_coding|
AGPAT2	protein_coding	-0.961413544810797	2.28955675329597e-06	6.39433159620058e-05	ENST00000371696.6|ENSG00000169692.12|OTTHUMG00000020936.2|OTTHUMT00000055090.1|AGPAT2-001|AGPAT2|1512|protein_coding|
PAPOLA	protein_coding	-0.793596562954257	2.29378524483527e-06	6.40203979089874e-05	ENST00000216277.12|ENSG00000090060.17|OTTHUMG00000171441.4|OTTHUMT00000413411.2|PAPOLA-001|PAPOLA|4519|protein_coding|
ACTB	retained_intron	-1.67456684936676	2.30512888608879e-06	6.42958406384688e-05	ENST00000462494.5|ENSG00000075624.13|OTTHUMG00000023268.7|OTTHUMT00000324021.1|ACTB-003|ACTB|2245|retained_intron|
ABHD17C	protein_coding	-0.820481168386161	2.36858634472656e-06	6.60235871385545e-05	ENST00000258884.4|ENSG00000136379.11|OTTHUMG00000172282.1|OTTHUMT00000417652.1|ABHD17C-001|ABHD17C|2368|protein_coding|
MESDC2	protein_coding	-0.634898268787303	2.37310635463234e-06	6.60688441022649e-05	ENST00000261758.5|ENSG00000117899.10|OTTHUMG00000172288.3|OTTHUMT00000417673.3|MESDC2-001|MESDC2|4264|protein_coding|
ACLY	protein_coding	-1.04954230611683	2.37324089054378e-06	6.60688441022649e-05	ENST00000352035.6|ENSG00000131473.16|OTTHUMG00000133507.3|OTTHUMT00000257465.1|ACLY-001|ACLY|4339|protein_coding|
AP4S1	protein_coding	-2.54419307422711	2.39351748776268e-06	6.65908030609457e-05	ENST00000542754.6|ENSG00000100478.14|OTTHUMG00000140202.5|OTTHUMT00000409723.2|AP4S1-002|AP4S1|4243|protein_coding|
UHRF1	protein_coding	-2.28709963463411	2.40564547365987e-06	6.68855357587218e-05	ENST00000624301.3|ENSG00000276043.4|OTTHUMG00000180251.3|-|UHRF1-201|UHRF1|3898|protein_coding|
PMF1	protein_coding	-1.83593917795839	2.41103695442581e-06	6.69927132346383e-05	ENST00000368277.3|ENSG00000160783.19|OTTHUMG00000177123.3|OTTHUMT00000040860.1|PMF1-001|PMF1|1068|protein_coding|
RHPN1	retained_intron	2.24238298161909	2.41297534689606e-06	6.70038682950832e-05	ENST00000522335.5|ENSG00000158106.13|OTTHUMG00000165006.2|OTTHUMT00000381418.1|RHPN1-002|RHPN1|3656|retained_intron|
CTSH	nonsense_mediated_decay	1.60612418872468	2.42363948674539e-06	6.72571528097722e-05	ENST00000525807.5|ENSG00000103811.15|OTTHUMG00000144171.3|OTTHUMT00000384331.1|CTSH-002|CTSH|1122|nonsense_mediated_decay|
TNPO1	protein_coding	-0.664659529270316	2.42849608860571e-06	6.73490556481263e-05	ENST00000337273.9|ENSG00000083312.17|OTTHUMG00000100967.7|OTTHUMT00000218577.3|TNPO1-001|TNPO1|11183|protein_coding|
PRDX2	protein_coding	-0.71754677662475	2.44305805880319e-06	6.76668101217178e-05	ENST00000301522.2|ENSG00000167815.11|OTTHUMG00000134285.3|OTTHUMT00000258950.2|PRDX2-001|PRDX2|987|protein_coding|
NUP98	protein_coding	-1.08030943383951	2.44165927788164e-06	6.76668101217178e-05	ENST00000324932.11|ENSG00000110713.15|OTTHUMG00000011846.6|OTTHUMT00000032766.3|NUP98-001|NUP98|6973|protein_coding|
SHC3	protein_coding	-1.13198535426588	2.45804906280817e-06	6.80387632968608e-05	ENST00000375835.8|ENSG00000148082.9|OTTHUMG00000020179.2|OTTHUMT00000052986.2|SHC3-001|SHC3|9768|protein_coding|
STK17A	retained_intron	-1.29393975494838	2.45960847224178e-06	6.80387632968608e-05	ENST00000474211.1|ENSG00000164543.5|OTTHUMG00000022825.3|OTTHUMT00000338845.1|STK17A-002|STK17A|2267|retained_intron|
SERPINH1	protein_coding	-2.22178521834454	2.46450875013646e-06	6.81310865383317e-05	ENST00000358171.7|ENSG00000149257.13|OTTHUMG00000165362.5|OTTHUMT00000383606.1|SERPINH1-004|SERPINH1|2225|protein_coding|
SAMD5	protein_coding	1.58386328851233	2.46786783601579e-06	6.81807136748696e-05	ENST00000367474.1|ENSG00000203727.3|OTTHUMG00000015767.2|OTTHUMT00000042610.1|SAMD5-001|SAMD5|6089|protein_coding|
FKBP9	protein_coding	-2.77565483186061	2.47761325370491e-06	6.84066038052687e-05	ENST00000242209.8|ENSG00000122642.10|OTTHUMG00000097847.3|OTTHUMT00000215137.1|FKBP9-001|FKBP9|3462|protein_coding|
NUP50	protein_coding	-0.839702399606275	2.48152059496348e-06	6.84711214291317e-05	ENST00000347635.8|ENSG00000093000.18|OTTHUMG00000151265.5|OTTHUMT00000321993.2|NUP50-001|NUP50|5233|protein_coding|
MYEOV	retained_intron	0.799338400159771	2.55367970027909e-06	7.04175965928951e-05	ENST00000535653.1|ENSG00000172927.7|OTTHUMG00000167836.4|OTTHUMT00000396550.1|MYEOV-003|MYEOV|2468|retained_intron|
NUDCD1	protein_coding	-1.30436600130679	2.56128817459893e-06	7.05827555371776e-05	ENST00000427660.6|ENSG00000120526.10|OTTHUMG00000164931.1|OTTHUMT00000380997.1|NUDCD1-003|NUDCD1|2098|protein_coding|
UBE3C	protein_coding	-0.499505858789832	2.59038373812874e-06	7.13394626958058e-05	ENST00000348165.9|ENSG00000009335.17|OTTHUMG00000157239.1|OTTHUMT00000348108.1|UBE3C-001|UBE3C|5229|protein_coding|
DLX4	protein_coding	2.33324759736941	2.60382576045083e-06	7.166438627059e-05	ENST00000240306.4|ENSG00000108813.10|OTTHUMG00000161839.6|OTTHUMT00000366214.2|DLX4-001|DLX4|2034|protein_coding|
HNRNPDL	protein_coding	-3.77450034617217	2.61401148679966e-06	7.18993342451219e-05	ENST00000630827.1|ENSG00000152795.17|OTTHUMG00000130299.6|OTTHUMT00000481634.1|HNRNPDL-008|HNRNPDL|1318|protein_coding|
AC009303.2	TEC	2.63765100063142	2.63969998679227e-06	7.25601264969709e-05	ENST00000623784.1|ENSG00000279227.1|OTTHUMG00000058520.1|OTTHUMT00000129631.1|AC009303.2-001|AC009303.2|1500|TEC|
ATAD2	protein_coding	-0.747159036417226	2.67324139213917e-06	7.34358107950217e-05	ENST00000287394.9|ENSG00000156802.12|OTTHUMG00000165090.3|OTTHUMT00000381766.2|ATAD2-001|ATAD2|5565|protein_coding|
RBCK1	processed_transcript	1.44476521683087	2.68862779770448e-06	7.38119757359726e-05	ENST00000400245.3|ENSG00000125826.20|OTTHUMG00000031634.7|OTTHUMT00000077454.2|RBCK1-003|RBCK1|1024|processed_transcript|
SNRPC	protein_coding	-0.913632860731245	2.69833293553006e-06	7.40317952532212e-05	ENST00000374018.5|ENSG00000124562.9|OTTHUMG00000014555.2|OTTHUMT00000040257.2|SNRPC-003|SNRPC|600|protein_coding|
MRPS15	protein_coding	-0.874717252403372	2.71742397558077e-06	7.45086890813957e-05	ENST00000373116.5|ENSG00000116898.11|OTTHUMG00000008042.4|OTTHUMT00000022052.2|MRPS15-001|MRPS15|1006|protein_coding|
TMX2	protein_coding	-0.816484035669071	2.72393400594811e-06	7.46108092592722e-05	ENST00000278422.8|ENSG00000213593.9|OTTHUMG00000167200.2|OTTHUMT00000393708.1|TMX2-002|TMX2|1631|protein_coding|
MRPL49	protein_coding	-0.872474688559027	2.7245712528847e-06	7.46108092592722e-05	ENST00000279242.6|ENSG00000149792.8|OTTHUMG00000165608.1|OTTHUMT00000385293.1|MRPL49-001|MRPL49|2019|protein_coding|
PLPPR2	protein_coding	1.50057900571934	2.74654411028716e-06	7.51223330835018e-05	ENST00000251473.9|ENSG00000105520.10|OTTHUMG00000182023.2|OTTHUMT00000458779.1|PLPPR2-001|PLPPR2|2727|protein_coding|
KIAA1328	protein_coding	1.20550223034156	2.74669692024731e-06	7.51223330835018e-05	ENST00000586501.1|ENSG00000150477.14|OTTHUMG00000178087.8|OTTHUMT00000440461.2|KIAA1328-007|KIAA1328|1577|protein_coding|
FAM98B	protein_coding	-0.858258804533249	2.77035759947081e-06	7.57219497846578e-05	ENST00000397609.6|ENSG00000171262.11|OTTHUMG00000129831.3|OTTHUMT00000252070.1|FAM98B-001|FAM98B|4388|protein_coding|
MYH15	retained_intron	3.5896400456376	2.78054388114931e-06	7.59199622163428e-05	ENST00000478998.5|ENSG00000144821.9|OTTHUMG00000159226.2|OTTHUMT00000353936.1|MYH15-002|MYH15|3207|retained_intron|
CHMP2A	protein_coding	0.985648519078249	2.78108495411275e-06	7.59199622163428e-05	ENST00000600006.5|ENSG00000130724.8|OTTHUMG00000183547.3|OTTHUMT00000467087.1|CHMP2A-009|CHMP2A|766|protein_coding|
LMCD1	retained_intron	3.55662132811287	2.8056845962813e-06	7.65435705003001e-05	ENST00000470776.1|ENSG00000071282.11|OTTHUMG00000154971.5|OTTHUMT00000337858.1|LMCD1-005|LMCD1|579|retained_intron|
CDC123	protein_coding	-1.6017456663453	2.8122464805335e-06	7.66746076080916e-05	ENST00000281141.8|ENSG00000151465.13|OTTHUMG00000017680.6|OTTHUMT00000046801.1|CDC123-001|CDC123|1542|protein_coding|
RANGRF	protein_coding	-1.58117682226189	2.8321323052361e-06	7.71685249869206e-05	ENST00000439238.3|ENSG00000108961.13|OTTHUMG00000178473.2|OTTHUMT00000442130.1|RANGRF-003|RANGRF|1140|protein_coding|
LACC1	protein_coding	1.79475168960878	2.85124711744662e-06	7.76408303136807e-05	ENST00000325686.6|ENSG00000179630.10|OTTHUMG00000016826.4|OTTHUMT00000044726.3|LACC1-001|LACC1|4099|protein_coding|
ZFP69B	protein_coding	3.18942249705773	2.87555202023422e-06	7.8253786438284e-05	ENST00000411995.6|ENSG00000187801.14|OTTHUMG00000007302.2|OTTHUMT00000019078.2|ZFP69B-001|ZFP69B|2109|protein_coding|
LGR4	protein_coding	-1.23232390133092	2.88007368086902e-06	7.83279427268658e-05	ENST00000389858.4|ENSG00000205213.13|OTTHUMG00000133508.3|OTTHUMT00000257468.3|LGR4-002|LGR4|5163|protein_coding|
RP11-27I1.4	protein_coding	1.62647497910139	2.89577583169188e-06	7.87058872558849e-05	ENST00000464488.2|ENSG00000214654.7|OTTHUMG00000020574.2|OTTHUMT00000491073.1|RP11-27I1.4-003|RP11-27I1.4|1534|protein_coding|
ARPC1B	retained_intron	-0.766126632264013	2.92311996149161e-06	7.93995874399926e-05	ENST00000481997.5|ENSG00000130429.12|OTTHUMG00000154552.25|OTTHUMT00000335895.1|ARPC1B-005|ARPC1B|945|retained_intron|
STARD7	protein_coding	-0.532540002260706	2.93081410752854e-06	7.95590111032466e-05	ENST00000337288.9|ENSG00000084090.13|OTTHUMG00000130457.4|OTTHUMT00000252848.2|STARD7-001|STARD7|3368|protein_coding|
UBE2J1	protein_coding	-0.798676665342856	2.94701440122022e-06	7.99489980308629e-05	ENST00000435041.2|ENSG00000198833.6|OTTHUMG00000016337.2|OTTHUMT00000043742.2|UBE2J1-001|UBE2J1|4290|protein_coding|
NXF1	protein_coding	-3.39890222973807	2.95308424656209e-06	8.00638437892542e-05	ENST00000527902.5|ENSG00000162231.13|OTTHUMG00000167612.7|OTTHUMT00000395552.1|NXF1-013|NXF1|619|protein_coding|
MCMBP	processed_transcript	-2.87918331200946	2.96172427530678e-06	8.02481861443594e-05	ENST00000466047.5|ENSG00000197771.12|OTTHUMG00000019159.4|OTTHUMT00000050685.1|MCMBP-003|MCMBP|2298|processed_transcript|
RP11-874J12.4	antisense	3.37846315104404	2.96650090249033e-06	8.03276853074338e-05	ENST00000577848.1|ENSG00000266401.1|OTTHUMG00000178410.1|OTTHUMT00000441862.1|RP11-874J12.4-001|RP11-874J12.4|1455|antisense|
GDAP1	protein_coding	1.37845394257136	2.97051395369719e-06	8.03864223000512e-05	ENST00000220822.11|ENSG00000104381.12|OTTHUMG00000164509.2|OTTHUMT00000379061.2|GDAP1-001|GDAP1|3666|protein_coding|
FHOD1	nonsense_mediated_decay	-3.56587200220301	3.00586690793805e-06	8.12926635970641e-05	ENST00000567561.1|ENSG00000135723.13|OTTHUMG00000137521.4|OTTHUMT00000421990.2|FHOD1-006|FHOD1|773|nonsense_mediated_decay|
AOC2	protein_coding	2.17326816941757	3.05358825652605e-06	8.24809378138226e-05	ENST00000253799.7|ENSG00000131480.8|OTTHUMG00000180655.1|OTTHUMT00000452442.1|AOC2-001|AOC2|2657|protein_coding|
RASSF7	protein_coding	-1.54106988840963	3.05192923870842e-06	8.24809378138226e-05	ENST00000397582.7|ENSG00000099849.14|OTTHUMG00000132004.4|OTTHUMT00000254970.2|RASSF7-001|RASSF7|1731|protein_coding|
MTHFD1	protein_coding	-0.971595619728991	3.07214001880767e-06	8.29306602228724e-05	ENST00000216605.12|ENSG00000100714.15|OTTHUMG00000141309.6|OTTHUMT00000471593.2|MTHFD1-019|MTHFD1|3136|protein_coding|
HLA-A	protein_coding	1.06427486150616	3.08916455340432e-06	8.33162267598349e-05	ENST00000376809.9|ENSG00000206503.12|OTTHUMG00000130501.1|-|HLA-A-201|HLA-A|1611|protein_coding|
UROD	processed_transcript	-1.78904446915417	3.09024540486864e-06	8.33162267598349e-05	ENST00000466193.1|ENSG00000126088.13|OTTHUMG00000008949.4|OTTHUMT00000024821.1|UROD-019|UROD|524|processed_transcript|
ARPIN	protein_coding	-0.877841689617489	3.12031750870049e-06	8.40750074841203e-05	ENST00000357484.9|ENSG00000242498.7|OTTHUMG00000154515.4|OTTHUMT00000335629.2|ARPIN-001|ARPIN|7591|protein_coding|
MRPS35	protein_coding	-0.893220470907479	3.13374159138513e-06	8.43727405332439e-05	ENST00000081029.7|ENSG00000061794.12|OTTHUMG00000169215.1|OTTHUMT00000402897.1|MRPS35-001|MRPS35|1888|protein_coding|
EEF1E1	protein_coding	-0.899872146817519	3.13523808752764e-06	8.43727405332439e-05	ENST00000379715.9|ENSG00000124802.11|OTTHUMG00000014221.4|OTTHUMT00000039799.2|EEF1E1-002|EEF1E1|1077|protein_coding|
VCP	protein_coding	-0.832389295235684	3.15381229445584e-06	8.48202349099919e-05	ENST00000358901.10|ENSG00000165280.15|OTTHUMG00000019855.4|OTTHUMT00000052290.1|VCP-001|VCP|4370|protein_coding|
C19orf54	protein_coding	2.35014375046013	3.19282400005343e-06	8.58164951333719e-05	ENST00000470681.5|ENSG00000188493.14|OTTHUMG00000150174.6|OTTHUMT00000316703.2|C19orf54-003|C19orf54|2521|protein_coding|
URB2	protein_coding	-1.24719080141467	3.19995622353487e-06	8.59552011837499e-05	ENST00000258243.6|ENSG00000135763.9|OTTHUMG00000039464.2|OTTHUMT00000095232.1|URB2-001|URB2|5613|protein_coding|
DLD	protein_coding	-0.867576436591208	3.28706842646914e-06	8.82407851726286e-05	ENST00000440410.5|ENSG00000091140.13|OTTHUMG00000154813.3|OTTHUMT00000337196.1|DLD-003|DLD|1993|protein_coding|
EIF4E3	protein_coding	3.60832264777718	3.326574141368e-06	8.9246354625895e-05	ENST00000295612.7|ENSG00000163412.12|OTTHUMG00000158797.8|OTTHUMT00000352244.2|EIF4E3-002|EIF4E3|2764|protein_coding|
NOP14	protein_coding	-0.982051161560279	3.33602304839438e-06	8.94448098510464e-05	ENST00000416614.6|ENSG00000087269.15|OTTHUMG00000159911.4|OTTHUMT00000358137.2|NOP14-004|NOP14|3538|protein_coding|
UBA2	protein_coding	-0.548151461617511	3.34580571150093e-06	8.96519642277779e-05	ENST00000439527.6|ENSG00000126261.12|OTTHUMG00000182090.7|OTTHUMT00000459375.1|UBA2-003|UBA2|2802|protein_coding|
SYNPO2	protein_coding	3.31649459999419	3.35746640215132e-06	8.99091555701405e-05	ENST00000429713.6|ENSG00000172403.10|OTTHUMG00000161165.4|OTTHUMT00000364020.2|SYNPO2-003|SYNPO2|9920|protein_coding|
BEX3	protein_coding	-1.78665962062793	3.37095592266281e-06	9.02149750794402e-05	ENST00000361298.8|ENSG00000166681.13|OTTHUMG00000022099.1|OTTHUMT00000057710.1|BEX3-002|BEX3|921|protein_coding|
SLAMF7	retained_intron	2.57784571935435	3.39632903372198e-06	9.08382580086769e-05	ENST00000484221.1|ENSG00000026751.16|OTTHUMG00000024008.4|OTTHUMT00000060467.2|SLAMF7-004|SLAMF7|3542|retained_intron|
MUM1	protein_coding	-1.17222885129708	3.41431266492907e-06	9.1263258700336e-05	ENST00000591806.5|ENSG00000160953.15|OTTHUMG00000180055.7|OTTHUMT00000449508.2|MUM1-001|MUM1|4067|protein_coding|
SMCR8	protein_coding	0.969175132797743	3.43478506192236e-06	9.17542215438524e-05	ENST00000406438.4|ENSG00000176994.10|OTTHUMG00000059394.4|OTTHUMT00000132065.3|SMCR8-001|SMCR8|8279|protein_coding|
AC003092.1	lincRNA	3.68430094421392	3.4465675642346e-06	9.20125900369697e-05	ENST00000415536.5|ENSG00000236453.5|OTTHUMG00000155746.2|OTTHUMT00000341469.2|AC003092.1-001|AC003092.1|639|lincRNA|
HSPA5	protein_coding	-0.649817697689328	3.46607925508074e-06	9.24768612022643e-05	ENST00000324460.6|ENSG00000044574.7|OTTHUMG00000020672.1|OTTHUMT00000054062.1|HSPA5-001|HSPA5|3908|protein_coding|
FASN	protein_coding	-1.60048714736216	3.4723635500344e-06	9.25878662552292e-05	ENST00000306749.3|ENSG00000169710.8|OTTHUMG00000178527.5|OTTHUMT00000442369.3|FASN-001|FASN|8565|protein_coding|
ARPC3	retained_intron	-0.649190475331518	3.50242365960934e-06	9.33323116530127e-05	ENST00000467622.2|ENSG00000111229.15|OTTHUMG00000134333.4|OTTHUMT00000259494.2|ARPC3-006|ARPC3|1098|retained_intron|
CUX1	protein_coding	-1.08000557643537	3.52927674299998e-06	9.39904391495584e-05	ENST00000360264.7|ENSG00000257923.9|OTTHUMG00000157129.7|OTTHUMT00000347536.1|CUX1-005|CUX1|13762|protein_coding|
SOD1	protein_coding	-0.537563878053424	3.54762278906423e-06	9.4418729450944e-05	ENST00000270142.10|ENSG00000142168.14|OTTHUMG00000084878.2|OTTHUMT00000192585.2|SOD1-001|SOD1|966|protein_coding|
FEZF1-AS1	antisense	1.54754199799744	3.54969028282634e-06	9.4418729450944e-05	ENST00000428449.5|ENSG00000230316.6|OTTHUMG00000157095.1|OTTHUMT00000347417.1|FEZF1-AS1-001|FEZF1-AS1|2653|antisense|
ZSCAN30	protein_coding	1.86029489818979	3.58661456829332e-06	9.53427126337291e-05	ENST00000333206.9|ENSG00000186814.13|OTTHUMG00000178569.5|OTTHUMT00000442509.2|ZSCAN30-002|ZSCAN30|4097|protein_coding|
ACOT9	protein_coding	-1.54000507131221	3.59736348839761e-06	9.55701758928594e-05	ENST00000336430.11|ENSG00000123130.16|OTTHUMG00000021257.5|OTTHUMT00000056065.1|ACOT9-001|ACOT9|1675|protein_coding|
RIOK3	retained_intron	1.04470228452368	3.6068785258365e-06	9.57646018345725e-05	ENST00000581302.5|ENSG00000101782.14|OTTHUMG00000131813.5|OTTHUMT00000445293.1|RIOK3-003|RIOK3|3049|retained_intron|
ZNF84	protein_coding	2.67200382273363	3.65543722834657e-06	9.69888582232683e-05	ENST00000392319.6|ENSG00000198040.10|OTTHUMG00000167939.6|-|ZNF84-201|ZNF84|7020|protein_coding|
SGMS1-AS1	antisense	2.49373150063415	3.65743836404838e-06	9.69888582232683e-05	ENST00000443374.6|ENSG00000226200.6|OTTHUMG00000018230.2|OTTHUMT00000048071.2|SGMS1-AS1-001|SGMS1-AS1|12400|antisense|
SARS	protein_coding	0.839312520026384	3.66412076873199e-06	9.71069963730334e-05	ENST00000234677.6|ENSG00000031698.12|OTTHUMG00000011726.3|OTTHUMT00000032394.2|SARS-001|SARS|1852|protein_coding|
RPL7A	protein_coding	-0.507696859879484	3.77645393628824e-06	0.000100023259906696	ENST00000315731.4|ENSG00000148303.16|OTTHUMG00000020864.2|OTTHUMT00000054865.1|RPL7A-005|RPL7A|680|protein_coding|
BAG2	protein_coding	-1.2411186036557	3.78414723894543e-06	0.000100166170630883	ENST00000370693.5|ENSG00000112208.11|OTTHUMG00000014919.3|OTTHUMT00000041044.2|BAG2-001|BAG2|6651|protein_coding|
CCNE2	protein_coding	-1.53433359418803	3.7865937858236e-06	0.00010017011085362	ENST00000308108.8|ENSG00000175305.17|OTTHUMG00000164696.1|-|CCNE2-201|CCNE2|2724|protein_coding|
DYRK1B	protein_coding	2.44891880298029	3.82536896693163e-06	0.000101134496957157	ENST00000323039.9|ENSG00000105204.13|OTTHUMG00000182584.5|OTTHUMT00000462521.1|DYRK1B-001|DYRK1B|2535|protein_coding|
RIN2	processed_transcript	-1.39457270494373	3.84613447663453e-06	0.00010162186584446	ENST00000484638.1|ENSG00000132669.12|OTTHUMG00000031996.2|OTTHUMT00000078210.1|RIN2-001|RIN2|4053|processed_transcript|
COL24A1	protein_coding	3.22008733759623	3.86077761373358e-06	0.000101946978103167	ENST00000370571.6|ENSG00000171502.14|OTTHUMG00000010629.6|OTTHUMT00000029335.4|COL24A1-001|COL24A1|6825|protein_coding|
ZBTB2	protein_coding	-1.33307847217777	3.86979266494069e-06	0.000102123172530723	ENST00000325144.4|ENSG00000181472.4|OTTHUMG00000015834.1|OTTHUMT00000042715.1|ZBTB2-001|ZBTB2|3090|protein_coding|
ZNF84	protein_coding	2.33145665891559	3.95675612064765e-06	0.000104228845822208	ENST00000327668.11|ENSG00000198040.10|OTTHUMG00000167939.6|OTTHUMT00000397158.1|ZNF84-001|ZNF84|7162|protein_coding|
APIP	protein_coding	-1.26443931786916	3.95605343843801e-06	0.000104228845822208	ENST00000395787.3|ENSG00000149089.12|OTTHUMG00000166455.2|OTTHUMT00000389864.1|APIP-001|APIP|1366|protein_coding|
ABCA5	nonsense_mediated_decay	2.9054263410766	3.95336410816804e-06	0.000104228845822208	ENST00000591234.5|ENSG00000154265.15|OTTHUMG00000180303.3|OTTHUMT00000450656.1|ABCA5-007|ABCA5|3263|nonsense_mediated_decay|
MAN2B1	protein_coding	1.46613983259223	4.01356046096605e-06	0.00010559757504905	ENST00000456935.6|ENSG00000104774.12|OTTHUMG00000156397.4|OTTHUMT00000344062.1|MAN2B1-001|MAN2B1|3184|protein_coding|
COTL1	protein_coding	-0.54330540349793	4.0120367665815e-06	0.00010559757504905	ENST00000564057.1|ENSG00000103187.7|OTTHUMG00000137634.4|OTTHUMT00000433431.1|COTL1-002|COTL1|1677|protein_coding|
MFGE8	nonsense_mediated_decay	1.55906258146005	4.01622552817981e-06	0.000105603961475589	ENST00000558018.5|ENSG00000140545.14|OTTHUMG00000148682.8|OTTHUMT00000415571.2|MFGE8-005|MFGE8|1989|nonsense_mediated_decay|
MLEC	processed_transcript	-3.6462834228258	4.03464712893312e-06	0.000106024397970445	ENST00000535413.1|ENSG00000110917.7|OTTHUMG00000169187.4|OTTHUMT00000402854.1|MLEC-006|MLEC|617|processed_transcript|
IMPDH2	retained_intron	-0.953385538906369	4.03881880725987e-06	0.000106070087181507	ENST00000485500.1|ENSG00000178035.11|OTTHUMG00000156771.2|OTTHUMT00000345667.1|IMPDH2-011|IMPDH2|852|retained_intron|
TIMM13	protein_coding	-1.36863302655673	4.04468252059014e-06	0.000106160131949216	ENST00000591871.1|ENSG00000099800.7|OTTHUMG00000180432.2|OTTHUMT00000451830.1|TIMM13-002|TIMM13|631|protein_coding|
S100A11	protein_coding	-1.35445613785171	4.05621032526077e-06	0.000106398643405577	ENST00000271638.2|ENSG00000163191.5|OTTHUMG00000013069.1|OTTHUMT00000036676.1|S100A11-001|S100A11|594|protein_coding|
UBE2N	protein_coding	-1.21865731432688	4.07584049428302e-06	0.000106849273715432	ENST00000552442.1|ENSG00000177889.9|OTTHUMG00000170156.4|OTTHUMT00000407714.1|UBE2N-003|UBE2N|607|protein_coding|
MRGBP	protein_coding	-0.768833770781649	4.09290754124818e-06	0.000107227375497386	ENST00000370487.4|ENSG00000101189.6|OTTHUMG00000032940.2|OTTHUMT00000080080.2|MRGBP-001|MRGBP|2781|protein_coding|
FUS	protein_coding	-1.27793779370733	4.09518259021809e-06	0.000107227375497386	ENST00000380244.7|ENSG00000089280.18|OTTHUMG00000132395.5|OTTHUMT00000433551.1|FUS-008|FUS|1818|protein_coding|
BEX2	protein_coding	2.07653398662391	4.10464558198167e-06	0.000107410641531856	ENST00000372677.7|ENSG00000133134.11|OTTHUMG00000022095.3|OTTHUMT00000057702.1|BEX2-002|BEX2|899|protein_coding|
MIS18A	protein_coding	-1.39123990804089	4.10837813557448e-06	0.000107443823154472	ENST00000290130.3|ENSG00000159055.3|OTTHUMG00000085308.1|OTTHUMT00000193090.1|MIS18A-001|MIS18A|1575|protein_coding|
UNC5B	protein_coding	2.98222972662699	4.11683371490349e-06	0.000107600409253557	ENST00000373192.4|ENSG00000107731.12|OTTHUMG00000018422.1|OTTHUMT00000048540.1|UNC5B-001|UNC5B|6451|protein_coding|
TKT	retained_intron	-1.22086064668946	4.16335243795037e-06	0.000108751056252178	ENST00000487660.1|ENSG00000163931.15|OTTHUMG00000158192.2|OTTHUMT00000350368.1|TKT-013|TKT|610|retained_intron|
KANK2	protein_coding	-1.17639087767911	4.1713252676595e-06	0.000108894069681966	ENST00000586659.5|ENSG00000197256.10|OTTHUMG00000180799.4|OTTHUMT00000453066.2|KANK2-001|KANK2|5162|protein_coding|
DCBLD2	protein_coding	-0.727068101498691	4.19142089262838e-06	0.000109353192839633	ENST00000326857.9|ENSG00000057019.15|OTTHUMG00000151985.3|OTTHUMT00000324676.1|DCBLD2-002|DCBLD2|3959|protein_coding|
VPS16	protein_coding	1.06893936920236	4.21890302391745e-06	0.000110004363774345	ENST00000380445.7|ENSG00000215305.9|OTTHUMG00000031714.5|OTTHUMT00000077658.2|VPS16-001|VPS16|2750|protein_coding|
NHP2	protein_coding	-0.978248558250714	4.22423177138717e-06	0.000110011713444083	ENST00000274606.7|ENSG00000145912.8|OTTHUMG00000130886.5|OTTHUMT00000253471.1|NHP2-001|NHP2|865|protein_coding|
F3	processed_transcript	-1.31519871791011	4.22179191263971e-06	0.000110011713444083	ENST00000478217.5|ENSG00000117525.13|OTTHUMG00000010716.3|OTTHUMT00000029595.2|F3-003|F3|472|processed_transcript|
SMARCD2	protein_coding	-0.924743873280845	4.23122147843931e-06	0.000110127959148681	ENST00000613943.4|ENSG00000108604.15|OTTHUMG00000179045.3|-|SMARCD2-201|SMARCD2|2342|protein_coding|
TNRC6C-AS1	antisense	1.86216198439936	4.257535853733e-06	0.000110746738114167	ENST00000589217.1|ENSG00000204282.4|OTTHUMG00000177654.1|OTTHUMT00000438267.1|TNRC6C-AS1-001|TNRC6C-AS1|3192|antisense|
KLF7	protein_coding	1.78288021843883	4.26028806930333e-06	0.000110752247268544	ENST00000309446.10|ENSG00000118263.14|OTTHUMG00000132935.3|OTTHUMT00000256466.2|KLF7-001|KLF7|8362|protein_coding|
DISP2	protein_coding	1.3479991804364	4.27459846947198e-06	0.000111058042237843	ENST00000267889.4|ENSG00000140323.5|OTTHUMG00000129983.3|OTTHUMT00000252249.2|DISP2-001|DISP2|12614|protein_coding|
ARL14EPL	protein_coding	3.6924271784174	4.28348352443259e-06	0.000111222601388424	ENST00000601302.3|ENSG00000268223.4|OTTHUMG00000182725.3|OTTHUMT00000463306.3|ARL14EPL-001|ARL14EPL|1914|protein_coding|
MAML1	protein_coding	-1.03863249103382	4.28770965400767e-06	0.000111226760898916	ENST00000292599.3|ENSG00000161021.11|OTTHUMG00000163237.3|OTTHUMT00000372316.2|MAML1-001|MAML1|5723|protein_coding|
MTCP1	nonsense_mediated_decay	-3.58032822046335	4.2887463315689e-06	0.000111226760898916	ENST00000504061.1|ENSG00000214827.9|OTTHUMG00000156241.4|OTTHUMT00000037826.1|MTCP1-003|MTCP1|472|nonsense_mediated_decay|
FRMD6	processed_transcript	2.21286649987588	4.3059385319685e-06	0.000111606240332758	ENST00000555952.5|ENSG00000139926.15|OTTHUMG00000140294.3|OTTHUMT00000411559.1|FRMD6-008|FRMD6|535|processed_transcript|
BCAP31	protein_coding	-1.51051225685085	4.36957055398919e-06	0.000113188234029538	ENST00000458587.6|ENSG00000185825.15|OTTHUMG00000024218.3|OTTHUMT00000061072.2|BCAP31-002|BCAP31|1810|protein_coding|
RFPL4A	protein_coding	1.28330468521486	4.39667836584775e-06	0.000113822796934381	ENST00000434937.2|ENSG00000223638.3|OTTHUMG00000165449.2|OTTHUMT00000384184.2|RFPL4A-001|RFPL4A|1035|protein_coding|
IQGAP1	protein_coding	-0.672179206428191	4.40351662444299e-06	0.000113880908463794	ENST00000268182.9|ENSG00000140575.12|OTTHUMG00000149832.5|OTTHUMT00000313493.1|IQGAP1-001|IQGAP1|7233|protein_coding|
SLCO4A1-AS1	antisense	-2.78281610519038	4.4041474371492e-06	0.000113880908463794	ENST00000433126.1|ENSG00000232803.1|OTTHUMG00000032925.1|OTTHUMT00000080052.1|SLCO4A1-AS1-001|SLCO4A1-AS1|1420|antisense|
TLN2	protein_coding	1.02259056524914	4.41589514481985e-06	0.000114116991543311	ENST00000561311.5|ENSG00000171914.16|OTTHUMG00000133679.4|OTTHUMT00000257878.2|TLN2-001|TLN2|11880|protein_coding|
MYBL2	protein_coding	-0.894861008664576	4.42537541547122e-06	0.000114294233775405	ENST00000217026.4|ENSG00000101057.15|OTTHUMG00000033062.1|OTTHUMT00000080408.1|MYBL2-001|MYBL2|2639|protein_coding|
ATP6V1C1	retained_intron	1.34174877987356	4.56841855230211e-06	0.000117918753822477	ENST00000521671.1|ENSG00000155097.11|OTTHUMG00000164761.1|OTTHUMT00000380104.1|ATP6V1C1-005|ATP6V1C1|517|retained_intron|
TRPV2	protein_coding	2.47410136877566	4.5896480164271e-06	0.000118396624215477	ENST00000338560.11|ENSG00000187688.14|OTTHUMG00000058989.8|OTTHUMT00000130464.2|TRPV2-001|TRPV2|2808|protein_coding|
AES	protein_coding	-1.44471326414713	4.60980975875325e-06	0.000118846402272387	ENST00000221561.12|ENSG00000104964.14|OTTHUMG00000180567.4|OTTHUMT00000451926.2|AES-001|AES|1884|protein_coding|
MARCH3	retained_intron	3.67785306398708	4.61679386363495e-06	0.000118956114231105	ENST00000506088.1|ENSG00000173926.5|OTTHUMG00000128968.3|OTTHUMT00000371421.1|MARCH3-006|MARCH3|814|retained_intron|
AKR1B1	protein_coding	0.782509005366337	4.62251344144312e-06	0.000118962866583916	ENST00000285930.8|ENSG00000085662.13|OTTHUMG00000155322.5|OTTHUMT00000339448.2|AKR1B1-001|AKR1B1|1409|protein_coding|
TAF5	protein_coding	-1.24707270962436	4.62040470381808e-06	0.000118962866583916	ENST00000369839.3|ENSG00000148835.10|OTTHUMG00000018985.1|OTTHUMT00000050144.1|TAF5-001|TAF5|3268|protein_coding|
SNRPD1	protein_coding	-1.32137104033142	4.63791133589457e-06	0.000119288721297734	ENST00000300413.9|ENSG00000167088.10|OTTHUMG00000178934.3|OTTHUMT00000444020.3|SNRPD1-001|SNRPD1|4909|protein_coding|
XIRP2	protein_coding	3.52851885416633	4.64553562095706e-06	0.000119414369652856	ENST00000628543.2|ENSG00000163092.19|OTTHUMG00000154027.3|-|XIRP2-202|XIRP2|12182|protein_coding|
GCNT3	protein_coding	3.44766529488527	4.65922477177692e-06	0.000119695676576539	ENST00000560585.5|ENSG00000140297.12|OTTHUMG00000132726.5|OTTHUMT00000415924.1|GCNT3-008|GCNT3|2360|protein_coding|
HEY1	protein_coding	2.68840466609954	4.67974130472029e-06	0.000120111863981584	ENST00000354724.7|ENSG00000164683.16|OTTHUMG00000164641.3|OTTHUMT00000379516.1|HEY1-001|HEY1|2293|protein_coding|
SDAD1P1	processed_transcript	3.45411089332236	4.68093533591868e-06	0.000120111863981584	ENST00000519902.1|ENSG00000228451.3|OTTHUMG00000163945.1|OTTHUMT00000376512.1|SDAD1P1-002|SDAD1P1|3174|processed_transcript|
ATP6V0B	protein_coding	1.27234584170486	4.68786112066537e-06	0.000120218819656781	ENST00000472174.6|ENSG00000117410.13|OTTHUMG00000008298.3|OTTHUMT00000022854.2|ATP6V0B-001|ATP6V0B|1298|protein_coding|
SERPINE2	protein_coding	2.6984858265401	4.70182649405774e-06	0.00012050607162548	ENST00000258405.8|ENSG00000135919.12|OTTHUMG00000133163.7|OTTHUMT00000256865.2|SERPINE2-001|SERPINE2|2195|protein_coding|
ABHD4	protein_coding	0.963075645101276	4.72736842595054e-06	0.000121089514628519	ENST00000428304.6|ENSG00000100439.10|OTTHUMG00000028686.7|OTTHUMT00000071623.5|ABHD4-001|ABHD4|3366|protein_coding|
UTP20	protein_coding	-1.40276013257566	4.74029918336389e-06	0.000121278217839162	ENST00000261637.4|ENSG00000120800.4|OTTHUMG00000170270.1|OTTHUMT00000408242.1|UTP20-001|UTP20|9025|protein_coding|
ABAT	protein_coding	3.6747090356346	4.73755178270692e-06	0.000121278217839162	ENST00000268251.12|ENSG00000183044.11|OTTHUMG00000048201.5|OTTHUMT00000109648.2|ABAT-001|ABAT|4836|protein_coding|
SET	protein_coding	-1.70490124649004	4.78866220244751e-06	0.00012244370520698	ENST00000372692.8|ENSG00000119335.16|OTTHUMG00000020755.4|OTTHUMT00000054476.2|SET-001|SET|2850|protein_coding|
TRIP6	protein_coding	-1.36803902871116	4.81708011804137e-06	0.000123098138819538	ENST00000200457.8|ENSG00000087077.13|OTTHUMG00000157029.4|OTTHUMT00000347151.2|TRIP6-001|TRIP6|1942|protein_coding|
TNPO3	protein_coding	2.48498858845659	4.82064728024909e-06	0.000123117128781335	ENST00000482320.5|ENSG00000064419.13|OTTHUMG00000158409.3|OTTHUMT00000350930.3|TNPO3-002|TNPO3|3585|protein_coding|
PCLAF	protein_coding	-1.54319241618377	4.82757907987593e-06	0.000123221977497817	ENST00000300035.8|ENSG00000166803.11|OTTHUMG00000133017.4|OTTHUMT00000256603.2|PCLAF-001|PCLAF|2194|protein_coding|
DLGAP1-AS1	antisense	1.50289323675074	4.90260796684754e-06	0.000124990699954787	ENST00000317114.1|ENSG00000177337.7|OTTHUMG00000177863.2|OTTHUMT00000439283.1|DLGAP1-AS1-001|DLGAP1-AS1|1966|antisense|
ZNF559	protein_coding	1.4912542715733	4.90151644954704e-06	0.000124990699954787	ENST00000317221.11|ENSG00000188321.13|OTTHUMG00000179942.5|OTTHUMT00000449015.1|ZNF559-001|ZNF559|2732|protein_coding|
GPI	protein_coding	-0.655187190803745	4.94169723201526e-06	0.000125913636777871	ENST00000588991.6|ENSG00000105220.14|OTTHUMG00000182087.7|OTTHUMT00000451688.3|GPI-002|GPI|2021|protein_coding|
DENND6B	retained_intron	3.00784051974051	4.96055920283387e-06	0.000126320408298333	ENST00000495607.5|ENSG00000205593.11|OTTHUMG00000150210.6|OTTHUMT00000316854.1|DENND6B-002|DENND6B|2450|retained_intron|
GGH	retained_intron	0.877738896003077	4.98987566846829e-06	0.000126992772704345	ENST00000520609.5|ENSG00000137563.11|OTTHUMG00000164365.3|OTTHUMT00000378454.2|GGH-002|GGH|1109|retained_intron|
BUB3	protein_coding	-1.05164894782695	5.03492962304819e-06	0.000128064639350297	ENST00000407911.2|ENSG00000154473.17|OTTHUMG00000019197.4|OTTHUMT00000050839.2|BUB3-005|BUB3|895|protein_coding|
TACC3	retained_intron	-1.44497290249393	5.04483981132841e-06	0.000128241887122259	ENST00000404054.3|ENSG00000013810.18|OTTHUMG00000089535.20|OTTHUMT00000473418.1|TACC3-012|TACC3|2771|retained_intron|
TMEM132A	protein_coding	1.52366794881492	5.17798709941779e-06	0.000131396697081617	ENST00000005286.8|ENSG00000006118.14|OTTHUMG00000167803.2|OTTHUMT00000396353.1|TMEM132A-002|TMEM132A|3480|protein_coding|
ZNF235	protein_coding	2.04180464731078	5.17481011805895e-06	0.000131396697081617	ENST00000291182.8|ENSG00000159917.15|OTTHUMG00000182353.2|OTTHUMT00000460732.1|ZNF235-001|ZNF235|3188|protein_coding|
ANKRD54	processed_transcript	3.13380218900865	5.17762127614972e-06	0.000131396697081617	ENST00000609706.1|ENSG00000100124.14|OTTHUMG00000150663.5|OTTHUMT00000472269.1|ANKRD54-014|ANKRD54|1140|processed_transcript|
BMS1	protein_coding	-0.564635257308005	5.19555664183132e-06	0.000131689236835627	ENST00000374518.5|ENSG00000165733.7|OTTHUMG00000018020.2|OTTHUMT00000047690.2|BMS1-001|BMS1|7753|protein_coding|
RPAP2	processed_transcript	-1.1785293258849	5.19336975648859e-06	0.000131689236835627	ENST00000484158.1|ENSG00000122484.8|OTTHUMG00000010288.2|OTTHUMT00000028369.1|RPAP2-002|RPAP2|1038|processed_transcript|
EIF4H	protein_coding	-0.542060955566032	5.2202157647812e-06	0.000132237377386055	ENST00000353999.6|ENSG00000106682.14|OTTHUMG00000023025.4|OTTHUMT00000252376.1|EIF4H-002|EIF4H|2503|protein_coding|
DESI2	protein_coding	-0.703374457107691	5.23416897283862e-06	0.000132513838873329	ENST00000302550.15|ENSG00000121644.18|OTTHUMG00000040398.2|OTTHUMT00000097168.1|DESI2-001|DESI2|4208|protein_coding|
ZNF701	protein_coding	2.67001566854834	5.28298553093995e-06	0.000133672105169389	ENST00000391785.7|ENSG00000167562.12|OTTHUMG00000182754.2|OTTHUMT00000463466.1|ZNF701-001|ZNF701|2634|protein_coding|
TLR6	protein_coding	3.51100574099637	5.29914232860425e-06	0.000134003137446538	ENST00000381950.1|ENSG00000174130.12|OTTHUMG00000128579.4|OTTHUMT00000250431.1|TLR6-001|TLR6|2938|protein_coding|
TACC3	retained_intron	-1.60666870506323	5.341635034784e-06	0.000134999374479097	ENST00000484264.1|ENSG00000013810.18|OTTHUMG00000089535.20|OTTHUMT00000358063.1|TACC3-009|TACC3|551|retained_intron|
CSTF3	protein_coding	-1.11979905369836	5.38399231440309e-06	0.000135991036465074	ENST00000323959.8|ENSG00000176102.11|OTTHUMG00000166268.2|OTTHUMT00000388801.1|CSTF3-001|CSTF3|2797|protein_coding|
CKS1B	protein_coding	-1.66377392063339	5.42238579647059e-06	0.000136881488814668	ENST00000368439.5|ENSG00000173207.12|OTTHUMG00000037413.3|OTTHUMT00000091079.1|CKS1B-002|CKS1B|912|protein_coding|
MYC	protein_coding	0.948259105015465	5.43270725284768e-06	0.000137062676733303	ENST00000621592.5|ENSG00000136997.16|OTTHUMG00000128475.7|OTTHUMT00000250277.6|MYC-001|MYC|2366|protein_coding|
PDGFRB	protein_coding	2.16382737207315	5.43799687599817e-06	0.000137116779529217	ENST00000261799.8|ENSG00000113721.13|OTTHUMG00000130053.4|OTTHUMT00000252332.1|PDGFRB-001|PDGFRB|5717|protein_coding|
GDF15	protein_coding	2.83134949869015	5.50888922039458e-06	0.000138824008353943	ENST00000595973.2|ENSG00000130513.6|OTTHUMG00000183360.6|OTTHUMT00000471888.2|GDF15-005|GDF15|890|protein_coding|
CYP2J2	protein_coding	1.79631285377189	5.52515880270322e-06	0.000139153566240699	ENST00000371204.3|ENSG00000134716.9|OTTHUMG00000008991.2|OTTHUMT00000024940.1|CYP2J2-001|CYP2J2|1896|protein_coding|
LINC00862	lincRNA	2.25003200842175	5.53392238982488e-06	0.00013929381091617	ENST00000637098.1|ENSG00000203721.6|OTTHUMG00000035722.3|OTTHUMT00000489643.1|LINC00862-003|LINC00862|1400|lincRNA|
NUTF2	protein_coding	-0.611554492542997	5.56840958632695e-06	0.000140081006535205	ENST00000569436.6|ENSG00000102898.11|OTTHUMG00000137540.6|OTTHUMT00000422103.2|NUTF2-003|NUTF2|1119|protein_coding|
GTPBP2	protein_coding	1.55346712533218	5.5951298426527e-06	0.000140672018812161	ENST00000432918.5|ENSG00000172432.18|OTTHUMG00000014744.12|OTTHUMT00000040673.1|GTPBP2-005|GTPBP2|1850|protein_coding|
ITGAX	retained_intron	3.48649772929688	5.61591323369887e-06	0.000141113171951779	ENST00000571644.1|ENSG00000140678.16|OTTHUMG00000132465.4|OTTHUMT00000438811.1|ITGAX-005|ITGAX|4382|retained_intron|
MMP15	protein_coding	1.99943080305772	5.62717757164379e-06	0.000141314765791119	ENST00000219271.3|ENSG00000102996.4|OTTHUMG00000133466.2|OTTHUMT00000257342.1|MMP15-001|MMP15|4250|protein_coding|
NPAS1	protein_coding	3.5490289241686	5.63592618884921e-06	0.000141452986833086	ENST00000439365.6|ENSG00000130751.9|OTTHUMG00000183440.1|OTTHUMT00000466661.1|NPAS1-004|NPAS1|1341|protein_coding|
FCHSD1	protein_coding	2.4105407028431	5.64291020747101e-06	0.000141546785618473	ENST00000522783.5|ENSG00000197948.10|OTTHUMG00000163762.4|OTTHUMT00000375287.2|FCHSD1-005|FCHSD1|2477|protein_coding|
MPRIP	protein_coding	-0.875597680148465	5.64792879377641e-06	0.000141591203964046	ENST00000341712.8|ENSG00000133030.20|OTTHUMG00000059276.10|OTTHUMT00000131587.1|MPRIP-002|MPRIP|3846|protein_coding|
GTPBP2	protein_coding	1.19837618484413	5.69444897902868e-06	0.000142675400971112	ENST00000307126.9|ENSG00000172432.18|OTTHUMG00000014744.12|OTTHUMT00000040679.1|GTPBP2-011|GTPBP2|2933|protein_coding|
MFSD2B	retained_intron	-1.27637036744821	5.74991715894327e-06	0.00014398241726668	ENST00000495018.1|ENSG00000205639.9|OTTHUMG00000090819.2|OTTHUMT00000324308.1|MFSD2B-002|MFSD2B|1156|retained_intron|
MAP4	protein_coding	-0.643720908481113	5.76378965877326e-06	0.000144246942573983	ENST00000395734.7|ENSG00000047849.21|OTTHUMG00000156828.7|OTTHUMT00000346090.1|MAP4-006|MAP4|5590|protein_coding|
NUDCD1	protein_coding	-1.13224276958607	5.78031436341543e-06	0.000144577501427114	ENST00000239690.8|ENSG00000120526.10|OTTHUMG00000164931.1|OTTHUMT00000380996.1|NUDCD1-001|NUDCD1|4217|protein_coding|
SRGAP3	protein_coding	2.6891642822214	5.94799257315849e-06	0.000148686172144161	ENST00000383836.7|ENSG00000196220.15|OTTHUMG00000090589.11|OTTHUMT00000207137.3|SRGAP3-001|SRGAP3|8656|protein_coding|
CBX5	protein_coding	-1.20784691818573	5.97539733309291e-06	0.00014928562872981	ENST00000209875.8|ENSG00000094916.15|OTTHUMG00000169700.2|OTTHUMT00000405467.1|CBX5-002|CBX5|11528|protein_coding|
JTB	protein_coding	-0.925147207006448	6.00748702734493e-06	0.000149915514850675	ENST00000271843.8|ENSG00000143543.14|OTTHUMG00000036590.3|OTTHUMT00000088996.1|JTB-001|JTB|1287|protein_coding|
LRR1	nonsense_mediated_decay	-1.52052531458284	6.00488178380912e-06	0.000149915514850675	ENST00000554869.5|ENSG00000165501.16|OTTHUMG00000140273.3|OTTHUMT00000410792.1|LRR1-003|LRR1|1886|nonsense_mediated_decay|
BOD1	protein_coding	-0.66211322226536	6.13852142591734e-06	0.000153097814693531	ENST00000311086.8|ENSG00000145919.10|OTTHUMG00000130540.4|OTTHUMT00000252963.1|BOD1-001|BOD1|1562|protein_coding|
SNORD3B-2	snoRNA	3.01835061089026	6.17305456594059e-06	0.000153871061667665	ENST00000571722.3|ENSG00000262074.6|OTTHUMG00000178152.3|OTTHUMT00000440775.3|SNORD3B-2-001|SNORD3B-2|791|snoRNA|
NDUFAB1	protein_coding	-0.91782064571108	6.23866509778526e-06	0.000155063194756583	ENST00000007516.7|ENSG00000004779.9|OTTHUMG00000096985.5|OTTHUMT00000214058.1|NDUFAB1-001|NDUFAB1|717|protein_coding|
CALR	protein_coding	-0.779488454915667	6.23244093571677e-06	0.000155063194756583	ENST00000316448.9|ENSG00000179218.13|OTTHUMG00000180574.2|OTTHUMT00000451952.1|CALR-001|CALR|1903|protein_coding|
PHACTR4	protein_coding	-1.07536834781669	6.23532728096786e-06	0.000155063194756583	ENST00000373839.7|ENSG00000204138.12|OTTHUMG00000003541.7|OTTHUMT00000009868.5|PHACTR4-001|PHACTR4|6190|protein_coding|
AES	protein_coding	-1.90530873239333	6.23144885138433e-06	0.000155063194756583	ENST00000586742.5|ENSG00000104964.14|OTTHUMG00000180567.4|OTTHUMT00000452153.1|AES-004|AES|1666|protein_coding|
RP11-713M15.2	antisense	2.62902764330925	6.23352134165765e-06	0.000155063194756583	ENST00000605955.1|ENSG00000272502.1|OTTHUMG00000185517.1|OTTHUMT00000470636.1|RP11-713M15.2-001|RP11-713M15.2|1141|antisense|
NUP54	protein_coding	-1.13279411219942	6.25059003072113e-06	0.000155271067224683	ENST00000264883.7|ENSG00000138750.14|OTTHUMG00000130098.4|OTTHUMT00000252402.3|NUP54-001|NUP54|2367|protein_coding|
KDELR2	protein_coding	-0.592391505416721	6.27626394688316e-06	0.000155820047282641	ENST00000258739.8|ENSG00000136240.9|OTTHUMG00000023103.4|OTTHUMT00000059424.2|KDELR2-001|KDELR2|2884|protein_coding|
KIF20A	nonsense_mediated_decay	-3.44982796458924	6.31622649829713e-06	0.00015672294275456	ENST00000502338.1|ENSG00000112984.11|OTTHUMG00000129195.3|OTTHUMT00000373085.1|KIF20A-007|KIF20A|600|nonsense_mediated_decay|
FAM187A	protein_coding	3.42308914397022	6.33644489317697e-06	0.000157135182914075	ENST00000412523.3|ENSG00000214447.4|OTTHUMG00000154266.1|-|FAM187A-201|FAM187A|1748|protein_coding|
LINC01270	lincRNA	1.59225454695424	6.3408443469478e-06	0.00015715488922657	ENST00000371639.7|ENSG00000203999.8|OTTHUMG00000032719.1|OTTHUMT00000079678.1|LINC01270-001|LINC01270|2281|lincRNA|
MROH1	protein_coding	3.390661977984	6.34732382348026e-06	0.000157226096254799	ENST00000326134.9|ENSG00000179832.17|OTTHUMG00000165781.1|-|MROH1-201|MROH1|5183|protein_coding|
CLSTN3	protein_coding	1.5229480537457	6.35479195594796e-06	0.000157321697962241	ENST00000266546.10|ENSG00000139182.13|OTTHUMG00000168167.3|OTTHUMT00000398560.2|CLSTN3-001|CLSTN3|4185|protein_coding|
LINC00886	lincRNA	2.10216840017607	6.42483515724409e-06	0.000158965444673787	ENST00000472943.5|ENSG00000240875.5|OTTHUMG00000158647.1|OTTHUMT00000351622.1|LINC00886-001|LINC00886|3306|lincRNA|
PRPS1	protein_coding	-0.774013811338976	6.43679008506966e-06	0.000159170902183038	ENST00000372435.8|ENSG00000147224.10|OTTHUMG00000022167.1|OTTHUMT00000057840.1|PRPS1-001|PRPS1|2073|protein_coding|
LINC01588	lincRNA	2.5408035437128	6.44673309224356e-06	0.000159326403565448	ENST00000529902.2|ENSG00000214900.9|OTTHUMG00000171567.4|OTTHUMT00000395721.1|LINC01588-010|LINC01588|4279|lincRNA|
SACM1L	protein_coding	-0.677891636397722	6.57625322169229e-06	0.000162358245681693	ENST00000389061.9|ENSG00000211456.10|OTTHUMG00000156653.6|OTTHUMT00000345065.2|SACM1L-001|SACM1L|3723|protein_coding|
FAM227A	protein_coding	2.57097149677812	6.57685709408823e-06	0.000162358245681693	ENST00000535113.5|ENSG00000184949.15|OTTHUMG00000151133.6|-|FAM227A-201|FAM227A|10322|protein_coding|
RP5-991G20.1	antisense	1.35920107519357	6.65537561665863e-06	0.00016420359670846	ENST00000563328.4|ENSG00000259768.5|OTTHUMG00000172559.5|OTTHUMT00000421937.4|RP5-991G20.1-001|RP5-991G20.1|4842|antisense|
ATG7	protein_coding	-3.32227124254843	6.66898251916088e-06	0.000164353285418506	ENST00000354956.9|ENSG00000197548.12|OTTHUMG00000129740.21|OTTHUMT00000339095.2|ATG7-004|ATG7|2296|protein_coding|
PPP2R1B	protein_coding	-0.859012002137612	6.66635205360839e-06	0.000164353285418506	ENST00000527614.5|ENSG00000137713.15|OTTHUMG00000166741.3|OTTHUMT00000391298.1|PPP2R1B-001|PPP2R1B|5587|protein_coding|
PGAM5	protein_coding	-1.06820311390724	6.71438323850679e-06	0.000165378673257594	ENST00000498926.6|ENSG00000247077.6|OTTHUMG00000168021.2|OTTHUMT00000397562.2|PGAM5-005|PGAM5|2834|protein_coding|
AHSA1	protein_coding	-0.977444639169135	6.76263563241587e-06	0.000166473101654886	ENST00000216479.7|ENSG00000100591.7|OTTHUMG00000171539.2|OTTHUMT00000414017.1|AHSA1-001|AHSA1|1402|protein_coding|
DPCD	protein_coding	1.79662637436853	6.79165898128307e-06	0.000167093208209942	ENST00000370151.8|ENSG00000166171.12|OTTHUMG00000018934.2|OTTHUMT00000049958.2|DPCD-001|DPCD|858|protein_coding|
IGBP1	protein_coding	0.775186213823444	6.79622529860863e-06	0.000167111245413504	ENST00000356413.4|ENSG00000089289.15|OTTHUMG00000021767.1|OTTHUMT00000057053.1|IGBP1-002|IGBP1|1666|protein_coding|
PODXL	nonsense_mediated_decay	-0.93272336126608	6.85687070958941e-06	0.000168507404427993	ENST00000446198.5|ENSG00000128567.16|OTTHUMG00000154918.4|OTTHUMT00000337625.1|PODXL-003|PODXL|6170|nonsense_mediated_decay|
SGSM2	protein_coding	-1.58658325592079	6.88911262775053e-06	0.000169204368517979	ENST00000268989.7|ENSG00000141258.12|OTTHUMG00000177637.11|OTTHUMT00000438185.3|SGSM2-002|SGSM2|4863|protein_coding|
PRC1	protein_coding	-1.95002362322363	7.03554122326796e-06	0.000172606333803934	ENST00000556972.6|ENSG00000198901.13|OTTHUMG00000171685.7|OTTHUMT00000414759.2|PRC1-012|PRC1|728|protein_coding|
PEG10	protein_coding	1.52639899659945	7.03329925348635e-06	0.000172606333803934	ENST00000615790.4|ENSG00000242265.5|OTTHUMG00000155578.5|OTTHUMT00000476334.1|PEG10-007|PEG10|6394|protein_coding|
EIF1	retained_intron	1.49198517575487	7.06055241543906e-06	0.000173122521430529	ENST00000462917.1|ENSG00000173812.10|OTTHUMG00000133492.5|OTTHUMT00000257391.1|EIF1-002|EIF1|2170|retained_intron|
CAPN6	protein_coding	2.25852524935739	7.08276697886111e-06	0.000173285612861837	ENST00000324068.1|ENSG00000077274.8|OTTHUMG00000022203.1|OTTHUMT00000057922.1|CAPN6-001|CAPN6|3568|protein_coding|
RPL14	retained_intron	-0.651637148492828	7.08707789092247e-06	0.000173285612861837	ENST00000479563.5|ENSG00000188846.13|OTTHUMG00000156046.6|OTTHUMT00000342890.1|RPL14-003|RPL14|794|retained_intron|
RCSD1	protein_coding	-1.73318179565224	7.08151257665937e-06	0.000173285612861837	ENST00000537350.5|ENSG00000198771.10|OTTHUMG00000035318.2|-|RCSD1-201|RCSD1|3044|protein_coding|
FMN1	protein_coding	1.750255330986	7.08018307799885e-06	0.000173285612861837	ENST00000616417.4|ENSG00000248905.8|OTTHUMG00000172201.4|-|FMN1-201|FMN1|13529|protein_coding|
SAMD9	protein_coding	1.42423896778883	7.08465326639662e-06	0.000173285612861837	ENST00000620985.4|ENSG00000205413.7|OTTHUMG00000155809.3|-|SAMD9-201|SAMD9|6754|protein_coding|
SEC23IP	processed_transcript	-3.60698858793091	7.13253055166288e-06	0.000174299216328641	ENST00000475542.1|ENSG00000107651.12|OTTHUMG00000019161.3|OTTHUMT00000050694.1|SEC23IP-007|SEC23IP|552|processed_transcript|
ZNF320	protein_coding	1.45009081672562	7.14297930007454e-06	0.000174456765022997	ENST00000391781.6|ENSG00000182986.12|OTTHUMG00000182797.4|-|ZNF320-201|ZNF320|6074|protein_coding|
PLCL1	protein_coding	3.01634784288468	7.17286609052478e-06	0.00017508861706748	ENST00000428675.5|ENSG00000115896.15|OTTHUMG00000132750.8|OTTHUMT00000340210.1|PLCL1-006|PLCL1|5125|protein_coding|
CDC20	processed_transcript	-2.17164464993229	7.20430138291726e-06	0.0001756592411016	ENST00000482046.1|ENSG00000117399.13|OTTHUMG00000007420.2|OTTHUMT00000019490.2|CDC20-004|CDC20|422|processed_transcript|
SPAG5	retained_intron	-1.77932221291424	7.20174163045322e-06	0.0001756592411016	ENST00000581133.5|ENSG00000076382.16|OTTHUMG00000166586.26|OTTHUMT00000445965.22|SPAG5-011|SPAG5|743|retained_intron|
CLPX	retained_intron	-3.45101901099916	7.29998636873787e-06	0.00017789279247149	ENST00000560166.1|ENSG00000166855.9|OTTHUMG00000133139.4|OTTHUMT00000418170.1|CLPX-007|CLPX|563|retained_intron|
CITED2	protein_coding	1.37141063255027	7.35011525643578e-06	0.000179014315485796	ENST00000537332.2|ENSG00000164442.9|OTTHUMG00000015691.2|-|CITED2-202|CITED2|1780|protein_coding|
CENPV	nonsense_mediated_decay	-1.57581226361906	7.44316683809583e-06	0.00018117939780772	ENST00000476243.5|ENSG00000166582.9|OTTHUMG00000059345.4|OTTHUMT00000131878.3|CENPV-002|CENPV|1770|nonsense_mediated_decay|
METAP2	protein_coding	-0.70267337666112	7.50458560029712e-06	0.000182572496557228	ENST00000323666.9|ENSG00000111142.13|OTTHUMG00000170280.2|OTTHUMT00000408296.1|METAP2-001|METAP2|3601|protein_coding|
ACTN4	processed_transcript	-1.1432772601639	7.54964078326696e-06	0.000183566168202625	ENST00000495553.1|ENSG00000130402.11|OTTHUMG00000137382.3|OTTHUMT00000268092.1|ACTN4-002|ACTN4|586|processed_transcript|
GEM	protein_coding	1.16194808896435	7.59208689595186e-06	0.000184495329050121	ENST00000297596.2|ENSG00000164949.7|OTTHUMG00000164392.3|OTTHUMT00000378566.1|GEM-001|GEM|2208|protein_coding|
BTG1	protein_coding	3.55744753884912	7.60147506423505e-06	0.000184620560947293	ENST00000552315.1|ENSG00000133639.4|OTTHUMG00000170092.4|OTTHUMT00000407229.3|BTG1-003|BTG1|504|protein_coding|
SBSN	protein_coding	3.48199534088175	7.61035714484376e-06	0.000184733368645105	ENST00000452271.6|ENSG00000189001.10|OTTHUMG00000048102.5|OTTHUMT00000109463.3|SBSN-002|SBSN|1945|protein_coding|
PRELID1	protein_coding	-1.08537124967405	7.61766203630514e-06	0.000184807787498475	ENST00000303204.8|ENSG00000169230.9|OTTHUMG00000130847.3|OTTHUMT00000253414.1|PRELID1-001|PRELID1|1261|protein_coding|
RP11-93H12.4	antisense	3.50613715141272	7.68052144562705e-06	0.000186229150691633	ENST00000474115.2|ENSG00000270002.1|OTTHUMG00000018648.2|OTTHUMT00000049150.2|RP11-93H12.4-001|RP11-93H12.4|2619|antisense|
CDKN1A	protein_coding	2.22352959583931	7.74403969340723e-06	0.000187664899651908	ENST00000244741.9|ENSG00000124762.13|OTTHUMG00000014603.3|OTTHUMT00000040354.1|CDKN1A-001|CDKN1A|2180|protein_coding|
TRAPPC6B	protein_coding	0.929057730998613	7.77422677172045e-06	0.000188291772411069	ENST00000330149.9|ENSG00000182400.14|OTTHUMG00000140259.4|OTTHUMT00000276775.1|TRAPPC6B-002|TRAPPC6B|3242|protein_coding|
RP11-244O19.1	sense_overlapping	-1.86454178254702	7.78763623122744e-06	0.000188511820731033	ENST00000567068.1|ENSG00000261534.1|OTTHUMG00000175795.1|OTTHUMT00000431084.1|RP11-244O19.1-001|RP11-244O19.1|3779|sense_overlapping|
FABP4	nonsense_mediated_decay	2.58518039496644	7.80154842420399e-06	0.00018874378751476	ENST00000522659.1|ENSG00000170323.8|OTTHUMG00000164602.2|OTTHUMT00000379370.2|FABP4-004|FABP4|627|nonsense_mediated_decay|
TRIM24	protein_coding	-1.0469580733464	7.83362886280274e-06	0.000189414799724209	ENST00000415680.6|ENSG00000122779.17|OTTHUMG00000155820.4|OTTHUMT00000341820.1|TRIM24-007|TRIM24|3799|protein_coding|
DNMT3B	protein_coding	-3.04652513975382	7.84284315672739e-06	0.000189532477971556	ENST00000348286.6|ENSG00000088305.18|OTTHUMG00000032226.4|OTTHUMT00000078645.1|DNMT3B-003|DNMT3B|4048|protein_coding|
RP11-255G12.3	lincRNA	3.1320491999294	7.84892394965891e-06	0.000189574342664449	ENST00000556762.1|ENSG00000258808.1|OTTHUMG00000171074.1|OTTHUMT00000411553.1|RP11-255G12.3-001|RP11-255G12.3|572|lincRNA|
HP1BP3	protein_coding	-0.911044100298847	7.89862708540079e-06	0.000190669184061535	ENST00000312239.9|ENSG00000127483.17|OTTHUMG00000002622.7|OTTHUMT00000007457.2|HP1BP3-001|HP1BP3|3938|protein_coding|
RASSF6	protein_coding	2.95505960919864	7.90466449286055e-06	0.000190709326635721	ENST00000307439.9|ENSG00000169435.13|OTTHUMG00000130007.2|OTTHUMT00000252278.2|RASSF6-001|RASSF6|5994|protein_coding|
GNA11	protein_coding	-3.48192473875824	7.93354930382811e-06	0.00019130034040359	ENST00000587636.1|ENSG00000088256.8|OTTHUMG00000180631.6|OTTHUMT00000452302.1|GNA11-007|GNA11|733|protein_coding|
CDH24	protein_coding	1.34801042711956	7.95889435919641e-06	0.000191805394407699	ENST00000397359.7|ENSG00000139880.19|OTTHUMG00000028715.7|-|CDH24-201|CDH24|3552|protein_coding|
PCIF1	protein_coding	-1.19760596737536	8.01794418261534e-06	0.000193121709715634	ENST00000372409.7|ENSG00000100982.11|OTTHUMG00000032635.3|OTTHUMT00000079550.1|PCIF1-001|PCIF1|2747|protein_coding|
MSH6	protein_coding	-3.24599604136641	8.04784474197527e-06	0.00019373486436839	ENST00000411819.1|ENSG00000116062.14|OTTHUMG00000129129.10|OTTHUMT00000323719.2|MSH6-006|MSH6|548|protein_coding|
RSPH3	protein_coding	1.89787628242711	8.10099764138885e-06	0.000194906784312355	ENST00000367069.6|ENSG00000130363.11|OTTHUMG00000015924.2|OTTHUMT00000042893.2|RSPH3-001|RSPH3|6561|protein_coding|
NCBP3	retained_intron	-1.16663146608964	8.13634696353012e-06	0.000195649300729211	ENST00000575815.5|ENSG00000074356.16|OTTHUMG00000177672.3|OTTHUMT00000438384.1|NCBP3-002|NCBP3|4096|retained_intron|
PIF1	retained_intron	-3.35514252064531	8.17652264201305e-06	0.000196506990684234	ENST00000560504.1|ENSG00000140451.12|OTTHUMG00000132974.3|OTTHUMT00000418140.1|PIF1-003|PIF1|1114|retained_intron|
SH3PXD2A	protein_coding	-0.721375708180596	8.21920111660695e-06	0.000197315138700218	ENST00000369774.8|ENSG00000107957.16|OTTHUMG00000018997.2|OTTHUMT00000050178.1|SH3PXD2A-001|SH3PXD2A|11468|protein_coding|
SLC2A1	protein_coding	-0.960460119215928	8.21469512926864e-06	0.000197315138700218	ENST00000426263.7|ENSG00000117394.20|OTTHUMG00000007657.10|OTTHUMT00000020358.3|SLC2A1-001|SLC2A1|3667|protein_coding|
MATN3	protein_coding	3.15514117522016	8.26452047648403e-06	0.000198293910122618	ENST00000421259.2|ENSG00000132031.12|OTTHUMG00000151788.1|-|MATN3-201|MATN3|1443|protein_coding|
ID3	protein_coding	-1.44486107125447	8.31924760117197e-06	0.000199497204851867	ENST00000374561.5|ENSG00000117318.8|OTTHUMG00000003229.2|OTTHUMT00000008904.1|ID3-001|ID3|1251|protein_coding|
NABP1	retained_intron	1.94156851327977	8.32932097038557e-06	0.000199628959332012	ENST00000462712.5|ENSG00000173559.12|OTTHUMG00000132720.5|OTTHUMT00000334786.1|NABP1-008|NABP1|961|retained_intron|
SYNCRIP	protein_coding	-1.12225667578914	8.37677174928969e-06	0.00020065590174837	ENST00000444272.1|ENSG00000135316.17|OTTHUMG00000015141.4|OTTHUMT00000041398.2|SYNCRIP-003|SYNCRIP|610|protein_coding|
NEIL3	protein_coding	-1.08095488854201	8.40869816061364e-06	0.000201310052174691	ENST00000264596.3|ENSG00000109674.3|OTTHUMG00000160722.1|OTTHUMT00000361914.1|NEIL3-001|NEIL3|2408|protein_coding|
TGM2	retained_intron	2.06939908319493	8.42156984883986e-06	0.00020150755166302	ENST00000469269.1|ENSG00000198959.11|OTTHUMG00000032437.4|OTTHUMT00000276742.1|TGM2-007|TGM2|3467|retained_intron|
ZFP62	protein_coding	1.12931596912661	8.49060818330017e-06	0.00020304802762433	ENST00000512132.5|ENSG00000196670.13|OTTHUMG00000162273.4|OTTHUMT00000368351.3|ZFP62-001|ZFP62|4010|protein_coding|
RANGAP1	protein_coding	-0.591747282543558	8.53345089755152e-06	0.000203960704676347	ENST00000356244.7|ENSG00000100401.19|OTTHUMG00000150940.12|OTTHUMT00000320603.1|RANGAP1-001|RANGAP1|3060|protein_coding|
RP11-382B18.1	TEC	1.41701654648835	8.54429220268716e-06	0.00020410792485937	ENST00000623470.1|ENSG00000279417.1|OTTHUMG00000175644.1|OTTHUMT00000430699.1|RP11-382B18.1-001|RP11-382B18.1|3930|TEC|
TMC6	protein_coding	1.82422170375254	8.56249529404407e-06	0.000204430747447506	ENST00000590602.5|ENSG00000141524.15|OTTHUMG00000177466.6|OTTHUMT00000437146.1|TMC6-007|TMC6|5268|protein_coding|
TANGO6	protein_coding	-1.02490859998718	8.57961633348034e-06	0.000204727396647186	ENST00000261778.1|ENSG00000103047.7|OTTHUMG00000176743.3|OTTHUMT00000433471.2|TANGO6-001|TANGO6|4816|protein_coding|
TMED2	protein_coding	-0.726225571066528	8.63711555571006e-06	0.000205986701185304	ENST00000262225.7|ENSG00000086598.10|OTTHUMG00000168694.3|OTTHUMT00000400606.2|TMED2-001|TMED2|2560|protein_coding|
SYT7	protein_coding	2.86624816586451	8.64619397508505e-06	0.000206090471589835	ENST00000263846.8|ENSG00000011347.9|OTTHUMG00000168199.2|OTTHUMT00000398733.1|SYT7-001|SYT7|4854|protein_coding|
GNA11	protein_coding	-0.747974920633355	8.65561667905824e-06	0.000206202330459138	ENST00000078429.8|ENSG00000088256.8|OTTHUMG00000180631.6|OTTHUMT00000452261.3|GNA11-001|GNA11|4147|protein_coding|
PPP1R12C	protein_coding	1.25031358755622	8.67489342207722e-06	0.000206548691222763	ENST00000592993.1|ENSG00000125503.12|OTTHUMG00000180540.3|OTTHUMT00000451817.1|PPP1R12C-006|PPP1R12C|2269|protein_coding|
VANGL1	protein_coding	-0.893045493310242	8.82105976704146e-06	0.000209914258517434	ENST00000355485.6|ENSG00000173218.14|OTTHUMG00000011971.2|-|VANGL1-201|VANGL1|8691|protein_coding|
ARHGAP1	protein_coding	-0.753263337802121	8.85163371078375e-06	0.000210481486467547	ENST00000311956.8|ENSG00000175220.11|OTTHUMG00000166567.2|OTTHUMT00000390472.1|ARHGAP1-001|ARHGAP1|3375|protein_coding|
IVNS1ABP	protein_coding	-1.24380898104301	8.85937993549751e-06	0.000210481486467547	ENST00000367498.7|ENSG00000116679.15|OTTHUMG00000035384.1|OTTHUMT00000085774.1|IVNS1ABP-001|IVNS1ABP|4199|protein_coding|
NOP14-AS1	antisense	1.79089457321519	8.85703702180626e-06	0.000210481486467547	ENST00000515194.5|ENSG00000249673.6|OTTHUMG00000160136.3|OTTHUMT00000358161.1|NOP14-AS1-008|NOP14-AS1|3860|antisense|
DEPDC1	retained_intron	-1.99716485898697	8.88998825158899e-06	0.000211093642601456	ENST00000488146.5|ENSG00000024526.16|OTTHUMG00000009212.4|OTTHUMT00000025517.1|DEPDC1-005|DEPDC1|2658|retained_intron|
DNAJB9	protein_coding	1.45508943840587	8.91595244672714e-06	0.000211594917184277	ENST00000249356.3|ENSG00000128590.4|OTTHUMG00000154866.1|OTTHUMT00000337414.1|DNAJB9-001|DNAJB9|2715|protein_coding|
DOCK1	protein_coding	-0.841203271458542	8.9469387959826e-06	0.000212104251218087	ENST00000280333.9|ENSG00000150760.12|OTTHUMG00000019249.4|OTTHUMT00000050979.2|DOCK1-001|DOCK1|6797|protein_coding|
DST	protein_coding	1.32136048937789	8.94714464606989e-06	0.000212104251218087	ENST00000370765.10|ENSG00000151914.19|OTTHUMG00000014913.19|OTTHUMT00000041027.2|DST-010|DST|8999|protein_coding|
HGH1	retained_intron	-1.89668346575202	8.98090500671409e-06	0.000212788877539515	ENST00000534255.1|ENSG00000235173.6|OTTHUMG00000165246.1|OTTHUMT00000382928.1|HGH1-004|HGH1|1791|retained_intron|
ZNF221	protein_coding	3.56430985387434	9.02402066541431e-06	0.000213694299255514	ENST00000587682.5|ENSG00000159905.14|OTTHUMG00000182214.3|OTTHUMT00000460067.3|ZNF221-001|ZNF221|2034|protein_coding|
COMMD3	retained_intron	3.55340735807815	9.05110068266313e-06	0.00021421921029391	ENST00000463688.6|ENSG00000148444.15|OTTHUMG00000017806.3|OTTHUMT00000047172.2|COMMD3-014|COMMD3|1407|retained_intron|
CCT3	protein_coding	-0.661386417586349	9.09594963539515e-06	0.000215163874283607	ENST00000368259.6|ENSG00000163468.14|OTTHUMG00000024061.7|OTTHUMT00000387013.1|CCT3-017|CCT3|1815|protein_coding|
KARS	protein_coding	-0.675072922307377	9.15872483116701e-06	0.000216531327407569	ENST00000302445.7|ENSG00000065427.14|OTTHUMG00000137609.5|OTTHUMT00000269023.2|KARS-001|KARS|2005|protein_coding|
WBP1	protein_coding	3.36929231048831	9.18659408973223e-06	0.000217072496442258	ENST00000233615.6|ENSG00000239779.6|OTTHUMG00000129958.3|OTTHUMT00000252221.2|WBP1-001|WBP1|1294|protein_coding|
CLMP	protein_coding	-2.22092754740564	9.19497376503005e-06	0.000217152804041306	ENST00000448775.3|ENSG00000166250.11|OTTHUMG00000166031.2|OTTHUMT00000387542.2|CLMP-001|CLMP|5072|protein_coding|
NAGA	protein_coding	1.20712788511761	9.20892297772217e-06	0.000217364486267881	ENST00000396398.7|ENSG00000198951.11|OTTHUMG00000151276.3|OTTHUMT00000322056.1|NAGA-002|NAGA|3694|protein_coding|
CCDC174	protein_coding	1.04810839488605	9.21654453894689e-06	0.000217426664350611	ENST00000383794.6|ENSG00000154781.15|OTTHUMG00000129837.2|OTTHUMT00000252077.2|CCDC174-001|CCDC174|2942|protein_coding|
DDX10	protein_coding	-0.805487751022392	9.25608228653021e-06	0.000218241299818048	ENST00000322536.7|ENSG00000178105.9|OTTHUMG00000166540.1|OTTHUMT00000390343.1|DDX10-001|DDX10|3264|protein_coding|
CRYM	protein_coding	3.56077386105033	9.26831432332301e-06	0.000218293587919822	ENST00000543948.5|ENSG00000103316.10|OTTHUMG00000090707.3|-|CRYM-201|CRYM|1400|protein_coding|
PEG10	protein_coding	1.55233122298698	9.26384741915701e-06	0.000218293587919822	ENST00000617526.4|ENSG00000242265.5|OTTHUMG00000155578.5|OTTHUMT00000476305.1|PEG10-005|PEG10|6392|protein_coding|
MCCC1	protein_coding	-3.30523324818038	9.31671125580402e-06	0.000219314980511896	ENST00000629669.2|ENSG00000078070.12|OTTHUMG00000158355.3|-|MCCC1-202|MCCC1|2316|protein_coding|
CKAP5	retained_intron	-1.08313685183979	9.49370574204072e-06	0.000223360817879119	ENST00000533413.5|ENSG00000175216.14|OTTHUMG00000166599.4|OTTHUMT00000390681.1|CKAP5-004|CKAP5|3084|retained_intron|
FRA10AC1	protein_coding	0.807542804988997	9.56296636658911e-06	0.000224868976115328	ENST00000359204.4|ENSG00000148690.11|OTTHUMG00000018776.1|OTTHUMT00000049439.1|FRA10AC1-001|FRA10AC1|3089|protein_coding|
GSTM3	processed_transcript	1.85533623162046	9.59388430680985e-06	0.000225474382878535	ENST00000476321.5|ENSG00000134202.10|OTTHUMG00000011640.2|OTTHUMT00000032184.1|GSTM3-003|GSTM3|742|processed_transcript|
PKP4	retained_intron	-0.858609737334527	9.59923130805574e-06	0.000225478495746766	ENST00000480171.7|ENSG00000144283.21|OTTHUMG00000153969.5|OTTHUMT00000333254.1|PKP4-006|PKP4|2772|retained_intron|
GBA	processed_transcript	3.12978163089577	9.65026761269672e-06	0.000226454272887842	ENST00000473570.5|ENSG00000177628.15|OTTHUMG00000035841.2|OTTHUMT00000087215.1|GBA-013|GBA|862|processed_transcript|
CASC4	protein_coding	3.0663329678904	9.65116155210594e-06	0.000226454272887842	ENST00000558847.1|ENSG00000166734.18|OTTHUMG00000131133.3|OTTHUMT00000415383.1|CASC4-009|CASC4|622|protein_coding|
RP11-414J4.2	retained_intron	3.49690472047937	9.66313704949576e-06	0.000226613298983226	ENST00000564823.1|ENSG00000261606.5|OTTHUMG00000172966.2|OTTHUMT00000421543.1|RP11-414J4.2-002|RP11-414J4.2|5356|retained_intron|
LZTFL1	protein_coding	1.10081260750073	9.75521995151722e-06	0.000228649768282981	ENST00000296135.10|ENSG00000163818.16|OTTHUMG00000133452.11|OTTHUMT00000257326.3|LZTFL1-001|LZTFL1|4073|protein_coding|
PRDX1	protein_coding	-1.61498326990528	9.76055800529441e-06	0.000228651954217526	ENST00000372079.1|ENSG00000117450.13|OTTHUMG00000007738.6|OTTHUMT00000020847.1|PRDX1-003|PRDX1|609|protein_coding|
PDAP1	protein_coding	-0.911781180196328	9.7812074127225e-06	0.000229012630700886	ENST00000350498.7|ENSG00000106244.12|OTTHUMG00000154629.2|OTTHUMT00000336388.2|PDAP1-001|PDAP1|2546|protein_coding|
NME1	protein_coding	-0.938541285097317	9.90073790128258e-06	0.000231686832820352	ENST00000511355.5|ENSG00000239672.7|OTTHUMG00000137474.5|OTTHUMT00000365592.2|NME1-009|NME1|1645|protein_coding|
VKORC1	protein_coding	1.3294384790092	9.92938727726636e-06	0.000232232600718725	ENST00000394975.2|ENSG00000167397.14|OTTHUMG00000047408.6|OTTHUMT00000108582.1|VKORC1-001|VKORC1|1012|protein_coding|
TMIE	protein_coding	3.32252542442307	9.9534641295494e-06	0.000232670896617606	ENST00000326431.3|ENSG00000181585.3|OTTHUMG00000149909.1|OTTHUMT00000313853.1|TMIE-001|TMIE|1824|protein_coding|
GSN	protein_coding	2.51244521622554	1.00730029074527e-05	0.000235339032558043	ENST00000449733.7|ENSG00000148180.19|OTTHUMG00000020584.8|OTTHUMT00000053864.3|GSN-004|GSN|2702|protein_coding|
SCD	protein_coding	-1.13276621910048	1.01042667044468e-05	0.000235943016200891	ENST00000370355.2|ENSG00000099194.5|OTTHUMG00000018906.2|OTTHUMT00000049857.2|SCD-001|SCD|5362|protein_coding|
CKAP2	protein_coding	-1.29384088406747	1.02369315011407e-05	0.000238912883149748	ENST00000258607.9|ENSG00000136108.14|OTTHUMG00000016967.8|OTTHUMT00000045069.2|CKAP2-001|CKAP2|3375|protein_coding|
HNMT	protein_coding	-2.11465200243408	1.02580096093878e-05	0.00023927671852909	ENST00000410115.5|ENSG00000150540.13|OTTHUMG00000131751.4|OTTHUMT00000331843.1|HNMT-002|HNMT|1150|protein_coding|
MRPS34	retained_intron	-1.2943826007452	1.03042799736789e-05	0.000240227481140377	ENST00000569585.1|ENSG00000074071.14|OTTHUMG00000128636.2|OTTHUMT00000433511.1|MRPS34-005|MRPS34|713|retained_intron|
TRAF2	protein_coding	-0.793660598840186	1.03330173791263e-05	0.000240768693565147	ENST00000247668.6|ENSG00000127191.17|OTTHUMG00000020952.3|OTTHUMT00000055166.1|TRAF2-007|TRAF2|2264|protein_coding|
YPEL2	protein_coding	2.13742085918741	1.03535440884656e-05	0.000241118113290997	ENST00000312655.8|ENSG00000175155.8|OTTHUMG00000179378.1|OTTHUMT00000446032.1|YPEL2-001|YPEL2|5217|protein_coding|
PPM1E	protein_coding	1.33604031199312	1.04116412613927e-05	0.000242341651058023	ENST00000308249.3|ENSG00000175175.5|OTTHUMG00000179248.2|OTTHUMT00000445458.2|PPM1E-001|PPM1E|6542|protein_coding|
PBXIP1	protein_coding	1.60556226670374	1.04238791095341e-05	0.0002423676979516	ENST00000368465.5|ENSG00000163346.16|OTTHUMG00000037369.5|OTTHUMT00000090945.1|PBXIP1-003|PBXIP1|3144|protein_coding|
FKBP3	protein_coding	-0.588278582271675	1.04233612022621e-05	0.0002423676979516	ENST00000396062.3|ENSG00000100442.10|OTTHUMG00000140267.2|-|FKBP3-201|FKBP3|1346|protein_coding|
TNFAIP2	protein_coding	-3.10299882202163	1.04462191061572e-05	0.000242757658929652	ENST00000559255.1|ENSG00000185215.8|OTTHUMG00000171890.2|OTTHUMT00000415680.1|TNFAIP2-005|TNFAIP2|1410|protein_coding|
S100A16	protein_coding	-0.774665985083799	1.04765451952842e-05	0.000243332692772301	ENST00000368706.8|ENSG00000188643.10|OTTHUMG00000013545.4|OTTHUMT00000084604.2|S100A16-009|S100A16|1118|protein_coding|
GMPS	protein_coding	-0.83036468118385	1.04861109009211e-05	0.000243425181489114	ENST00000295920.7|ENSG00000163655.15|OTTHUMG00000158551.2|OTTHUMT00000351261.1|GMPS-002|GMPS|2024|protein_coding|
E2F7	protein_coding	0.514286033949776	1.05172661820937e-05	0.000243888689614126	ENST00000322886.11|ENSG00000165891.15|OTTHUMG00000169969.2|OTTHUMT00000406716.1|E2F7-001|E2F7|5740|protein_coding|
HEXDC	nonsense_mediated_decay	3.33937189538752	1.05156514127594e-05	0.000243888689614126	ENST00000583354.5|ENSG00000169660.15|OTTHUMG00000178836.3|OTTHUMT00000443520.2|HEXDC-014|HEXDC|686|nonsense_mediated_decay|
NOC2L	protein_coding	-0.674812529442538	1.05394178096105e-05	0.000244272439568197	ENST00000327044.6|ENSG00000188976.10|OTTHUMG00000040720.1|OTTHUMT00000097869.1|NOC2L-001|NOC2L|2790|protein_coding|
PAPD7	protein_coding	-0.842171331645028	1.06769958884641e-05	0.000247329602950841	ENST00000230859.7|ENSG00000112941.13|OTTHUMG00000090457.5|OTTHUMT00000206904.2|PAPD7-001|PAPD7|5459|protein_coding|
SP140	protein_coding	3.53664303898045	1.07226448341164e-05	0.000248255137646383	ENST00000392045.7|ENSG00000079263.18|OTTHUMG00000153670.8|OTTHUMT00000332015.1|SP140-002|SP140|3246|protein_coding|
WDR62	protein_coding	-1.28393064406627	1.07520159374568e-05	0.00024880301847631	ENST00000401500.6|ENSG00000075702.16|OTTHUMG00000048139.7|OTTHUMT00000109534.3|WDR62-001|WDR62|4682|protein_coding|
KAT2A	retained_intron	-1.54180813723812	1.07734336578648e-05	0.000249166373341259	ENST00000586972.1|ENSG00000108773.10|OTTHUMG00000133504.3|OTTHUMT00000449784.1|KAT2A-005|KAT2A|852|retained_intron|
SLC7A11	protein_coding	0.66960617547534	1.09003128801752e-05	0.000251967147573764	ENST00000280612.9|ENSG00000151012.13|OTTHUMG00000133396.2|OTTHUMT00000257251.2|SLC7A11-001|SLC7A11|9645|protein_coding|
MAP3K10	protein_coding	1.30145268329712	1.09311629046422e-05	0.000252546358235708	ENST00000253055.7|ENSG00000130758.7|OTTHUMG00000182591.2|OTTHUMT00000462552.1|MAP3K10-001|MAP3K10|3436|protein_coding|
SLC25A45	retained_intron	2.6110932613276	1.09415198907203e-05	0.00025265174849356	ENST00000531791.1|ENSG00000162241.12|OTTHUMG00000166255.4|OTTHUMT00000388742.1|SLC25A45-002|SLC25A45|7118|retained_intron|
SPTSSA	protein_coding	-0.846475240321119	1.10404532445218e-05	0.000254801270327249	ENST00000298130.4|ENSG00000165389.6|OTTHUMG00000140212.2|OTTHUMT00000276640.2|SPTSSA-001|SPTSSA|2777|protein_coding|
RRAGD	protein_coding	1.07714485762732	1.11110943762881e-05	0.000256160375689401	ENST00000369415.8|ENSG00000025039.14|OTTHUMG00000015200.2|OTTHUMT00000041484.1|RRAGD-001|RRAGD|4900|protein_coding|
TKT	retained_intron	-3.38688124413817	1.11062277906225e-05	0.000256160375689401	ENST00000494523.2|ENSG00000163931.15|OTTHUMG00000158192.2|OTTHUMT00000350365.1|TKT-010|TKT|1955|retained_intron|
ZNF561	protein_coding	1.11431339377964	1.121486263714e-05	0.000258416042034226	ENST00000424629.5|ENSG00000171469.10|OTTHUMG00000157054.6|OTTHUMT00000347358.2|ZNF561-006|ZNF561|4419|protein_coding|
CNIH1	protein_coding	0.970232723674928	1.1270468397494e-05	0.000259423094116763	ENST00000216416.8|ENSG00000100528.11|OTTHUMG00000152335.3|OTTHUMT00000276896.3|CNIH1-001|CNIH1|4793|protein_coding|
ZBTB38	processed_transcript	3.52558283127589	1.1268388654017e-05	0.000259423094116763	ENST00000512769.1|ENSG00000177311.11|OTTHUMG00000160128.4|OTTHUMT00000359413.1|ZBTB38-020|ZBTB38|333|processed_transcript|
CCDC28A	protein_coding	1.21109999572205	1.12774663689839e-05	0.000259447189352096	ENST00000617445.4|ENSG00000024862.17|OTTHUMG00000015683.3|OTTHUMT00000475924.2|CCDC28A-002|CCDC28A|1240|protein_coding|
POLD2	protein_coding	-0.958537007930372	1.1294940879534e-05	0.000259712153261691	ENST00000610533.4|ENSG00000106628.10|OTTHUMG00000022909.15|-|POLD2-201|POLD2|1619|protein_coding|
ERH	processed_transcript	-0.997954789424802	1.13153567681266e-05	0.000260044435246835	ENST00000216520.6|ENSG00000100632.10|OTTHUMG00000171323.2|OTTHUMT00000412991.1|ERH-002|ERH|668|processed_transcript|
MAPK14	protein_coding	-0.779543974022232	1.13568687007085e-05	0.000260860931441565	ENST00000229794.8|ENSG00000112062.10|OTTHUMG00000159806.3|OTTHUMT00000357450.1|MAPK14-002|MAPK14|3779|protein_coding|
YPEL5	protein_coding	2.20845694081686	1.13767649799501e-05	0.000261042866350476	ENST00000379519.7|ENSG00000119801.12|OTTHUMG00000097839.4|OTTHUMT00000215129.1|YPEL5-003|YPEL5|2499|protein_coding|
TMEM63B	nonsense_mediated_decay	3.47675168272051	1.13746689312005e-05	0.000261042866350476	ENST00000533121.1|ENSG00000137216.18|OTTHUMG00000014757.3|OTTHUMT00000395712.1|TMEM63B-007|TMEM63B|2465|nonsense_mediated_decay|
CLCN3	protein_coding	0.810740629768265	1.14595578312885e-05	0.000262804252084616	ENST00000513761.5|ENSG00000109572.13|OTTHUMG00000160973.4|OTTHUMT00000363210.2|CLCN3-001|CLCN3|6692|protein_coding|
CD96	protein_coding	-1.75285265423261	1.14889848078667e-05	0.000263340579223847	ENST00000438817.6|ENSG00000153283.12|OTTHUMG00000159275.5|OTTHUMT00000354314.1|CD96-003|CD96|1565|protein_coding|
CIR1	protein_coding	0.94843937195049	1.15203069694925e-05	0.000263919759664737	ENST00000342016.7|ENSG00000138433.15|OTTHUMG00000132338.3|OTTHUMT00000255460.1|CIR1-001|CIR1|1921|protein_coding|
FAT2	protein_coding	3.52093103601306	1.15639180970361e-05	0.000264779712898312	ENST00000261800.5|ENSG00000086570.12|OTTHUMG00000130126.2|OTTHUMT00000252434.1|FAT2-001|FAT2|14534|protein_coding|
TTK	protein_coding	-0.892211274749115	1.16696208382406e-05	0.000267059732317028	ENST00000369798.6|ENSG00000112742.9|OTTHUMG00000015088.4|OTTHUMT00000041316.2|TTK-001|TTK|3010|protein_coding|
NOP14	protein_coding	-1.1494608529787	1.17580533052566e-05	0.00026894233572716	ENST00000314262.10|ENSG00000087269.15|OTTHUMG00000159911.4|OTTHUMT00000358135.2|NOP14-002|NOP14|2889|protein_coding|
WDR31	protein_coding	3.03209983749058	1.17695207453798e-05	0.000269063464297629	ENST00000374193.8|ENSG00000148225.15|OTTHUMG00000020525.5|OTTHUMT00000053734.2|WDR31-001|WDR31|4878|protein_coding|
TEP1	protein_coding	0.795770312965685	1.17887044076404e-05	0.000269360774295331	ENST00000262715.9|ENSG00000129566.12|OTTHUMG00000029515.6|OTTHUMT00000073563.2|TEP1-001|TEP1|10695|protein_coding|
ORC6	protein_coding	-2.78997837008987	1.18177335600861e-05	0.000269882615131228	ENST00000566860.1|ENSG00000091651.8|OTTHUMG00000132539.4|OTTHUMT00000430607.1|ORC6-005|ORC6|1699|protein_coding|
LRPPRC	protein_coding	-0.57031962426779	1.18479631914057e-05	0.000270431310624358	ENST00000260665.11|ENSG00000138095.18|OTTHUMG00000152782.11|OTTHUMT00000327823.1|LRPPRC-001|LRPPRC|6335|protein_coding|
MT-ATP6	protein_coding	-0.80327770616868	1.18877806866912e-05	0.00027119816159968	ENST00000361899.2|ENSG00000198899.2|-|-|MT-ATP6-201|MT-ATP6|681|protein_coding|
LYAR	protein_coding	-1.83247302351572	1.19501793025789e-05	0.000272479088323865	ENST00000343470.8|ENSG00000145220.13|OTTHUMG00000125477.19|OTTHUMT00000246800.3|LYAR-001|LYAR|1569|protein_coding|
CPSF2	protein_coding	-1.16738947623178	1.19646407217235e-05	0.000272666218977658	ENST00000555244.1|ENSG00000165934.12|OTTHUMG00000171181.3|OTTHUMT00000412129.1|CPSF2-007|CPSF2|806|protein_coding|
PRKDC	protein_coding	-0.635908170615234	1.20982148394621e-05	0.000275278587756361	ENST00000314191.6|ENSG00000253729.7|OTTHUMG00000164239.6|OTTHUMT00000377896.3|PRKDC-002|PRKDC|13509|protein_coding|
RRP1B	protein_coding	-0.670716592066847	1.20943571881259e-05	0.000275278587756361	ENST00000340648.5|ENSG00000160208.12|OTTHUMG00000086872.3|OTTHUMT00000195651.2|RRP1B-001|RRP1B|5090|protein_coding|
TBC1D14	protein_coding	-0.987445569678051	1.20880356711911e-05	0.000275278587756361	ENST00000448507.5|ENSG00000132405.18|OTTHUMG00000090493.6|-|TBC1D14-202|TBC1D14|4887|protein_coding|
GLE1	protein_coding	-0.744088342517895	1.21098582530235e-05	0.000275399781115707	ENST00000309971.8|ENSG00000119392.14|OTTHUMG00000020749.1|OTTHUMT00000054456.1|GLE1-002|GLE1|3321|protein_coding|
ANP32B	protein_coding	-1.15468761549944	1.21237401379277e-05	0.000275571728390561	ENST00000339399.4|ENSG00000136938.8|OTTHUMG00000020338.4|OTTHUMT00000053346.4|ANP32B-001|ANP32B|1463|protein_coding|
NMI	protein_coding	-1.70850753824728	1.21525224362312e-05	0.000276082005278756	ENST00000243346.9|ENSG00000123609.10|OTTHUMG00000131867.4|OTTHUMT00000254817.2|NMI-001|NMI|1623|protein_coding|
RP11-383J24.1	lincRNA	3.23083746144153	1.21827452594706e-05	0.000276624459547855	ENST00000517482.1|ENSG00000253227.1|OTTHUMG00000165019.1|OTTHUMT00000381462.1|RP11-383J24.1-001|RP11-383J24.1|553|lincRNA|
NEDD4	processed_transcript	1.08597440064687	1.22048528899622e-05	0.000276982179380943	ENST00000508075.1|ENSG00000069869.15|OTTHUMG00000132015.4|OTTHUMT00000359825.1|NEDD4-010|NEDD4|965|processed_transcript|
HMGN1	protein_coding	-0.783827409646882	1.22268634906853e-05	0.000277337326087366	ENST00000380749.9|ENSG00000205581.10|OTTHUMG00000066178.4|OTTHUMT00000141645.2|HMGN1-001|HMGN1|1383|protein_coding|
XPO4	protein_coding	-0.914479691555372	1.2247623057821e-05	0.000277663741460617	ENST00000255305.10|ENSG00000132953.16|OTTHUMG00000016528.2|OTTHUMT00000044096.2|XPO4-001|XPO4|9921|protein_coding|
RP11-20D14.6	lincRNA	3.18064078201904	1.22669210095864e-05	0.000277956698718258	ENST00000514568.2|ENSG00000249790.2|OTTHUMG00000168221.2|OTTHUMT00000399112.1|RP11-20D14.6-003|RP11-20D14.6|1972|lincRNA|
MPP5	protein_coding	-0.694403468445896	1.2298662200022e-05	0.000278531157024499	ENST00000555925.5|ENSG00000072415.8|OTTHUMG00000171243.3|OTTHUMT00000412501.1|MPP5-004|MPP5|5006|protein_coding|
LBR	protein_coding	-1.42115752545383	1.23166631141274e-05	0.000278649322845615	ENST00000338179.6|ENSG00000143815.14|OTTHUMG00000037520.15|-|LBR-201|LBR|3812|protein_coding|
ZNF222	protein_coding	1.82762460098264	1.23150641306988e-05	0.000278649322845615	ENST00000391960.3|ENSG00000159885.13|OTTHUMG00000182309.2|OTTHUMT00000460466.1|ZNF222-001|ZNF222|1595|protein_coding|
AFAP1-AS1	antisense	-1.11341382789642	1.23298584715722e-05	0.000278803169049099	ENST00000608442.1|ENSG00000272620.1|OTTHUMG00000186238.1|OTTHUMT00000472463.1|AFAP1-AS1-001|AFAP1-AS1|6795|antisense|
CCDC80	protein_coding	0.830905980430947	1.23681515275057e-05	0.0002795240715361	ENST00000439685.6|ENSG00000091986.15|OTTHUMG00000159265.4|OTTHUMT00000354221.1|CCDC80-003|CCDC80|3557|protein_coding|
GTF2I	protein_coding	-1.84061059281137	1.24460711215866e-05	0.000281139335034554	ENST00000443166.5|ENSG00000263001.5|OTTHUMG00000156237.6|OTTHUMT00000314399.2|GTF2I-004|GTF2I|979|protein_coding|
RPL6	protein_coding	-1.00571101279346	1.25173837255636e-05	0.000282603760175904	ENST00000202773.13|ENSG00000089009.15|OTTHUMG00000169685.4|OTTHUMT00000405421.1|RPL6-001|RPL6|947|protein_coding|
SH3RF2	processed_transcript	-3.34440582835782	1.25659745084667e-05	0.000283553946517139	ENST00000511705.1|ENSG00000156463.17|OTTHUMG00000129685.5|OTTHUMT00000372805.2|SH3RF2-003|SH3RF2|1008|processed_transcript|
ATIC	nonsense_mediated_decay	-0.963081327792278	1.26533240945508e-05	0.000285377298099347	ENST00000443953.5|ENSG00000138363.14|OTTHUMG00000133023.7|OTTHUMT00000337249.1|ATIC-002|ATIC|2187|nonsense_mediated_decay|
MYBBP1A	protein_coding	-1.96425475184154	1.26697161587548e-05	0.000285599248012966	ENST00000381556.6|ENSG00000132382.14|OTTHUMG00000090747.3|-|MYBBP1A-201|MYBBP1A|4104|protein_coding|
MAP7D3	protein_coding	-3.26158928358183	1.27162349014598e-05	0.000286499729593819	ENST00000370660.3|ENSG00000129680.15|OTTHUMG00000022507.4|OTTHUMT00000313965.2|MAP7D3-005|MAP7D3|2432|protein_coding|
RNLS	protein_coding	-2.00443475515931	1.27471769650833e-05	0.000287048515996783	ENST00000331772.8|ENSG00000184719.11|OTTHUMG00000018692.1|OTTHUMT00000049250.1|RNLS-002|RNLS|1447|protein_coding|
AC068533.7	protein_coding	3.36157354732041	1.28736668508869e-05	0.000289747227687799	ENST00000450043.2|ENSG00000249319.2|OTTHUMG00000160818.3|OTTHUMT00000362460.3|AC068533.7-001|AC068533.7|922|protein_coding|
TPD52L2	protein_coding	-0.883779322040927	1.32244056555191e-05	0.000297487713600625	ENST00000346249.8|ENSG00000101150.17|OTTHUMG00000033009.2|OTTHUMT00000080248.1|TPD52L2-002|TPD52L2|2297|protein_coding|
TBC1D14	protein_coding	-2.07171201828817	1.32703843296876e-05	0.000298368063557019	ENST00000410031.5|ENSG00000132405.18|OTTHUMG00000090493.6|OTTHUMT00000326789.2|TBC1D14-002|TBC1D14|4201|protein_coding|
PIGU	protein_coding	-1.3061324789444	1.33075533885363e-05	0.000299049534807541	ENST00000217446.7|ENSG00000101464.10|OTTHUMG00000032304.6|OTTHUMT00000078795.2|PIGU-001|PIGU|1632|protein_coding|
AFF3	protein_coding	3.49235240848373	1.33337999084761e-05	0.000299484977233346	ENST00000317233.8|ENSG00000144218.18|OTTHUMG00000153011.8|-|AFF3-201|AFF3|8135|protein_coding|
MCM4	protein_coding	-0.959059544421707	1.34503321557616e-05	0.000301946797457561	ENST00000523944.5|ENSG00000104738.16|OTTHUMG00000164205.4|OTTHUMT00000377789.1|MCM4-004|MCM4|4105|protein_coding|
ARHGAP11B	processed_transcript	-1.27266995141452	1.36353532217324e-05	0.000305942799307589	ENST00000602616.6|ENSG00000187951.10|OTTHUMG00000175656.2|OTTHUMT00000430733.2|ARHGAP11B-007|ARHGAP11B|5637|processed_transcript|
RPS27A	protein_coding	-0.486782971626578	1.38230649501534e-05	0.000309995030641402	ENST00000404735.1|ENSG00000143947.13|OTTHUMG00000151919.18|OTTHUMT00000324415.2|RPS27A-002|RPS27A|796|protein_coding|
CENPA	protein_coding	-1.72036008684473	1.38472733922061e-05	0.000310378267766898	ENST00000335756.8|ENSG00000115163.14|OTTHUMG00000097073.4|OTTHUMT00000214190.2|CENPA-001|CENPA|1452|protein_coding|
FHOD1	retained_intron	-1.1222595128819	1.3944519602514e-05	0.000312397367210278	ENST00000567752.5|ENSG00000135723.13|OTTHUMG00000137521.4|OTTHUMT00000421987.1|FHOD1-002|FHOD1|4321|retained_intron|
ERC2	processed_transcript	3.38996090526224	1.3956453180774e-05	0.000312504125767347	ENST00000477381.1|ENSG00000187672.12|OTTHUMG00000158390.4|OTTHUMT00000350955.1|ERC2-007|ERC2|658|processed_transcript|
NUB1	protein_coding	0.755459899437433	1.39994991063636e-05	0.000313307065216134	ENST00000568733.5|ENSG00000013374.15|OTTHUMG00000157365.4|OTTHUMT00000348634.2|NUB1-002|NUB1|3210|protein_coding|
TMPRSS9	protein_coding	3.3629061159955	1.40324974057276e-05	0.000313884431452077	ENST00000332578.7|ENSG00000178297.12|OTTHUMG00000180431.4|OTTHUMT00000451330.3|TMPRSS9-001|TMPRSS9|3331|protein_coding|
TTC27	protein_coding	-1.38228919436217	1.4082011066345e-05	0.000314674456724707	ENST00000317907.8|ENSG00000018699.11|OTTHUMG00000152134.4|OTTHUMT00000325395.1|TTC27-001|TTC27|2876|protein_coding|
SELENOP	protein_coding	3.11037556269791	1.40822521577646e-05	0.000314674456724707	ENST00000514985.5|ENSG00000250722.5|OTTHUMG00000162140.4|OTTHUMT00000367483.1|SELENOP-001|SELENOP|2243|protein_coding|
RP11-332H14.2	lincRNA	1.7403172621049	1.41586353819378e-05	0.000316219194728975	ENST00000610036.1|ENSG00000272994.1|OTTHUMG00000186032.1|OTTHUMT00000472093.1|RP11-332H14.2-001|RP11-332H14.2|3449|lincRNA|
RBM25	protein_coding	-1.25780730484449	1.42120449968557e-05	0.000317249520574973	ENST00000261973.11|ENSG00000119707.13|OTTHUMG00000167540.2|OTTHUMT00000394966.2|RBM25-001|RBM25|6910|protein_coding|
TSG101	nonsense_mediated_decay	2.99021486011053	1.42310892467345e-05	0.000317512060798689	ENST00000580814.1|ENSG00000074319.12|OTTHUMG00000167725.3|OTTHUMT00000447173.1|TSG101-016|TSG101|441|nonsense_mediated_decay|
TOR1AIP1	protein_coding	-1.69316044060675	1.42985929395953e-05	0.000318854965623835	ENST00000528443.6|ENSG00000143337.18|OTTHUMG00000035257.10|OTTHUMT00000085291.4|TOR1AIP1-001|TOR1AIP1|3685|protein_coding|
RIOX2	protein_coding	-1.82883215052527	1.43499149724886e-05	0.000319835834938963	ENST00000360258.8|ENSG00000170854.17|OTTHUMG00000160107.7|OTTHUMT00000359245.1|RIOX2-003|RIOX2|2232|protein_coding|
DOCK3	protein_coding	0.948303626908629	1.44165111323872e-05	0.000321155962865381	ENST00000266037.9|ENSG00000088538.12|OTTHUMG00000156892.5|OTTHUMT00000346478.5|DOCK3-001|DOCK3|8755|protein_coding|
IVNS1ABP	processed_transcript	-1.12171907608136	1.4556047361354e-05	0.000324098795079462	ENST00000459929.5|ENSG00000116679.15|OTTHUMG00000035384.1|OTTHUMT00000085775.1|IVNS1ABP-002|IVNS1ABP|3657|processed_transcript|
SHANK2	protein_coding	3.18603144577244	1.45860427794205e-05	0.000324600878515373	ENST00000601538.5|ENSG00000162105.17|OTTHUMG00000154615.7|OTTHUMT00000259333.4|SHANK2-005|SHANK2|9062|protein_coding|
NCLN	protein_coding	-0.709424082325745	1.48185898380306e-05	0.000329473395872512	ENST00000246117.8|ENSG00000125912.10|OTTHUMG00000180687.4|OTTHUMT00000452545.1|NCLN-001|NCLN|4005|protein_coding|
SLC26A2	protein_coding	0.724909791580319	1.48276631503319e-05	0.000329473395872512	ENST00000286298.4|ENSG00000155850.7|OTTHUMG00000130054.4|OTTHUMT00000252333.2|SLC26A2-001|SLC26A2|8080|protein_coding|
MYO16	protein_coding	2.8915129698438	1.48275969434693e-05	0.000329473395872512	ENST00000357550.3|ENSG00000041515.15|OTTHUMG00000017333.4|OTTHUMT00000045746.2|MYO16-001|MYO16|6779|protein_coding|
PSAP	protein_coding	0.826462894280906	1.48908639315817e-05	0.000330709171656258	ENST00000633965.1|ENSG00000197746.13|OTTHUMG00000018429.5|OTTHUMT00000487869.2|PSAP-005|PSAP|500|protein_coding|
PSMD9	protein_coding	-2.41710721933919	1.49466306573868e-05	0.000331778671150424	ENST00000261817.6|ENSG00000110801.13|OTTHUMG00000168945.4|OTTHUMT00000401689.2|PSMD9-001|PSMD9|2307|protein_coding|
PARVA	protein_coding	-1.26626339668833	1.49830039962e-05	0.000332416815378287	ENST00000334956.12|ENSG00000197702.11|OTTHUMG00000165778.3|OTTHUMT00000386165.2|PARVA-001|PARVA|4458|protein_coding|
TARDBP	protein_coding	-0.902940516176317	1.49987007923048e-05	0.000332426720763253	ENST00000315091.7|ENSG00000120948.16|OTTHUMG00000002120.15|OTTHUMT00000006065.1|TARDBP-003|TARDBP|1835|protein_coding|
STMN1	processed_transcript	2.80883972951732	1.49941598808406e-05	0.000332426720763253	ENST00000513116.1|ENSG00000117632.22|OTTHUMG00000007389.3|OTTHUMT00000019353.1|STMN1-009|STMN1|1783|processed_transcript|
PRDM8	protein_coding	-1.6173390615595	1.50267364072903e-05	0.000332878861998083	ENST00000504452.5|ENSG00000152784.15|OTTHUMG00000160885.2|OTTHUMT00000362793.1|PRDM8-003|PRDM8|3706|protein_coding|
CBX3	protein_coding	-0.778406233714786	1.5042647372707e-05	0.000333062089822515	ENST00000396386.6|ENSG00000122565.18|OTTHUMG00000022911.5|OTTHUMT00000214118.1|CBX3-002|CBX3|1857|protein_coding|
APH1A	protein_coding	-0.728846240623082	1.51457935175408e-05	0.000335175641721171	ENST00000360244.8|ENSG00000117362.12|OTTHUMG00000012545.3|OTTHUMT00000035047.1|APH1A-001|APH1A|2353|protein_coding|
KCTD3	protein_coding	-0.729564319111676	1.5173680480206e-05	0.000335622412082731	ENST00000259154.8|ENSG00000136636.12|OTTHUMG00000037019.3|OTTHUMT00000089871.2|KCTD3-001|KCTD3|3931|protein_coding|
NUP107	nonsense_mediated_decay	-1.68501415915421	1.53604242936157e-05	0.000339580657963727	ENST00000535718.5|ENSG00000111581.9|OTTHUMG00000169265.3|OTTHUMT00000403199.1|NUP107-002|NUP107|2655|nonsense_mediated_decay|
VWF	protein_coding	3.37965419036408	1.53905608699904e-05	0.000340074450931628	ENST00000261405.9|ENSG00000110799.13|OTTHUMG00000168265.4|OTTHUMT00000399020.1|VWF-002|VWF|8838|protein_coding|
VMA21	protein_coding	-0.679689438869786	1.54339990649455e-05	0.000340688923157146	ENST00000330374.6|ENSG00000160131.13|OTTHUMG00000024168.1|OTTHUMT00000060876.1|VMA21-001|VMA21|4717|protein_coding|
AMZ2P1	processed_transcript	1.8214343336985	1.54325217085934e-05	0.000340688923157146	ENST00000397713.5|ENSG00000214174.8|OTTHUMG00000132075.2|OTTHUMT00000255101.1|AMZ2P1-001|AMZ2P1|2259|processed_transcript|
CHCHD10	protein_coding	-1.17239145453109	1.54617494985513e-05	0.000341128760697795	ENST00000520222.1|ENSG00000250479.8|OTTHUMG00000150736.2|OTTHUMT00000381505.1|CHCHD10-005|CHCHD10|384|protein_coding|
AZIN1	protein_coding	-0.81679190912816	1.54900162668045e-05	0.000341579539285588	ENST00000337198.9|ENSG00000155096.13|OTTHUMG00000164766.8|OTTHUMT00000380133.1|AZIN1-001|AZIN1|4721|protein_coding|
XRCC5	protein_coding	-0.688037391391459	1.55122555036187e-05	0.000341897012606552	ENST00000392132.6|ENSG00000079246.15|OTTHUMG00000133059.5|-|XRCC5-201|XRCC5|3428|protein_coding|
NAT10	protein_coding	-0.797943602919032	1.55518114962881e-05	0.000342595641228993	ENST00000257829.7|ENSG00000135372.8|OTTHUMG00000166249.3|OTTHUMT00000388693.1|NAT10-001|NAT10|4002|protein_coding|
UBE2L6	protein_coding	1.32449837175445	1.56392891449665e-05	0.00034434871190099	ENST00000287156.8|ENSG00000156587.15|OTTHUMG00000167047.2|OTTHUMT00000392657.1|UBE2L6-001|UBE2L6|1354|protein_coding|
CKAP4	protein_coding	-0.988073756657305	1.56969746884459e-05	0.000345444375829121	ENST00000378026.4|ENSG00000136026.13|OTTHUMG00000170085.2|OTTHUMT00000407196.1|CKAP4-001|CKAP4|3093|protein_coding|
NCAPD3	nonsense_mediated_decay	-3.15075630187706	1.57270681046173e-05	0.000345932018712863	ENST00000534532.6|ENSG00000151503.12|OTTHUMG00000167172.6|OTTHUMT00000393574.3|NCAPD3-002|NCAPD3|5539|nonsense_mediated_decay|
MAN1A2	protein_coding	2.94885143620803	1.58543087225681e-05	0.000348554938511891	ENST00000449370.6|ENSG00000198162.12|OTTHUMG00000012149.2|OTTHUMT00000033594.2|MAN1A2-002|MAN1A2|2082|protein_coding|
TRIM28	protein_coding	-0.990641044370678	1.59185181050312e-05	0.00034979017908616	ENST00000594806.5|ENSG00000130726.11|OTTHUMG00000183546.2|OTTHUMT00000467073.2|TRIM28-005|TRIM28|861|protein_coding|
CSTB	retained_intron	-0.836877192694906	1.60411810502732e-05	0.000352307974341416	ENST00000480147.2|ENSG00000160213.6|OTTHUMG00000086886.5|OTTHUMT00000491178.1|CSTB-006|CSTB|2344|retained_intron|
CAPN5	protein_coding	1.9206316248223	1.62344728119307e-05	0.000356373653931989	ENST00000278559.7|ENSG00000149260.15|OTTHUMG00000165192.5|OTTHUMT00000382564.2|CAPN5-001|CAPN5|4397|protein_coding|
TMEM45B	protein_coding	3.30434513691895	1.62474458148271e-05	0.000356478936961854	ENST00000524567.1|ENSG00000151715.7|OTTHUMG00000165760.3|OTTHUMT00000386062.1|TMEM45B-002|TMEM45B|1639|protein_coding|
PLEKHB1	protein_coding	3.3307608972868	1.62963310780386e-05	0.000357371654767692	ENST00000398494.8|ENSG00000021300.13|OTTHUMG00000168030.3|OTTHUMT00000397597.1|PLEKHB1-004|PLEKHB1|2061|protein_coding|
PEG10	protein_coding	1.1362305068204	1.63454023097964e-05	0.000358267551079881	ENST00000482108.1|ENSG00000242265.5|OTTHUMG00000155578.5|OTTHUMT00000340751.2|PEG10-001|PEG10|6618|protein_coding|
WBP1L	protein_coding	1.01823622642448	1.6410149376816e-05	0.000359325400417716	ENST00000369889.5|ENSG00000166272.16|OTTHUMG00000018968.2|OTTHUMT00000050100.2|WBP1L-001|WBP1L|4107|protein_coding|
ZNF468	protein_coding	1.68861793927884	1.64095755028747e-05	0.000359325400417716	ENST00000595646.5|ENSG00000204604.9|OTTHUMG00000182687.2|OTTHUMT00000463098.1|ZNF468-001|ZNF468|4407|protein_coding|
SELENOT	protein_coding	-1.46057242929614	1.64239200101903e-05	0.000359446393957959	ENST00000485923.1|ENSG00000198843.12|OTTHUMG00000159825.2|OTTHUMT00000357629.1|SELENOT-005|SELENOT|1078|protein_coding|
VAV2	protein_coding	-0.940940976927592	1.65076623302696e-05	0.000361097866006238	ENST00000406606.7|ENSG00000160293.16|OTTHUMG00000020882.1|OTTHUMT00000054941.1|VAV2-003|VAV2|4691|protein_coding|
TRERF1	protein_coding	-1.69218011491589	1.65350129535095e-05	0.000361514756630492	ENST00000541110.5|ENSG00000124496.12|OTTHUMG00000014698.2|-|TRERF1-202|TRERF1|7646|protein_coding|
CEBPB	protein_coding	1.48965410931104	1.66755400580939e-05	0.000364404433269504	ENST00000303004.4|ENSG00000172216.5|OTTHUMG00000032715.1|OTTHUMT00000079672.1|CEBPB-001|CEBPB|1956|protein_coding|
ABL1	protein_coding	-0.775049129863402	1.67428679219087e-05	0.000365692419801368	ENST00000318560.5|ENSG00000097007.17|OTTHUMG00000020813.3|OTTHUMT00000054684.1|ABL1-001|ABL1|5766|protein_coding|
ZG16B	protein_coding	2.14074590069433	1.68459168688558e-05	0.000367758934308781	ENST00000570670.5|ENSG00000162078.11|OTTHUMG00000128933.3|OTTHUMT00000436461.2|ZG16B-002|ZG16B|1468|protein_coding|
SYNJ2BP	protein_coding	1.03059788110732	1.69701946499439e-05	0.000370286589569046	ENST00000256366.5|ENSG00000213463.4|OTTHUMG00000171240.2|OTTHUMT00000412472.2|SYNJ2BP-001|SYNJ2BP|7015|protein_coding|
MYL12A	protein_coding	-1.69947771162462	1.70382631651718e-05	0.000371585853401115	ENST00000580887.5|ENSG00000101608.12|OTTHUMG00000131509.7|OTTHUMT00000441265.1|MYL12A-005|MYL12A|899|protein_coding|
[truncated: 41,597 more rows]
