# Supplementary material for: Targeting the interaction between RNA-binding protein HuR and FOXQ1 suppresses breast cancer invasion and metastasis
Source: Commun Biol. 2020 Apr 24;3:193. doi: 10.1038/s42003-020-0933-1 (PMC7181695; doi:10.1038/s42003-020-0933-1)
Supplement: Supplementary file 5 — Supplementary Data 3 [file 42003_2020_933_MOESM5_ESM.xlsx]

## Sheet: Figure 1
Fig. 1a	II	II-III & III		Fig. 1b	Low (n=84)		High (n=50)				Fig. 1d	MDA-MB-231			sgControl			HuR KO1			HuR KO2
	0	0			month	survival	month	survival			Bcl-2	0.711	0.982	0.845	1	1	1	0.46	0.382	0.512	0.437	0.485	0.357
	0	0			108	1	63	1			Msi2	0.782	0.916	1.023	1	1	1	0.775	0.694	0.583	0.689	0.618	0.524
	0	100			62	1	18	1			XIAP	0.727	0.952	1.107	1	1	1	0.4	0.258	0.426	0.327	0.259	0.401
	0	100			77	1	76	1
	35	85			132	0	93	1
	70	100			131	0	23	1			Fig. 1e	MDA-MB-231			sgControl			HuR KO1			HuR KO2
	0	90			78	1	70	1			0	2	2	2	2	2	2	2	2	2	2	2	2
	0	0			131	0	34	1			24	5.324	5.346	5.06	5.148	4.818	5.522	3.498	3.52	3.608	4.114	3.718	3.63
	100	100			131	0	130	0			48	9.768	11.726	13.002	11.308	15.862	15.444	6.93	6.116	6.116	6.38	4.576	6.116
	100	100			130	0	56	1			72	37.092	36.696	28.182	37.466	33.506	34.166	14.212	11.11	13.068	11.792	11.044	10.692
	0	65			130	0	130	0			96	74.36	81.004	64.636	75.57	74.404	68.2	20.944	20.856	20.438	18.304	18.238	18.964
	100	100			130	0	86	1
	0	0			130	0	129	0
	100	60			129	0	129	0			Fig. 1f	MDA-MB-231	sgControl	HuR KO1	HuR KO2		Fig. 1i	MDA-MB-231	sgControl	HuR KO1	HuR KO2
	100	100			129	0	74	1				82	80	0	0			239	297	47	82
	0	30			127	0	72	1				75	72	0	0			217	215	68	113
	80	100			126	0	128	0				74	76	0	0			203	240	65	90
	95	100			72	1	127	0										250	195	70	71
	70	95			126	0	96	1										289	281	98	69
	75	0			125	0	127	0										283	273	50	96
	0	0			125	0	127	0
	65	80			103	1	58	1			Fig. 1j	MDA-MB-231		sgControl		HuR KO1				Fig. 1k	MDA-MB-231										sgControl										HuR KO1
	55	0			123	0	127	0				days	tumor occurrence	days	tumor occurrence	days	tumor occurrence			0	0	0	0	0	0	0	0	0	0	0	0	0	0	0	0	0	0	0	0	0	0	0	0	0	0	0	0	0	0
	85	25			123	0	127	0				10	1	6	1	82	0			13	61.3082	9.04065	13.6974	31.0284	21.7255	32.1922	23.0087	4	57.5964	4	17.6461	57.1238	21.1489	81.3338	22.1076	23.8563	25.7394	46.1727	24.8263	23.6221	0	0	0	0	0	0	0	0	0
	55	100			123	0	127	0				10	1	6	1	82	0			17	138.312	52.628	25.8473	55.9348	79.1772	61.3456	62.3123	31.2448	124.904	19.0783	39.593	91.604	74.209	102.083	42.17	54.9024	66.8145	106.574	43.3728	39.0661	0	0	0	0	0	0	0	0	0
	85	100			123	0	126	0				6	1	6	1	82	0			20	191.808	73.2625	54.5664	77.8453	111.967	117.359	87.1326	84.9347	176.093	20.0497	83.5434	141.837	70.227	145.717	102.227	103.993	98.9901	130.861	92.0995	67.9848	0	0	0	0	0	0	0	0	0
	100	60			60	1	126	0				6	1	6	1	82	0			24	356.462	151.748	86.5	127.307	226.008	227.787	170.455	106.249	344.295	32.6092	138.132	194.071	164.723	395.004	225	131.721	180.821	252.211	175.665	104.875	0	0	0	0	0	0	0	0	0
	100	90			122	0	70	1				6	1	6	1	82	0			27	478.935	229.647	164.013	366.303	425.91	334.01	231.673	146.654	512.861	62.0928	227.214	488.096	293.696	592.712	304.882	241.08	373.959	419.458	316.594	226.202	0	0	0	0	0	0	0	0	0
	100	100			82	1	109	1				6	1	6	1	82	0			31	509.913	366.041	199.374	413.524	791.055	410.845	411.724	174.716	772.569	115.464	299.718	729.846	375.082	844.307	465.316	369.716	588.355	486.091	374.294	265.256	0	0	0	0	0	0	0	0	0
	60	0			121	0	126	0				10	1	6	1	82	0			34	641.319	450.107	311.047	578.86	1581.75	411.015	668.968	309.303	869.321	177.458	559.147	1156.88	505.674	1083.87	621.147	424.007	810.747	634.23	806.287	263.414	0	0	0	0	0	0	0	0	0
	100	85			121	0	126	0				6	1	10	1	82	0			41																					0	0	0	0	0	0	0	0	0
	100	0			121	0	58	1				10	1	6	1	82	0			48																					0	0	0	0	0	0	0	0	0
	95	100			119	0	125	0				6	1	6	1	82	0			55																					0	0	0	0	0	0	0	0	0
	75	100			43	1	125	0												62																					0	0	0	0	0	0	0	0	0
	70	20			93	1	125	0												69																					0	0	0	0	0	0	0	0	0
	75	0			117	0	125	0												76																					0	0	0	0	0	0	0	0	0
	0	80			117	0	124	0												82																					0	0	0	0	0	0	0	0	0
	40	55			117	0	122	0
	0	45			117	0	98	1
	85	100			116	0	121	0
	95	100			115	0	121	0
	100	100			114	0	121	0
	95				114	0	120	0
	0				114	0	119	0
	60				109	0	63	1
	40				105	0	117	0
	50				104	0	117	0
	55				81	1	57	1
	0				131	0	104	0
	55				126	0	60	0
	0				122	0	49	0
	100				62	1
	0				122	0
	0				121	0
	60				121	0
	0				119	0
	75				117	0
	0				116	0
	40				115	0
	100				78	0
	0				130	0
	35				129	0
	65				33	1
	0				128	0
	45				128	0
	0				128	0
	20				127	0
	0				127	0
	85				43	1
	15				127	0
	0				126	0
	75				126	0
	0				125	0
	0				125	0
	0				125	0
	100				125	0
	0				123	0
	100				123	0
	30				122	0
	15				121	0
	0				119	0
	100				114	0
	65				102	0
	0				78	0
	0				56	0
	0
	100
	0
	0
	0
	75
	0
	65
[truncated: 1 more columns]

## Sheet: Figure 2
Fig. 2a	NCI libraries	in house compounds				Fig. 2c	KH-3			KH-3B				Fig. 2d	KH-3			KH-3B
	-0.905491	81.0468				20000	96.0377	89.0377	90.6821	25.2656	20.8506	21.1693		20000	82.9689	78.0777	82.4366	23.2442	21.5032	22.0409
	1.39825	35.2609				6000	66.6463	76.2297	60.5032	1.83233	5.01984	6.32084		2000	46.3029	42.3469	42.9898	14.8154	7.65784	8.2379
	-2.70851	30.1162				2000	30.3372	26.3614	29.5156	0.498677	-1.97354	2.93867		200	24.3602	13.7998	20.5639	7.01872	9.42292	8.91982
	0.940656	77.7396				600	11.6052	13.6467	8.83661	-3.30972	0.421686	1.5073		20	13.5406	12.7551	12.1881	2.40068	4.07868	3.25909
	-2.08917	3.25126				200	11.7188	11.8413	4.60021	0.254474	2.53412	-0.8838		2	10.4632	9.18367	8.72297	6.20792	5.89065	5.5112
	0.735556	68.7963				60	5.26793	8.18953	-4.64806	1.04516	1.14241	1.0034
	-2.05383	100.409
	-1.6558	3.19295
	7.99144	-0.0809646				Fig. 2g	DMSO		KH-3			Fig. 2j	DMSO	KH-3	KH-3B
	-3.50458	97.5985				42	1	1	1.03124	0.95			1	0.629	0.821
	-1.56532	81.2019				43.5	1.1187	1.06	1.05068	0.97			1	0.734	1.119
	-0.578243	58.0408				45	0.98336	0.93	0.98291	1.01			1	0.683	0.964
	-2.59832	0.493799				46.5	0.88497	0.85	0.90058	0.95
	1.1022	-9.19749				48	0.69131	0.6	0.68797	0.75
	-1.67653	52.9308				49.5	0.35142	0.29	0.52401	0.63		Fig. 2k	IgG			HuR-DMSO			HuR-KH-3			HuR-KH-3B
	4.65299	64.6645				51	0.23805	0.16	0.38325	0.45		Bcl-2	0.08	0.06	0.05	0.96	0.98	1.06	0.66	0.76	0.6	0.98	1.05	1.08
	-0.0735974	9.02644				52.5	0.21946	0.14	0.26856	0.35		Msi2	0.03	0.02	0.02	1.03	1.02	0.95	0.58	0.63	0.55	1.09	0.99	1.07
	-2.23414	51.4631				54	0.01452	0.05	0.08274	0.12		XIAP	0.05	0.06	0.05	0.98	1.05	0.97	0.45	0.47	0.53	0.91	1.02	1.05
	-1.60567	7.71259
	-2.29935	66.4348
	-3.27682	9.60189
	-0.678686	14.5709
	0.254787	14.0075
	0.942233	4.03979
	-1.19967	-1.78785
	0.21676	0.471409
	3.28027	-0.00254672
	86.225	3.49007
	-0.363343	2.39976
	31.3983	2.68584
	2.71152	1.69866
	0.726185	-0.682522
	-0.996959	-1.13143
	-2.4587	98.7907
	-0.438507	98.4141
	0.584955	95.9265
	-0.0706201	56.6579
	20.237	82.1983
	-2.24205	92.8631
	0.189668	20.3307
	-1.59546	-5.37173
	-1.53584	-6.01886
	-1.6152	-5.2393
	-1.40646	-7.87007
	0.201881	-3.60563
	-1.88147	-8.63673
	-1.66813	-7.76156
	4.42223	-2.93112
	-3.32301	15.9703
	-4.39047	13.52
	-0.153714	7.6814
	-1.48861	1.22211
	0.160014	88.6393
	0.240869	89.1698
	68.0465	5.60619
	2.58648	81.1999
	-1.82582	91.9653
	-2.71705	72.9025
	-0.143917	126.009
	-1.92147	33.6477
	-1.87872	86.6307
	-0.178582	95.2572
	0.0124431	4.72852
	-0.462336	1.70291
	1.05531	-2.8552
	1.00378	49.7696
	-1.33007	10.8077
	0.942011	68.9951
	-4.63413	4.75325
	-2.92214	2.26473
	11.7544	-1.07
	-0.534089	-2.86931
	-1.72232	1.72434
	0.432033	-3.34321
	-0.875927	4.07741
	49.8698	4.81177
	-0.00810627	19.4339
	1.29548	97.8052
	0.298429	99.4597
	0.402394	96.1805
	4.60574	95.774
	-1.45554	99.5934
	-0.647393	85.0815
	0.420589	96.9877
	-2.09982	72.2323
	-0.896715	18.8498
	0.199245	7.8385
	-0.220496	-2.19347
	0.698002	-2.88162
	-2.3461	58.9733
	0.270364	-3.44068
	-0.450149	-3.20622
	-1.22362	93.617
	2.84283	2.20599
	1.47653	95.9818
	0.566047	-8.8964
	33.3517	0.367046
	-1.488	0.661405
	20.7905	-115.418
	0.291758	-5.97026
	-1.31245	113.435
	-1.00101	-1.78377
	-0.148272	-3.46758
	-33.5513	-0.216153
	-0.817508	-3.07947
	-2.68113	0.0230266
	11.3063	-3.44259
	-0.219167	-3.75806
	-2.78133	-2.8014
	-2.74114	-8.74555
	-0.85126	-13.5777
	-0.406943	2.90332
	-2.47777	-13.3794
	-2.56932	89.6953
	-0.294474	-14.5131
	1.67262	-11.985
	-1.11914	-12.5762
	-0.640935	-10.1611
	-1.48359	-13.2092
	-0.686793	3.57958
	-0.680241	-3.84704
	22.8296	12.2449
	0.744326	-8.09964
	6.9763	-3.37653
	0.552552	6.89005
	0.725681	-11.3268
	-1.08509	-15.4355
	0.53711	-13.7874
	4.8955	-71.8223
	3.28358	-12.4472
	0.306989	-3.47002
	-3.53461	8.92064
	-2.66994	14.003
	0.337531	61.0212
	-0.211077	36.7306
	0.568321	5.67049
	-2.60491	6.49653
	-1.45058	7.37489
	-18.1368	4.40631
	-1.45203	9.14459
	0.737224	10.1974
	-1.70121	11.4517
	-0.643633	9.34891
	2.39641	4.10829
	-1.31057	17.7686
	-0.501185	9.89275
	-1.14701	9.6723
	3.17264	11.481
	12.7825	14.1156
	-1.58545	10.4983
	-0.0214534	11.0696
	-0.275624	9.95397
	-1.72685	11.9491
	-1.29345	4.95629
	-2.82175	1.99164
	20.9113	-14.0389
	-2.39707	-1.18184
	-19.3071	-4.58219
	18.6762	-9.44325
	-4.03351	-10.8702
	-1.73834	3.32592
	-4.24439	13.9805
	-1.98224	28.425
	-1.37695	18.8016
	-0.951001	-3.44046
	-6.52837	3.41696
	-4.75305	-9.15881
	-2.48586	-6.85053
	-3.53685	3.92498
	83.9822	-3.9315
	-2.64309	-0.835644
	-2.55334	-3.79472
	-1.7483	-9.62131
	-2.99152	-8.2594
	-1.36788	-12.4116
	-38.3096	-10.0912
	-2.00776	-6.38602
	-4.94143	-6.9941
	-2.28877	28.7162
	-2.74057	-4.52738
	-1.68686	-9.29034
	-2.3823	-3.34793
	-4.3772	-13.7017
	-2.68851	-6.19713
	-2.79432	-24.0747
	-3.53958	-26.5382
	-2.15825	-21.4894
	-0.695391	-42.1755
	-1.87531	-13.4789
	-1.92531	-20.2452
	54.5013	-18.5512
	-2.44642	-8.539
	-2.47669	-18.0325
	5.3582	-11.3994
	-2.32981	-24.4263
	-1.53966	-28.6237
	-3.00693	-11.8387
	-4.75869	-8.94876
	29.0716	-20.738
	66.049	-5.05132
	-0.144859	-3.43829
	-2.53696	-2.96651
	-18.87	-2.45366
	-9.22879	-7.85404
	72.2652	-8.65987
	-4.97356	-6.27698
	-2.95396	-7.10759
	-9.06199	-9.44346
	-1.50498	4.17668
	-2.73858	-10.4578
	-1.8959	-13.0662
	4.92341	-9.45068
	4.18559	10.342
	43.4652	7.14255
	-4.43705	25.1357
	-2.3233	5.80584
	78.6045	5.83422
	-1.30758	23.4018
	36.1054	10.7231
	53.8572	8.01958
	1.64501	9.85019
	-1.18413	5.33788
	-2.4286	5.48039
	-3.34211	18.4532
	-3.21109	10.877
	-3.41264	-7.09369
	-2.19107	8.94038
	-2.75332	1.93434
	-0.569673	11.3195
	-2.24859	14.0851
	-3.96607	-11.9775
	-2.78495	-22.1629
	-2.28822	2.81317
	-1.77958	11.7953
	-1.39305	1.88505
	-1.73987	-10.3784
	-0.452593	-3.09814
	-2.34944	-22.4336
	-3.28073	8.05173
	-0.614333	-3.80544
	-1.95924	6.69687
	-3.03116	17.9137
	-4.11458	19.1279
	-0.472533	14.617
	-2.60483	-32.4289
	-3.79844	11.9341
	-4.99553	-12.596
	-1.66869	13.1106
	-3.04587	9.29114
	-3.84358	3.06747
	-0.544013	34.5223
	-2.56241	6.47043
	-2.25382	17.1839
	-1.54867	14.0718
	-2.73469	10.4327
	-2.0321	6.38209
	-1.98433	1.89726
	-0.602109	-3.7353
	-3.78958	-45.2076
	-2.67787	4.55497
	-1.69568	29.2708
	-2.339	95.0714
	-2.03945	82.9271
	-2.95489	98.586
	-4.08291	92.8988
	-0.232693	97.4206
	-0.618671	96.1316
	-3.38512	99.8457
	-2.68211	94.8617
	-3.76218	41.749
	-2.02843	129.372
	-2.43598	42.6388
	-5.69395	4.79926
	0.728488	-1.6227
	1.96136	6.37265
	0.610646	0.70219
	-0.682007	0.99124
	-5.71452	11.2354
	-4.25715	16.0784
	0.126053	6.3669
	-2.03796	25.3765
	-2.05551	6.71056
	4.72601	31.9273
	5.29434	61.7349
	0.396095	11.6434
	0.691095	90.627
	-5.46392	14.8338
	-4.10421	23.3441
	-1.53079	94.3777
	-0.896353	8.83167
	-3.65846	19.7859
	-0.78465
	-3.55416
	-3.02039
	-1.71132
	-2.17919
	-2.93422
	-2.91363
	-3.44796
	-0.875116
	0.310632
	-3.99081
	-6.00802
	-4.52993
	-7.5599
	-4.45475
	-2.36329
	-0.812897
	-2.52034
	-1.18393
	-4.88608
	35.92
	-2.1666
	-2.48793
	-4.76459
	-1.86457
	-4.05756
	-2.90418
	-4.81605
	-5.56466
	-3.50749
	-6.34587
	-3.30087
	-3.22485
	1.46897
	-5.23359
	-3.29271
	-4.39661
	-4.35791
	-4.20587
	-2.55847
	-1.69034
	-2.0757
	-4.11481
	-4.78348
	-2.76582
	-3.30222
	-1.41093
	-2.21423
	-3.48093
	-5.02732
	-2.99533
	-1.85007
	-2.91795
	-3.53557
	-1.31821
	-3.02787
	-1.9283
	-0.776815
	-4.67957
	-5.1627
	-4.69965
	-1.15882
	-2.83557
	-2.2834
	-3.9925
	-4.06809
	-3.26783
	-5.3676
	-3.79713
	-4.50732
	-5.66038
	-2.23818
	-4.65261
	4.95607
	-6.0061
	-4.74463
	-0.282193
	-4.21993
	-3.36283
	-5.13981
	-2.04527
	-2.52989
	-11.1967
	10.1609
	-4.3073
	-2.65826
	-4.24695
	-2.25088
	-4.29709
	-2.4798
	-3.28918
	-1.60328
	-4.08107
	-0.392932
	-1.90509
	-1.74707
	-2.70319
	-0.0818379
	-1.92609
	-3.66537
	-2.73259
	-2.26934
	-0.946116
	1.19566
	-0.665275
	0.372097
	-1.75064
	-0.430344
	-0.897651
	-4.42978
	86.6377
	-2.12354
	-0.876073
	-1.91029
	-1.78275
	-3.61074
	-5.262
	-2.78077
	-5.33368
	-2.34339
	-2.17633
	0.379155
	-0.0342934
	-2.48168
	0.0667161
	1.48712
	-1.25546
	-1.7211
	0.220087
	2.02655
	31.9046
	-2.51245
	1.6864
	-2.726
	0.917213
	-0.295685
	0.0724839
	-1.0735
	-1.23259
	-0.632088
	2.18916
	-0.132598
	51.831
	-0.56281
	-0.668489
	-1.42672
	-0.79144
	-3.69046
	-2.47328
	-0.53546
	-1.19491
	-1.09239
	0.695149
	-0.798805
	-3.15101
	-1.31503
	-0.23523
	-2.71904
	0.807058
	-0.525729
	0.214946
	-0.377638
	-0.749784
	-1.92208
	-2.06609
	-1.96342
	1.35255
	-1.64098
	6.74805
	2.32169
	-4.44294
	-2.78593
	-8.38109
	-4.86738
	-0.908843
	-3.28838
	-3.77852
	-0.447464
	-3.60906
	-2.76657
	-3.71497
	-10.0179
	-2.19031
	-2.0753
	-2.6986
	-2.07646
	-1.06566
	-2.88509
	-4.23675
	-7.52105
	-3.88641
	0.245492
	-1.17842
	-0.78646
	-2.02514
	-1.05509
	-2.96859
	-2.55244
	-3.71357
	-2.88237
	-3.91072
	4.09443
	-2.99207
	-2.35306
	-2.09714
	-4.01988
	-3.21358
	-3.33581
	-2.9669
	-21.9174
	-3.60908
	-5.43078
	-1.26226
	-1.82383
	-0.693666
	-3.96377
	-1.63204
	-49.7586
	-2.7031
	-5.23605
	-1.4347
	-2.88115
	-2.02877
	0.00831501
	-2.63554
	-56.6091
	-1.53364
	-3.49721
	-3.50534
	-4.18507
	-1.79675
	-3.38929
	-0.856477
	-2.7144
	-3.66774
	-0.557768
	-3.71177
	-4.05356
	-3.96304
	3.94961
	-4.26128
	-53.7258
	-4.07179
	14.3511
	-2.25183
	0.28057
	-10.9815
	-1.84333
	32.5165
	-1.28058
	0.136786
	-3.3079
	-6.12688
	-2.36551
	0.807061
	-3.15846
	-1.52983
	-0.715427
	-3.98913
	-3.33376
	-3.79476
	-4.20982
	-1.76693
	-3.6529
	5.07085
	2.43283
	-1.89281
	-1.52282
	-4.08351
	-1.3269
	-5.57968
	-0.623541
	-0.884249
	-0.990223
	0.430024
	-4.52655
	-3.35746
	-0.908731
	-2.61602
	0.363916
	-0.626745
	2.13069
	-2.05743
	-2.0674
	-2.61878
	-1.24256
	-0.939033
	-0.213633
	-1.41165
	0.412214
	-2.49648
	-3.08154
	-2.92226
	-0.980428
	2.33823
	-1.5864
	-0.586739
	-8.21756
	-4.45871
	-3.10391
	-2.0454
	-1.26579
	-1.76063
	-0.284922
	-1.85564
	-0.120254
	-1.9612
	-3.27576
	-2.06736
	20.7068
	-2.92876
	-0.750192
	-0.817688
	-0.0253974
	-1.86032
	-4.31579
	-1.03144
	-3.7916
	-2.69808
	-3.02102
	-0.929774
	-0.413785
	-1.41325
	0.11629
	-2.94676
	-0.647575
	-1.99216
	0.608663
	-1.10977
	-1.6125
	-5.62075
	-5.13398
	-2.18434
	-1.06609
	-0.621963
	-14.0201
	26.3049
	-14.7697
	2.87413
	-4.56848
	-4.56121
	-0.886188
	-2.14509
	-1.47019
	-1.99183
	-0.88437
	-3.48797
	-4.782
	-9.47662
	-3.87798
	-1.75776
	-0.130293
	-0.773504
	0.355102
	0.587489
	-6.52824
	0.714958
	-0.924496
	-0.346196
	-1.71109
	-0.51051
	-1.65861
	-3.84202
	-1.75759
	-2.46146
	-3.08273
	-2.50048
	-2.87704
	-2.09563
	-1.49773
	-3.6415
	-2.63262
	-2.20898
	-3.54066
	0.583675
	-1.8635
	0.0466995
	2.91567
	-2.99587
	-2.98583
	3.67348
	1.48071
	-1.01852
	-1.42156
	-1.03438
	87.2915
	-1.78181
	-14.1738
	1.03507
	-4.71436
	-2.88792
	-1.27505
	0.252925
	2.17293
	16.4255
	-0.797509
	-2.64866
	-4.30353
	-2.73552
	-1.58201
	-1.40544
	-19.7134
	-2.21479
	-2.68024
	-4.21173
	-1.30637
	-0.996855
	-2.37798
	-0.707402
	-56.9345
	-1.50782
	-1.14965
	-0.600503
	0.0442762
	0.0431134
	1.07161
	1.26471
	1.66155
	-1.19528
	28.4593
	-0.716864
	-2.06393
	21.168
	-0.189014
	0.440821
	1.31415
	-0.946743
	-0.631162
	0.221463
	-3.28201
	-1.00368
	-0.263261
	-0.29514
	1.83739
	1.40547
	-2.14274
	0.500046
	-0.917653
	0.924975
	-1.44588
	0.183527
	0.167714
	-2.71813
	-0.537216
	0.951707
	-0.597302
	-0.517674
	-0.289944
	0.686429
	5.09891
	0.302465
	-0.142162
	3.05118
	1.33899
	2.1621
	-0.808355
	-7.38646
	12.9022
	17.0272
	-0.304598
	70.2428
	-1.8132
	2.00803
	0.588288
	-0.46063
	-0.530988
	1.44073
	-0.956699
	0.891146
	-1.31682
	0.635941
	-0.16741
	0.11167
	-0.0404282
	-2.79788
	-0.553304
	100
	1.00794
	-1.69511
	-2.56252
	1.44608
	2.13053
	-0.468853
	1.20717
	-0.411704
	-0.168552
	2.94599
	0.0692092
	0.362529
	2.37783
	-3.86032
	-2.9008
	-3.68603
	-3.18499
	3.37904
	-3.84031
	-1.76043
	19.8551
	-2.31327
	-3.27568
	-3.56472
	-2.42957
	-0.602592
	-2.85083
	-4.32232
	-2.08318
	-0.582742
	-3.43574
	-3.11916
	-1.3342
	-3.49607
	-3.10898
	-2.07333
	0.443165
	-2.08414
	-2.80077
	-1.78208
	-1.106
	-1.74504
	-1.12673
	-3.58412
	-1.43643
	-4.01087
	-3.67395
	-1.15551
	0.930298
	27.0342
	-4.51014
	20.1
	-1.24096
	-2.00515
	-2.80832
	-0.777096
	-1.7687
	-0.174512
	-0.624675
	-2.13112
	0.0657027
	-1.31429
	-4.15916
	0.347675
	0.879995
	-3.76948
	45.1212
	2.93725
	0.136223
	-3.95475
	6.0203
	-0.739487
	-2.13828
	-0.889943
	-3.67617
	0.159035
	1.30276
	-2.04675
	-3.14304
	28.183
	-1.26983
	-4.53702
	-1.53053
	-1.8664
	-1.50403
	-3.2404
	-3.44591
	-1.07492
	-3.17084
	-0.140948
	-0.409667
	-0.755503
	-1.26086
	-3.68345
	-6.06684
	-4.65493
	-2.96815
	-1.75422
	-3.1451
	0.390338
	-0.818079
	-3.51807
	-1.57202
	-3.21549
	-3.61515
	-4.35445
	-2.97967
	-2.18986
	-1.85878
	-2.86953
	13.8246
	-6.09712
	-1.67297
	-7.64243
	-2.84755
	-2.44603
	-1.35022
	-2.68716
	-7.76457
	-4.55649
	0.52807
	-3.72037
	-4.18168
	-1.71188
	7.92716
	-5.21034
	-5.4303
	-2.33347
	-4.35772
	16.1884
	-2.01076
	-3.90909
	-1.78803
	-4.14182
	-3.2969
	8.89428
	-0.175265
	1.17345
	-1.31859
	-2.17081
	-5.1413
	-6.30767
	-1.43667
	-3.73992
	-3.96497
	-1.79919
	-1.27796
	-3.45238
	2.70787
	-3.8179
	55.3096
	-4.46487
	-13.5066
	-1.82938
	-3.72625
	-1.32174
	59.72
	-5.58028
	0.601414
	-7.14856
	-2.32918
	-5.32528
	-1.47565
	-2.24172
	-1.57048
	-3.32178
	-2.96165
	-4.03913
	-3.64559
	-2.1843
	-4.46202
	-0.681698
	-0.347707
	-11.0161
	-4.79551
	-3.22662
	-7.13744
	-6.48821
	-1.0986
	-3.18478
	-0.747922
	-3.56068
	32.9074
	-7.30933
	-12.2414
	72.5719
	-2.4706
	-5.35735
	-2.61516
	-11.0061
	-6.92992
	-7.67026
	-6.66073
	-8.37874
	-8.19518
	-5.76355
	-3.93041
	-7.49055
	-5.54266
	-5.81283
	-1.49102
	-4.24299
	-3.31639
	-10.9655
	-7.1093
	-7.21297
	-7.08776
	-4.65302
	-3.65235
	-4.04649
	-7.44258
	-6.31739
	-4.63439
	-4.428
	91.7324
	-6.49079
	-5.60494
	-3.48816
	1.85062
	-5.97678
	-2.34218
	55.4898
	-10.707
	-5.65219
	-5.57472
	-1.4268
	-6.99736
	-1.81117
	-2.31339
	-3.20045
	-8.82491
	-9.80719
	-10.816
	-6.19904
	-5.03812
	24.9572
	-6.829
	76.1412
	7.4093
	-2.80471
	-8.20172
	-0.53681
	-7.45376
	-4.07384
	-3.45233
	-8.47991
	-7.16011
	-5.48744
	-3.59278
	-7.00801
	-12.0712
	-2.22619
	-2.08986
	-15.2203
	3.23106
	-6.31907
	-0.904357
	-1.18259
	-1.36364
	13.4
	-2.25325
	1.92618
	-0.415929
	-3.72802
	25.4178
	-3.37851
	-4.75334
	-4.00201
	0.615859
	-2.26966
	-2.52875
	-1.03429
	3.91127
	-2.37359
	-0.636254
	-0.582175
	-6.14767
	-2.4509
	-3.14629
	-2.20761
	-2.88307
	0.220948
	-1.22205
	0.156989
	-1.74005
	-3.61509
	1.68863
	-3.77716
	-4.63998
	2.09882
	-0.240332
	-2.99341
	-3.37192
	-3.7689
	-1.01138
	0.110004
	2.35479
	0.473322
	-0.892951
	-3.78937
	100
	-8.00622
	-2.89175
	-2.23587
	-2.69825
	-0.647302
	-0.983584
	-3.34697
	6.183
	-6.77294
	-1.91503
	-3.19271
	3.59132
	-0.294436
	-29.4929
	-6.20015
	-19.9035
	-3.85348
	-3.598
	-2.30313
	-1.91384
	-2.35369
	1.77252
	1.23858
	-4.30533
	0.426945
	0.706655
	-3.06349
	-6.35438
	-0.690799
	-0.434522
	-1.99299
	-5.29326
	-2.44135
	20.298
	121.478
	0.0531844
	-1.36148
	-4.27332
	-2.51431
	1.27626
	-3.0187
	-4.34765
	-2.83017
	-0.671833
	-8.66485
	20.2502
	-1.5418
	1.554
	-1.192
	-12.1615
	0.809004
	-3.31339
	-4.79021
	-2.60877
	-5.11114
	0.0666126
	0.426347
	-4.48818
	-7.71715
	-2.92276
	-1.35372
	-1.14094
	-0.617266
	-2.34567
	-31.2266
	-3.44744
	-3.16281
	5.6907
	2.89627
	-2.6016
	0.609823
	-9.09564
	-1.49138
	-9.23795
	-3.65671
	-2.76688
	1.45835
	25.1017
	5.49592
	-0.792744
	-3.93095
	-2.17381
	3.27482
	-0.510347
	-21.3379
	0.567272
	-4.75575
	3.04551
	-0.927315
	0.826441
	1.25819
	-1.11362
	1.92209
	-0.542471
	-0.501208
	0.568864
	-0.0632525
	-2.03539
	1.06416
	-3.3546
	-1.66079
	2.21794
	-0.230339
	1.31968
	7.20523
	-2.91037
	-2.2773
	-4.27223
	-2.03773
	-3.1805
	2.35889
	-4.98874
	-4.40712
	8.93522
	-4.32933
	-3.09066
	-2.03926
	-1.8941
	8.19017
	2.47978
	-4.32062
	-0.609073
	-5.80947
	-1.62632
	-8.98129
	-2.58664
	-1.24469
	3.51036
	-5.64701
	-14.2065
	-5.70493
	-7.15396
	-6.86944
	-2.75738
	-1.78042
	-1.58232
	-3.20413
	-6.21219
	-6.57744
	-4.50342
	5.82892
	-5.73154
	-0.00863255
	-0.0965433
	-7.90807
	-4.75924
	-2.61879
	0.120559
	-1.15398
	-5.2737
	-6.25462
	-7.64047
	-5.10903
	-4.48209
	0.0988772
	-1.70192
	2.04499
	0.846413
	11.5325
	-0.947905
	-0.278038
	-5.33288
	-0.113641
	-4.61892
	-5.56768
	0.198419
	-5.00963
	-3.6958
	-4.21134
	-3.44608
	-4.3072
	10.7272
	-3.58255
	-1.52849
	-3.95772
	-1.4296
	-4.02748
	68.0211
	-3.74298
	-3.41351
	-9.3854
	-1.2748
	-2.0833
	-3.38998
	-0.357625
	-3.42533
	0.249368
	0.573407
	-2.7444
	-0.67331
	-1.57526
	-3.365
	-1.61696
	-0.505195
	-10.3307
	-4.78724
	-2.68792
	-5.40666
	-0.263244
	4.93883
	-3.73711
	-4.35166
	-2.69946
	-1.03507
	-1.68576
	0.199125
	-2.14607
	0.724964
	-3.68639
	-4.40114
	-2.23683
	-1.51986
	2.14914
	-6.37941
	-2.01817
	1.67856
	-1.01063
	-1.31787
	6.227
	-1.88295
	1.9238
	-7.27316
	-2.29213
	-4.22453
	-2.17999
	-3.33892
	-20.9061
	-7.06807
	1.09655
	-0.122427
	-0.537223
	-7.43822
	3.07556
	-2.58219
	-3.84158
	1.80313
	-10.4823
	-2.52674
	-1.03794
	1.46817
	-4.52098
	-2.50591
	-1.27255
	-3.21211
	-2.02254
	-2.774
	0.559477
	44.9038
	15.1434
	22.3945
	-4.44401
	-4.36793
	-1.11448
	0.200032
	3.46332
	-0.632926
	-6.01653
	-4.64721
	-2.1644
	-0.565972
	-5.25157
	-0.215553
	-1.85497
	-6.83064
	0.455711
	-1.51971
	2.34062
	-2.29767
	-3.00778
	-1.05719
	-1.59189
	-1.96327
	-1.2276
	-0.97388
	0.521668
	51.0393
	-11.3538
	8.51831
	-2.47653
	-0.154721
	-1.46521
	-3.32242
	-3.78483
	-12.7522
	-3.07174
	-3.39173
	2.56682
	1.43856
	-2.44174
	0.232324
	0.143277
	-3.06815
	-5.07487
	-5.22675
	-2.64726
	-3.07532
	-1.5283
	-2.1014
	-4.06316
	-4.96165
	-0.781136
	-0.859952
	0.117022
	-2.03426
	-5.93217
	-3.51348
	-5.82801
	0.500114
	-0.0827442
	0.643813
	-4.05816
	-7.15442
	-1.98331
	0.140451
	-4.76839
	1.56197
	1.49854
	-0.210913
	-0.969773
	-6.07171
	-1.46585
	-5.51335
	0.024986
	-12.1633
	-2.831
	-0.17494
	-0.608893
	0.969597
	-3.76312
	-1.49576
	-3.45944
	-2.04845
	3.14142
	-1.25979
	1.68629
	-1.83911
	-2.55708
	-0.0144881
	3.10102
	-1.96224
	-0.388958
	-2.06446
	-6.21119
	7.63076
	0.478645
	-2.21096
	3.93282
	-5.37543
	0.484265
	-1.72378
	39.7908
	-0.0592343
	-3.52297
	-2.74935
	3.05979
	-5.80819
	-6.64285
	-5.66893
	-3.00189
	-2.722
	-1.4305
	-4.53529
	-3.14368
	-0.710318
	-5.6146
	-5.1583
	0.316916
	0.239724
	-2.86454
	-2.15354
	-5.78146
	-8.48631
	-3.90077
	-6.5861
	-2.26279
	2.15064
	-8.26946
	-4.82834
	-4.65664
	-5.30805
	-1.83185
	2.23466
	-4.12574
	-8.51096
	-5.13284
	-4.0947
	-0.300653
	-3.25735
	-0.0735216
	-0.985379
	-5.90911
	-3.63292
	-2.92611
	-3.62734
	-16.3555
	-0.993222
	0.679752
	-0.917016
	-4.03121
	-8.38077
	-1.73721
	-5.44501
	-0.577112
	-1.64521
	3.87882
	-8.07634
	-3.67247
	0.735295
	-1.50946
	-3.03808
	-7.0348
	-3.3003
	-2.55973
	-2.51826
	-1.42294
	-6.57448
	-0.1921
	-0.6091
	-2.49041
	-1.72519
	-3.0266
	-3.7542
	-5.94345
	-3.40788
	5.13406
	-6.36149
	1.14548
	7.4766
	-2.38104
	2.46268
	-2.60403
	0.128478
	-4.87863
	-1.37599
	-6.30833
	-2.6536
	-3.70669
	-0.605277
	-5.80078
	-1.57685
	14.6946
	-0.017616
	-16.2997
	18.6703
	1.33268
	6.09447
	0.584049
	-1.1709
	-3.43512
	-0.0654842
	4.85677
	-2.2853
	-1.01408
	3.42582
	3.07834
	-13.682
	8.59877
	-22.3583
	65.7568
	2.96126
	2.30277
	1.45556
	-2.39065
	3.01621
	-3.67611
	-2.57978
	-1.30081
	-8.7277
	-17.3385
	-1.98939
	56.647
	1.73308
	-31.5584
	-16.0668
	0.0313815
	1.0442
	-70.9775
	-51.2525
	-8.80034
	-1.80032
	-43.6018
	-5.34725
	-3.44416
	-21.1378
	-2.16645
	-5.18461
	-2.61153
	-3.43292
	-2.29485
	-7.50928
	-6.20709
	1.13848
	-3.56459
	-2.04111
	-1.47792
	-3.38355
	-3.94779
	-7.99113
	7.04284
	-3.39195
	-3.36138
	-5.42093
	-4.92564
	-3.52546
	-4.63677
	-0.441775
	-17.2451
	44.9202
	59.0331
	-6.10461
	-8.75324
	30.9258
	-2.4861
	-2.5738
	45.2073
	-4.00245
	0.402392
	-2.3572
	-2.84873
	-2.46904
	-3.87079
	-1.44491
	-0.038664
	-1.56719
	-0.571104
	-4.14322
	-0.337086
	-7.66652
	-2.64461
	0.819389
	-0.758153
	-0.535545
	-3.86127
	-3.49798
	-6.29258
	-6.23518
	-3.90313
	-2.98075
	-3.49305
	-0.113695
	-2.29155
	-1.95036
	3.01863
	-0.485625
	0.276722
	-3.04777
	58.1988
	0.924602
	-6.9984
	-1.8717
	-1.46881
	1.60198
	0.721977
	3.02361
	110.968
	-3.11454
	2.84603
	0.43809
	-1.37126
	-1.47882
	-2.09185
	-1.07076
	-2.49284
	-0.881456
	0.576815
	106.193
	-1.98623
	-4.9863
	-1.14118
	-1.64164
	-0.990936
	-0.968192
	-5.0121
	-2.56266
	-0.0282475
	-2.9001
	-2.79922
	-1.67543
	-0.736251
	-3.22338
	-6.18773
	-3.94254
	-0.177192
	-0.920197
	-5.27265
	-5.79447
	-27.4373
	-24.4799
	-6.70672
	-4.26814
	-4.18865
	0.254897
	-3.11143
	54.3815
	-7.92786
	-3.34896
	32.3181
	-5.50148
	-2.38375
	-2.22034
	-18.8438
	-0.00731698
	5.96202
	-3.81982

## Sheet: Figure 3
	Fig. 3a	BT549			Hs578T			2LMP			MDA-MB-231			MDA-MB-453			MDA-MB-468			SUM149			SUM159
	100	0.255144	0.418001	0.548287	0.393185	0.247561	0.538809
	33.3333	5.30373	5.85745	6.31345	13.0042	11.6354	13.9362
	11.1111	39.0804	39.2107	39.9598	60.5548	62.9824	60.099
	3.7037	79.8925	89.0125	84.9737	92.2819	90.2432	91.0689
	1.23457	88.4262	93.4423	97.2531	104.485	101.456	98.4564
	0.01	96.3737	98.9143	104.712	101.981	101.573	96.4468
	30							0.08129	-0.04064	0.08129	1.62426	1.53374	1.26219	7.95728	8.99985	8.90785	7.89889	7.26698	7.70932	1.42503	2.04461	1.48699	0.480835	0.233549	0.315977
	10							4.99932	5.1619	4.59287	13.331	13.4818	11.762	24.5771	24.7304	22.3386	18.7046	19.3049	18.7994	8.98389	5.32838	9.16976	0.89298	0.810551	0.934194
	3.33333							37.8418	39.6708	38.6953	61.6494	65.6321	68.5719	80.5693	78.9337	77.1043	68.6572	66.0979	65.7662	78.2528	76.0843	80.6691	28.7952	35.5543	32.7105
	1.11111							76.7782	85.6388	81.2085	83.9032	89.4549	89.4549	107.4	104.15	94.4907	90.0474	89.8578	91.643	101.053	95.2912	99.9628	98.53	98.4888	95.9335
	0.37037							97.5884	93.6458	97.6697	91.0842	95.097	94.9764	109.761	103.751	97.1278	98.1043	102.022	99.6445	99.1326	103.098	98.1413	102.281	99.2307	94.3674
	0.01							101.572	100.474	97.9542	99.8643	102.232	97.903	101.973	100.072	97.9557	99.921	97.7883	102.291	99.3606	102.045	98.594	103.929	99.8901	96.1808
	Fig. 3b	MDA-MB-231			sgControl			HuR KO1			HuR KO2
	30	0.338898	0.414209	0.489519	0.145272	0.145272	0.105652	14.7871	15.4999	13.2517	10.3224	10.9255	10.4616
	10	20.4468	17.5097	14.4596	15.2007	16.7459	13.2198	56.0227	56.9549	51.6907	57.736	48.8286	46.045
	3.33333	61.1899	64.2144	67.3277	60.5652	68.5684	64.5272	94.7359	97.2034	94.4617	101.716	92.0204	86.3141
	1.11111	88.7373	88.3017	86.8332	87.0708	93.925	90.4416	106.087	107.896	108.061	108.861	97.5876	93.7833
	0.37037	95.7198	103.176	99.0712	104.741	109.218	106.286	107.457	105.429	101.59	108.954	106.541	94.572
	0.01	92.7827	107.318	99.8996	99.8283	95.5494	104.622	102.254	98.733	99.013	97.7731	105.892	96.335
	Fig. 3c	DMSO			KH-3B			KH-3				Fig. 3f	DMSO			KH-3B			KH-3
	0	1.02	1.01	0.97	0.97	0.98	1.05	1.02	0.96	1.02		0	0.93	1.05	1.02	1.11	0.92	0.97	1.03	0.98	0.99
	1	0.76	0.65	0.69	0.75	0.83	0.89	0.66	0.71	0.79		1	0.91	0.76	0.7	0.97	0.89	0.93	0.67	0.68	0.73
	2	0.69	0.71	0.77	0.77	0.72	0.69	0.68	0.62	0.64		2	0.72	0.74	0.8	0.84	0.85	0.91	0.69	0.65	0.67
	4	0.75	0.61	0.69	0.65	0.56	0.5	0.56	0.53	0.55		4	0.69	0.5	0.54	0.65	0.65	0.69	0.56	0.54	0.47
	8	0.52	0.46	0.54	0.58	0.53	0.54	0.42	0.31	0.37		8	0.45	0.42	0.51	0.48	0.4	0.46	0.3	0.25	0.19
	Fig. 3d	DMSO			KH-3B			KH-3				Fig. 3g	DMSO			KH-3B			KH-3
	0	0.95	1.02	1.03	1.04	0.97	0.99	0.91	1.1	0.99		0	1.04	0.99	0.97	1.05	0.94	1.01	0.95	1.03	1.02
	1	0.85	0.84	0.9	0.92	0.93	0.87	0.91	0.86	0.8		1	0.96	0.87	0.83	1.15	1.01	1.09	0.79	0.82	0.94
	2	0.84	0.81	0.87	0.99	0.95	0.93	0.74	0.76	0.66		2	0.88	0.93	0.92	1.09	1.07	1.13	0.61	0.75	0.81
	4	0.86	1.01	0.92	0.88	0.78	0.86	0.68	0.63	0.64		4	0.82	0.83	0.9	0.96	0.95	0.97	0.81	0.83	0.79
	8	0.84	0.85	0.89	0.85	0.87	0.94	0.66	0.57	0.63		8	0.93	0.91	0.83	0.82	0.84	0.9	0.61	0.63	0.56
	Fig. 3e	DMSO			KH-3B			KH-3				Fig. 3h	DMSO			KH-3B			KH-3
	0	0.95	1.02	1.03	1.1	0.91	1	1.11	0.93	0.96		0	1.05	0.97	0.98	1.09	0.92	0.99	0.92	1.07	1.01
	1	0.73	0.74	0.68	0.73	0.87	0.83	0.74	0.81	0.76		1	0.81	0.71	0.77	0.85	0.91	0.95	0.69	0.71	0.75
	2	0.75	0.69	0.69	0.81	0.76	0.77	0.7	0.6	0.68		2	0.71	0.61	0.69	0.86	0.82	0.9	0.51	0.53	0.49
	4	0.73	0.68	0.62	0.63	0.62	0.56	0.54	0.6	0.56		4	0.59	0.52	0.53	0.65	0.65	0.69	0.52	0.43	0.49
	8	0.53	0.54	0.52	0.57	0.47	0.61	0.33	0.33	0.32		8	0.41	0.5	0.46	0.49	0.48	0.39	0.26	0.3	0.18

## Sheet: Figure 4
	Fig. 4b	DMSO			KH-3B 5mM			KH-3B 10mM			KH-3 5mM			KH-3 10mM
	Bcl-2	1	1	1	0.782	0.82	0.984	0.748	0.908	0.961	0.711	0.709	0.757	0.317	0.434	0.298
	Msi2	1	1	1	0.75	0.825	0.932	0.845	0.998	0.985	0.498	0.585	0.524	0.439	0.474	0.389
	XIAP	1	1	1	1.199	1.069	0.938	0.676	0.739	0.798	0.771	0.839	0.721	0.207	0.358	0.301
	HuR	1	1	1	1.159	0.968	1.101	1.599	1.235	1.145	1.298	1.102	1.035	1.411	1.204	1.104
	Fig. 4d	DMSO			KH-3B 5mM			KH-3B 10mM			KH-3 5mM			KH-3 10mM
	Bcl-2	1	1	1	0.674	1.127	0.897	0.675	0.906	0.851	0.236	0.174	0.354	0.073	0.008	0.198
	Msi2	1	1	1	1.032	0.976	0.914	0.958	0.885	0.996	0.462	0.585	0.711	0.486	0.723	0.682
	XIAP	1	1	1	0.696	1.077	1.02	0.772	0.82	0.919	0.393	0.483	0.534	0.245	0.503	0.442
	HuR	1	1	1	1.001	0.928	0.92	1.068	0.727	0.913	1.124	0.992	0.813	1.283	1.083	0.844

## Sheet: Figure 5
	Fig. 5c	DMSO			KH-3					Fig. 5f	DMSO						KH-3B 10mM						KH-3 5mM						KH-3 10mM
	MDA-MB-231	20	23.2	21.5	41.3	47.7	45.3			MDA-MB-231	333	393	378	330	343	305	291	303	397	346	337	321	164	188	197	231	199	231	88	75	83	65	69	92
	SUM159	23.9	23.2	22.4	40	43.9	42.9			SUM159	487	456	526	428	531	494	444	508	460	444	397	363	162	251	182	255	198	180	87	133	120	96	150	144
	Fig. 5g
	NAME	sgControl-1	sgControl-2	sgControl-3	HuR KO1-1	HuR KO1-2	HuR KO1-3	HuR KO2-1	HuR KO2-2	HuR KO2-3	DMSO-1	DMSO-2	DMSO-3	KH3-1	KH3-2	KH3-3			Fig. 5h	DMSO				KH-3B 5mM				KH-3B 10mM				KH-3 5mM				KH-3 10mM
	ADAMTS1	2.0999	0.459575	0.485322	-0.945915	-1.04618	-0.961652	-0.41266	0.222647	0.0989691	1.33744	-0.466956	0.989781	-0.988804	-1.00848	0.137022			Control vector	0.4	0.5	2	1.1	0.1	0.9	0.3	0.1	0.1	0.1	0.1	0.1	0.1	0.2	0.4	0.3	0.5	0.5	0.4	0.5
	ALDH3A1	-0.577974	-0.675545	-0.692772	1.39048	1.40255	1.19805	-0.67935	-0.681535	-0.683907	-0.543202	1.641	-0.753876	0.54466	-1.05759	0.169013			CDH1 promoter	0.7	0.9	1.4	0.9	0.5	1	0.6	0.4	0.1	0.4	0.2	0.3	1.1	2.1	2.1	3.4	2.5	3.8	3.5	4.5
	ANGPT1	-0.309118	-0.308533	-0.311744	-0.956893	-0.972564	-0.958569	1.46987	1.2623	1.08525	1.07469	1.10562	0.436858	-0.719411	-0.710643	-1.18711
	ANGPTL4	-0.330747	-0.325597	-0.674699	1.74158	0.386776	1.5267	-0.700504	-0.871854	-0.751663	-0.60577	-0.586633	1.47166	0.664554	-1.25807	0.314261
	CASP8	0.293572	0.263125	-0.727462	2.24055	-0.757698	0.0711529	0.0875437	-1.29524	-0.175545	-0.0126946	-1.33371	-0.236887	1.35063	-0.694124	0.926781
	CCNE2	0.856038	0.765631	0.806121	0.783353	-0.936965	0.465157	-0.990544	-1.82648	0.0776936	-0.307163	-0.235169	1.69593	-0.881154	-0.898008	0.625567
	CCR7	1.31058	-0.689473	-0.720649	1.32466	-0.706144	1.03607	-0.882819	-1.02732	0.355095	-0.876095	-0.870822	-0.972936	0.999715	1.01604	0.704097
	CD44	-0.389281	-0.355603	-0.426668	-0.417786	-0.474212	-0.689654	-0.718179	1.98457	1.48681	0.00170216	0.0141629	1.92838	-0.59684	-0.581075	-0.766334
	CD82	-0.580169	-0.574147	-0.581338	-0.982308	-0.582147	-0.638923	1.55684	1.29737	1.08482	-0.875407	-0.8827	-0.965929	0.981168	1.01286	0.73001
	CDH1	-1.01935	-1.01967	-1.02148	1.31073	1.32708	1.10602	-0.1293	-0.226286	-0.327739	-0.837559	-0.835963	-0.85532	1.30692	0.156262	1.06565
	CDH11	0.303756	0.285257	0.285415	-1.26512	-1.15937	-1.17795	0.134874	1.42358	1.16956	-0.769143	-0.767021	-1.12108	1.07023	1.07508	0.511941
	CDH2	-1.24961	-1.23589	1.07966	-1.27905	1.0336	0.652734	0.732159	0.280656	-0.0142618	0.951639	0.983696	0.600122	-1.17189	-1.16324	-0.20033
	CLDN7	-1.2557	-1.26645	-1.2588	1.03721	1.08707	0.644206	0.686189	0.301248	0.0250244	-0.756364	-0.740969	-1.15822	1.04897	1.07395	0.532626
	COL1A1	0.665462	0.689212	0.672111	0.67437	0.596871	0.335736	-1.5821	-1.7671	-0.28456	-1.16158	-0.727796	-0.808451	0.981777	0.982813	0.73324
	COL4A2	0.182876	-1.10118	-1.08885	0.158198	0.204808	2.30094	-0.033482	-0.235292	-0.388011	-0.741392	-0.722442	-1.18561	1.02624	1.08745	0.53575
	COL6A1	-0.632068	-0.185349	-0.849051	-0.195071	-0.633047	-0.266499	-0.66696	1.80019	1.62785	-1.1124	-0.493226	-0.566106	0.205138	0.201324	1.76527
	CSF1	-1.08402	-0.679089	-1.08263	1.70659	0.119019	1.47264	-0.0320502	-0.151284	-0.269176	1.23883	1.26439	-0.302959	-0.518767	-1.05524	-0.626246
	CSF3	0.863024	-0.680706	0.883284	0.842397	0.861702	0.603451	-0.809716	-0.925295	-1.63814	-0.592172	-0.550645	-0.702729	0.0267967	1.95762	-0.138875
	CST7	-0.77416	-0.775482	-0.773227	-0.574748	-0.575394	-0.235816	0.474388	1.73671	1.49773	-1.14192	-1.15741	-0.285066	0.952062	0.951273	0.681052
	CTGF	0.353005	-0.897011	-0.78307	1.65547	1.56423	-0.637922	-0.646821	-0.66456	0.0566836	-0.839412	-0.981253	-0.670054	0.104095	1.30452	1.0821
	CTSB	0.394735	0.292932	1.59748	0.467204	0.719962	-0.0761275	-0.565714	-1.15238	-1.6781	-0.819928	-0.771138	-1.08344	0.940669	1.15954	0.574296
	CTSD	-1.02867	-1.02919	-1.0273	1.25873	1.22611	1.01156	-0.40822	-0.525726	0.522704	-0.705035	-0.694849	-0.796449	1.26658	1.28626	-0.356504
	CTSK	0.268534	0.246653	0.238393	0.260698	0.246505	1.99956	-0.864653	-1.37949	-1.01619	-0.583394	-1.07833	-0.67104	-0.10725	1.39061	1.04941
	CTSL1	0.416355	-1.02369	-0.554332	-0.542336	-0.539833	0.262737	-1.06553	1.66564	1.38099	-1.26194	-0.378067	0.544624	0.203275	-0.678378	1.57049
	CXCL1	-0.908389	-0.909941	-0.907356	1.3731	1.36725	1.13848	-0.262206	-0.386451	-0.504494	0.313089	0.275686	-1.22622	-0.41995	1.66601	-0.608619
	CXCL12	0.307164	-0.470602	-0.485568	1.89367	-0.503116	-0.557913	-0.920554	1.41227	-0.67535	-0.618808	-1.02081	-1.05614	0.987022	0.967234	0.741506
	CXCR4	0.0865399	-0.725355	0.0765837	-1.12444	-0.718589	-1.15619	1.43299	1.17467	0.953777	-1.01045	-1.01424	-0.683226	0.985334	0.981686	0.740894
	CXCR6	-0.511437	1.28714	1.28581	-0.497929	1.39442	-0.64247	-0.63671	-0.77355	-0.905271	-0.78464	-0.735423	-1.13597	1.08063	1.05637	0.519041
	DRG1	-0.516312	-0.536947	-0.510393	1.65027	-0.569241	1.25817	-0.726846	0.981803	-1.03051	1.09249	1.11995	0.37048	-0.676395	-0.688716	-1.21781
	EREG	-0.0210815	-0.706842	-0.71766	1.37672	1.32473	1.16968	-0.753642	-0.81517	-0.856735	-0.887014	-0.874997	-0.96325	1.00992	0.977259	0.738085
	FGF8	-0.476113	2.23325	0.421861	0.427538	-0.454018	0.273572	-1.15621	-0.611839	-0.658042	-1.00317	-0.812936	-0.610449	0.382123	0.420436	1.62399
	FLT4	-0.743101	-0.104302	-0.851247	2.42284	-0.531761	0.588604	-0.188948	-0.26492	-0.327165	-0.862814	-0.960737	-0.688164	0.137223	1.2898	1.0847
	HIF1A	-0.320704	-0.290996	-0.338813	1.93003	-0.391539	1.51318	-0.517975	-0.727819	-0.855361	-0.604762	-0.615777	1.475	0.680233	-1.23543	0.300741
	HMGB1	1.60373	0.119854	-0.943882	1.49339	0.0823468	-0.0384443	-0.963741	-1.14558	-0.207676	-0.617937	0.0243393	1.97129	-0.43833	-0.69133	-0.248029
	ID1	-0.372904	-0.362138	-0.375759	1.35433	1.36207	1.06303	-0.515705	-1.38115	-0.771768	1.08508	1.09023	0.433044	-0.70764	-0.686377	-1.21433
	IGFBP7	-1.08727	-1.07944	-1.45821	1.12184	-0.345405	0.865346	0.873863	0.656495	0.452784	-0.761624	-0.766755	-1.12817	1.03487	1.10527	0.516409
	IL13RA2	-0.178391	0.65785	-0.573051	-0.166079	2.19972	0.518812	-0.982485	-0.647631	-0.828743	-0.863396	-0.933832	-0.934778	0.962603	0.976081	0.793321
	ISG20	-0.900783	-0.90626	-0.899636	0.0012799	-0.884704	-0.131903	1.50786	1.23547	0.978678	-0.737532	-0.727596	-0.833985	1.41589	-0.205047	1.08827
	JAG1	0.0456901	0.0604893	-1.18423	0.0394313	1.71094	1.41693	-0.842207	-0.913693	-0.333356	-1.09837	-1.09532	0.463986	0.103392	0.0901682	1.53615
	KISS1	0.841407	0.868461	0.850742	-1.39269	-1.39108	-1.1222	0.6435	0.450014	0.251845	-0.88205	-0.872918	-0.967318	1.00333	1.00129	0.717667
	KLRC2	-0.609403	-0.609327	-0.611259	1.39471	1.41062	1.18065	-0.664751	-0.724042	-0.767195	-0.771343	-0.769701	-0.79285	1.72998	0.368205	0.235706
	KYNU	-0.613548	0.357604	-1.30803	-0.618444	0.321977	-1.1152	0.142824	1.52147	1.31136	-1.15185	-1.12748	1.41893	0.386006	0.489305	-0.0149058
	LTBP1	1.09712	1.05454	-0.405977	1.06451	-0.434929	0.810155	-1.18998	-1.2564	-0.739028	-0.877527	-0.87538	-0.969831	1.00135	0.999971	0.72142
	MAP2K4	1.02428	1.18758	-0.553872	1.06453	-0.502122	0.791172	-1.36196	-0.766107	-0.883499	-1.2269	0.565206	0.302986	1.44579	-0.992029	-0.0950492
	MAP2K5	-0.360912	-0.384243	-0.370554	1.33065	1.42254	1.0251	-0.523885	-1.36789	-0.770809	-1.61196	-0.240272	-0.567564	0.901331	0.927239	0.591228
	MAP2K7	0.236148	0.223891	0.2339	0.216132	0.188466	2.08752	-0.972882	-1.06261	-1.15057	-0.741783	-0.789865	-1.12649	1.07437	1.06434	0.519426
	MCAM	0.531185	0.531965	-0.834039	-0.850119	-0.856637	0.291013	0.295498	-1.08963	1.98076	-0.915995	-0.935621	0.381939	-0.159305	-0.130898	1.75988
	MET	-1.0165	-1.01253	-1.00316	1.30916	-1.00807	0.971909	0.92553	0.584685	0.248978	-0.772892	-0.771571	-1.12037	1.08138	1.04573	0.537731
	METAP2	0.134332	0.121839	-0.616737	0.129232	1.61831	1.4699	-1.03299	-0.738453	-1.08543	-1.33889	-0.306108	1.32547	0.713977	-0.817403	0.422954
	MMP1	1.25854	1.2585	1.25145	-1.00132	-1.00257	-1.02958	-0.145065	-0.254718	-0.335235	-0.87847	-0.881328	-0.965583	0.985527	1.00106	0.738797
	MMP10	0.218511	1.6605	1.6559	-0.853067	-0.851317	-0.555067	-0.556349	-0.608883	-0.110231	-0.894392	-0.935011	-0.901918	0.972417	0.979189	0.779715
	MMP11	0.716254	0.697141	-2.31336	0.686827	0.729286	0.18083	0.234568	-0.216634	-0.714911	-1.16213	-0.729397	-0.808646	0.966423	0.982225	0.751525
	MMP14	1.74735	1.73542	-0.336518	-0.342145	-0.326112	-0.513477	-0.49553	-0.662802	-0.806182	1.09735	1.11099	0.379176	-0.687507	-0.685356	-1.21465
	MMP2	-0.538713	0.0112252	-0.821766	-0.5482	-0.551904	-0.588062	0.899583	-0.153581	2.29142	-0.819694	-0.813726	-0.838496	0.426477	0.435742	1.6097
	MYC	-0.601153	0.21221	0.229431	0.213636	-1.19636	1.60515	-1.02757	1.34821	-0.783549	-0.944346	-0.534327	-0.107288	0.511494	-0.68185	1.75632
	NEDD9	-0.339906	-0.35218	-0.790228	2.30935	0.61067	-0.424702	0.414486	-0.885384	-0.542106	-1.31073	-0.795756	0.0898334	1.28798	-0.234128	0.962804
	NF2	0.681496	0.72972	-1.46312	0.694335	0.59932	0.332717	0.342052	0.0308919	-1.94741	-1.52412	1.35282	0.797364	-0.0914657	-0.0942901	-0.440313
	NME1	1.27603	-0.0882372	-0.745338	1.25336	-0.0636814	1.08378	-1.2717	-0.275601	-1.16863	0.188229	0.19251	1.68333	-0.279103	-1.35236	-0.43261
	NME2	-0.00179869	1.61569	-0.839489	1.62484	0.0229692	-0.180025	-0.923795	-0.27886	-1.03953	-0.818688	1.26663	0.871883	0.162334	-1.38933	-0.0928285
	PAX5	0.0696708	0.0700621	-0.801982	-1.23421	1.80825	-0.0669691	-0.0764729	1.23762	-1.00597	-0.898329	-0.897857	-0.929811	0.990186	1.0008	0.735014
	PDGFA	0.13116	0.113793	0.116083	-1.03983	-1.05893	-1.12877	-0.102561	1.65982	1.30925	0.986916	1.02645	0.706949	-0.876278	-0.874489	-0.969549
	PTGS2	1.66081	1.63055	0.447804	-0.715617	-0.677981	-0.718731	-0.476368	-0.627319	-0.523149	-0.694478	-1.0552	-0.734211	1.32618	0.111795	1.04591
	RUNX1	-1.30309	0.222068	0.221251	0.248473	0.23261	-0.0086078	0.00808339	-1.54473	1.92394	0.91541	1.3029	0.340829	-0.636571	-0.74341	-1.17916
	SERPINE1	0.748611	-1.05229	-0.46372	-1.07599	-0.496689	-0.560065	0.569007	0.341477	1.98966	-0.889537	-0.124028	1.22016	0.718373	-1.40075	0.475786
	SERPINB5	0.826619	-0.304731	0.779225	-0.825247	-0.830289	-0.863079	-0.362819	-0.459036	2.03936	-1.12339	-0.932452	-0.249719	0.36845	0.338402	1.59871
	SOX4	1.02516	1.00072	1.00105	0.987169	-0.3875	-0.470206	-1.08037	-1.41059	-0.665435	-1.12302	-1.1236	1.45118	0.408263	0.447369	-0.060198
	SPARC	-0.36974	-0.390558	-0.386041	-0.386073	-0.393658	-0.674627	0.0587106	2.60671	-0.0647254	-0.84098	-0.553157	-0.0690394	-0.258743	-0.24189	1.96381
	SPP1	-0.815005	-0.813647	-0.813632	2.21379	0.660884	0.548937	-0.508922	-0.203106	-0.2693	-0.911724	-0.906606	-0.912091	0.966781	0.993705	0.769935
	SRC	0.731043	0.821801	0.774391	0.767567	-1.48768	-1.76179	0.426667	0.044644	-0.316651	1.04502	1.15144	0.401604	-0.700594	-0.693964	-1.2035
	SYK	-0.703153	-0.7039	-0.702225	-0.703907	1.46927	1.24334	1.24037	-0.823612	-0.31619	-0.708618	-0.819458	-0.82951	1.70852	0.390013	0.259052
	TFF1	-1.06184	-1.06203	-1.06244	1.28571	1.30586	1.07798	-0.0672989	-0.160976	-0.254963	-0.876277	-0.875007	-0.970272	0.998331	1.00935	0.713871
	TGFB1	0.81876	0.882095	-1.09941	0.829415	0.799594	0.551497	-1.28988	-1.42958	-0.0624857	-0.775284	-0.771593	-0.824078	0.339299	0.328246	1.70341
	TIMP1	-0.371874	-0.352311	-0.3853	-0.384318	-0.396269	-0.613147	2.15125	-0.877257	1.22923	-1.01164	-1.01015	-0.687048	0.977905	0.987484	0.743451
	TIMP2	-0.557857	-1.40343	-1.41262	1.14695	-0.54427	0.91441	0.870193	0.619561	0.367065	-0.425497	-1.00712	-0.533418	1.87144	0.128969	-0.0343761
	TIMP3	-0.544996	-0.430706	-0.429988	-0.66018	-0.660522	-0.66053	1.05318	0.120021	2.21372	0.244366	1.83128	0.0983171	-0.703945	-0.712267	-0.757748
	TIMP4	-0.315395	-0.529103	0.118623	0.123413	-0.319819	2.56186	-0.656425	-0.56807	-0.41508	-0.623977	-0.556196	-0.224877	0.0885081	-0.641009	1.95755
	TNC	0.870195	0.854829	0.85464	0.878809	-0.659954	0.644668	-1.51085	-0.900802	-1.03153	-1.59337	-0.29871	-0.531085	0.925353	0.985454	0.512354
	TP53	1.06112	-0.861749	1.12517	0.957594	-0.896365	0.686174	-1.05276	-1.23293	0.213745	0.943075	1.05992	0.717381	-0.881345	-0.870704	-0.968325
	VEGFA	1.67857	-0.0494961	-0.981901	1.6365	-0.0978086	-1.02432	-0.258505	-0.405014	-0.498031	-0.0729879	-0.107357	1.59467	-0.605804	-1.33869	0.530168

## Sheet: Figure 6
	Fig. 6d	DMSO			KH-3 10mM			KH-3 20mM			KH-3B 20mM
	MDA-MB-231	1	1	1	0.916	0.836	0.8954	0.773	0.761	0.693	1.024	0.961	1.125
	SUM159	1	1	1	0.793	0.642	0.701	0.721	0.539	0.625	0.951	0.887	0.906
	Fig. 6e	IgG	DMSO	KH-3 5mM	KH-3 10mM	KH-3B 10mM
		0.03	0.94	0.79	0.46	1.17
		0.05	1.01	0.75	0.41	1.11
		0.05	1.04	0.88	0.5	1.01
	Fig. 6f	IgG	DMSO	KH-3 5mM	KH-3 10mM	KH-3B 10mM
		0.03	1	0.82	0.21	0.97
		0.03	0.98	0.87	0.24	1.02
		0.03	1.02	0.72	0.3	1.1
	Fig. 6g	DMSO			KH-3B			KH-3
	0	0.95	1.03	1.02	1.11	1.05	0.99	1.1	1.13	1.08
	4	0.97	1.05	0.98	0.88	0.91	0.98	1.2	1.23	1.1
	8	1.04	0.98	0.96	1.35	1.23	1.14	0.85	0.93	0.95
	16	1.04	0.94	1.02	1.15	1.19	1.05	0.42	0.42	0.38
	24	0.96	1.01	1.03	0.88	0.94	0.9	0.31	0.27	0.25
	Fig. 6h	DMSO			KH-3B			KH-3
	0	0.96	1.01	1.03	1.04	1.03	1.01	1.03	1.02	0.98
	4	1.05	0.99	0.96	1.01	1	1.05	0.56	0.54	0.62
	8	0.94	1.04	1.02	1.06	0.96	0.95	0.38	0.38	0.41
	16	1.05	0.96	0.99	0.96	0.88	0.93	0.1	0.1	0.15
	24	0.94	1.04	1.02	0.77	0.75	0.9	0.11	0.12	0.12
	Fig. 6i	DMSO			KH-3B 5mM			KH-3B 10mM			KH-3 5mM			KH-3 10mM
	Control vector	0.96	1.03121	1.01	1.20531	0.993447	1.15	1.23475	0.965958	1.21	0.899652	0.791182	0.85	0.912057	0.964937	0.86
	FOXQ1 3'UTR	1.08	0.939695	0.99	1.04042	1.31578	1.19	1.17764	1.46319	1.23	0.525979	0.470647	0.59	0.509976	0.542867	0.43
	Fig. 6i	DMSO			KH-3B 5mM			KH-3B 10mM			KH-3 5mM			KH-3 10mM
	Control vector	1.00635	0.97	1.02	1.29445	1.1843	1.09	1.37454	1.17905	1.24	1.2351	1.14392	1.02	1.30673	1.18491	1.1
	FOXQ1 3'UTR	1.10741	0.92	0.97	1.33501	1.16655	1.3	1.60347	1.40857	1.29	0.194996	0.169665	0.32	0.238126	0.228457	0.29

## Sheet: Figure 7
	Fig. 7b	sgC+control	sgC+FOXQ1	HuR KO1+Control	HuR KO1+FOXQ1	HuR KO2+Control	HuR KO2+FOXQ1
		247	192	44	178	77	183
		239	221	65	181	57	192
		251	277	73	141	80	173
		283	273	92	183	58	181
		215	289	67	196	96	173
		238	250	62	201	79	199
	Fig. 7c	sgC+Control			sgC+FOXQ1			HuR KO1+Control			HuR KO1+FOXQ1			HuR KO2+Control			HuR KO2+FOXQ1
	FOXQ1	0.92	1.1	0.98	66.04	70.36	75.52	0.69	0.63	0.61	70.08	72.06	78.83	0.59	0.58	0.54	36.09	35.47	45.32
	CDH1	0.95	1.07	0.98	0.9	1.16	1.17	16.64	18.47	18.8	10.1	10.19	12.4	5.62	5.26	6.44	3.07	2.59	2.13
	CD82	1.04	0.94	1.02	1.28	1.29	1.08	2	2.03	2.93	1.92	1.74	2.73	5.03	6.76	6.1	5.16	6.48	5.82
	Fig. 7e	DMSO+Control	KH-3+Control	DMSO+FOXQ1	KH-3+FOXQ1
		241	108	230	247
		235	103	246	221
		301	106	233	234
		232	98	231	219
		221	103	196	255
		219	92	242	243
	Fig. 7f	DMSO+Control			KH-3+Control			DMSO+FOXQ1			KH-3+FOXQ1
	FOXQ1	1.04	0.99	0.97	0.21	0.22	0.28	33.14	33.44	37.96	85.15	80.66	89.23
	CDH1	0.96	1.09	0.95	6.43	6.84	7.32	0.88	0.74	0.69	2.02	2.51	2.45
	CD82	1.01	0.94	1.05	5.94	6.38	6.54	1.02	1.08	0.97	6.43	6.52	6.16
	Fig. 7h	DMSO+Control			KH-3 5mM+Control			KH-3 10mM+Control			DMSO+FOXQ1			KH-3 5mM+FOXQ1			KH-3 10mM+FOXQ1
	FOXQ1	1	1	1	0.73	0.714	0.723	0.694	0.704	0.612	2.465	3.129	3.356	2.918	3.982	4.156	4.636	5.321	6.258
	Bcl-2	1	1	1	0.704	0.621	0.645	0.545	0.523	0.498	0.798	0.971	0.896	0.959	0.855	0.736	0.538	0.595	0.521
	b-catenin	1	1	1	0.902	1	0.915	0.728	0.747	0.654	1.161	1.07	1.115	0.744	0.873	0.798	0.675	0.757	0.713
	Msi2	1	1	1	0.954	0.834	0.798	0.804	0.754	0.652	0.939	0.874	0.965	0.729	0.683	0.654	0.714	0.52	0.598
	HuR	1	1	1	1.183	1.146	1.023	1.165	1.068	1.012	1.119	1.11	1.054	1.139	0.961	1.023	1.151	1.017	1.218

## Sheet: Figure 8
	Fig. 8a	Control												KH-3
	1	58.428	40.2219	33.5927	34.3649	67.858	39.69	48.2867	41.5075	44.4925	29.5248	64.1696	30.8849	30.1885	25.834	48.5859	17.5388	52.4192	71.7369	26.5736	47.4874	44.3295	89.5031	68.4403	13.5272
	4	73.385	61.3965	65.6946	78.6426	107.713	52.4562	78.7479	73.2714	81.3819	103.38	55.6375	88.097	22.9416	25.8564	68.8415	23.3289	53.8576	54.9507	49.6337	48.5704	42.6927	57.5278	62.9508	12.5328
	8	162.3	69.872	69.0617	187.317	149.243	57.3603	112.082	97.2484	196.333	211.384	87.3152	183.323	66.0353	50.6649	66.2485	43.8557	90.5357	87.2641	77.2497	74.46	86.6563	87.2555	129.159	33.6878
	11	195.384	107.924	125.366	169.011	193.758	96.4118	191.631	149.687	206.033	425.113	230.113	231.208	63.7283	45.2655	112.394	34.3427	97.2162	100.454	81.8337	133.872	71.6325	94.3235	186.402	41.4176
	15	306.583	168.896	141.372	220.448	431.388	174.094	174.189	142.235	318.585	592.285	315.212	423.774	111.077	82.3543	113.63	99.6055	154.993	137.337	150.012	131.987	73.2444	174.534	227.843	40.5855
	18	521.5	258.218	188.444	309.356	421.325	191.692	212.33	215.606	515.919	562	392.93	416.863	205.615	75.1689	96.9766	91.5921	184.517	172.654	123.885	127.975	98.5672	183.202	259.785	43.8056
	Fig. 8c	control		KH-3					Fig. 8d	control		KH-3
		days	tumor initiation	days	tumor initiation					days	survival	days	survival
		45	1	58	1					66	1	69	1
		101	1	71	1					107	1	81	1
		38	1	106	1					62	1	108	1
		38	1	155	1					58	1	169	1
		25	1	51	1					50	1	71	1
		43	1	169	0					43	1	169	0
		93	1	51	1					94	1	76	1
		38	1	62	1					73	1	62	1
		25	1	169	0					51	1	169	0
